# Supplementary material for: Inhibition of the immunoproteasome modulates innate immunity to ameliorate muscle pathology of dysferlin-deficient BlAJ mice
Source: Cell Death Dis. 2022 Nov 19;13(11):975. doi: 10.1038/s41419-022-05416-1 (PMC9675822; doi:10.1038/s41419-022-05416-1)
Supplement: Supplementary file 1 — Supplementary Table 1 [file 41419_2022_5416_MOESM1_ESM.xlsx]

## Sheet: 6m vs 12m BlAJ
	ENSEMBL_ID	Symbol	baseMean	log2FoldChange	lfcSE	stat	pvalue	padj
36564	ENSMUSG00000098470	C1rb	24.9319	8.18226	2.53555	3.22702	0.00125089	0.073769
22771	ENSMUSG00000079343	C1s2	45.1479	5.58718	1.67837	3.32893	0.000871793	0.0591763
3448	ENSMUSG00000022041	Chrna2	15.5416	4.99594	1.11253	4.49061	7.10181e-06	0.00211935
502	ENSMUSG00000002910	Arrdc2	832.831	3.1157	0.671458	4.64019	3.48081e-06	0.00115273
4038	ENSMUSG00000023043	Krt18	39.5724	2.7565	0.56205	4.90436	9.37321e-07	0.000434573
2802	ENSMUSG00000020893	Per1	492.494	2.59135	0.295403	8.77224	1.75141e-18	2.43603e-14
16028	ENSMUSG00000055866	Per2	122.05	2.57177	0.421851	6.0964	1.08486e-09	2.15563e-06
11179	ENSMUSG00000038550	Ciart	57.9568	2.55603	0.469128	5.44847	5.08048e-08	4.15673e-05
13102	ENSMUSG00000044303	Cdkn2a	23.3645	2.52775	1.63823	1.54298	0.122835	0.544981
5419	ENSMUSG00000026205	Slc23a3	13.8885	2.3175	0.692685	3.34568	0.000820801	0.0579519
17859	ENSMUSG00000064147	Rab44	32.0252	2.26604	0.644147	3.51789	0.000434991	0.0402483
14283	ENSMUSG00000048489	Depp1	247.877	2.25341	0.300229	7.50564	6.11287e-14	4.25119e-10
35703	ENSMUSG00000097391	Mirg	14.7701	2.24659	0.837126	2.6837	0.00728128	0.183975
6164	ENSMUSG00000027513	Pck1	32.1468	2.2227	1.27586	1.74212	0.0814873	0.48438
10706	ENSMUSG00000037411	Serpine1	121.338	2.20592	0.416654	5.29438	1.19421e-07	8.30511e-05
7779	ENSMUSG00000030329	Pianp	98.4574	2.14971	0.773773	2.77822	0.00546574	0.161059
9897	ENSMUSG00000035042	Ccl5	13.461	2.14609	0.868727	2.47038	0.0134968	0.241605
16892	ENSMUSG00000059824	Dbp	580.156	2.08798	0.342002	6.10517	1.0269e-09	2.15563e-06
5773	ENSMUSG00000026819	Slc25a25	1313.17	2.05905	0.546474	3.76789	0.000164636	0.021603
4538	ENSMUSG00000024526	Cidea	17.0888	2.03473	0.836466	2.43253	0.0149939	0.25187
12440	ENSMUSG00000042045	Sln	429.099	1.97505	1.43866	1.37285	0.1698	0.607445
46736	ENSMUSG00000109372	Gm19410	17.74	1.97344	0.567176	3.47941	0.000502512	0.043684
3013	ENSMUSG00000021268	Meg3	212.136	1.94871	0.781535	2.49344	0.0126514	0.236239
7239	ENSMUSG00000029343	Crybb1	19.5855	1.933	0.618787	3.12385	0.00178499	0.0902816
15478	ENSMUSG00000053310	Nrgn	23.5379	1.85512	0.605104	3.06579	0.00217099	0.10032
405	ENSMUSG00000002289	Angptl4	60.9065	1.82611	0.566125	3.22563	0.00125697	0.073769
20430	ENSMUSG00000073433	Arhgdig	30.6972	1.76365	0.594927	2.96447	0.00303202	0.120149
2460	ENSMUSG00000020340	Cyfip2	205.788	1.74808	0.964627	1.81218	0.0699586	0.458667
292	ENSMUSG00000001657	Hoxc8	26.3314	1.74592	0.619347	2.81897	0.00481776	0.15545
20694	ENSMUSG00000074151	Nlrc5	32.6062	1.73988	0.444587	3.91347	9.0979e-05	0.0138753
7000	ENSMUSG00000028957	Per3	260.126	1.72502	0.264576	6.51996	7.03258e-11	2.4454e-07
4729	ENSMUSG00000024871	Doc2g	23.1241	1.69535	0.496829	3.41233	0.0006441	0.0497183
31261	ENSMUSG00000090877	Hspa1b	124.347	1.69359	1.00064	1.69251	0.090549	0.497805
4682	ENSMUSG00000024793	Tnfrsf25	21.0139	1.69322	0.511074	3.31307	0.000922789	0.0600072
7790	ENSMUSG00000030346	Rad51ap1	11.1606	1.69212	0.643078	2.63129	0.00850624	0.195236
12858	ENSMUSG00000043415	Otud1	954.334	1.68612	0.877956	1.92051	0.0547939	0.411227
15189	ENSMUSG00000051985	Igfn1	889.641	1.65106	1.00092	1.64954	0.0990367	0.509996
9099	ENSMUSG00000032690	Oas2	65.5618	1.64612	0.32285	5.0987	3.41994e-07	0.000183466
20078	ENSMUSG00000071637	Cebpd	1052.34	1.55742	0.305508	5.0978	3.43623e-07	0.000183466
19398	ENSMUSG00000068614	Actc1	3933.31	1.53242	0.616752	2.48466	0.0129674	0.236805
12084	ENSMUSG00000040867	Begain	15.5964	1.53148	0.614544	2.49207	0.0127003	0.236477
1529	ENSMUSG00000014813	Stc1	13.2584	1.53056	0.589234	2.59755	0.00938923	0.205985
5447	ENSMUSG00000026253	Chrng	38.2921	1.52475	0.482541	3.15984	0.00157858	0.0838963
16993	ENSMUSG00000060224	Pyroxd2	16.1374	1.5126	0.578284	2.61566	0.00890544	0.200557
7229	ENSMUSG00000029321	Slc10a6	30.9249	1.48369	0.486825	3.04768	0.00230616	0.103841
17328	ENSMUSG00000061878	Sphk1	15.8574	1.4821	0.546338	2.71279	0.00667198	0.176863
31736	ENSMUSG00000091971	Hspa1a	121.604	1.45155	0.995277	1.45844	0.144719	0.574823
8357	ENSMUSG00000031443	F7	18.7236	1.44289	0.737403	1.95672	0.0503803	0.399885
18372	ENSMUSG00000065147	Snora31	12.5381	1.43729	0.607102	2.36746	0.0179104	0.2676
14488	ENSMUSG00000049303	Syt12	12.6577	1.43378	0.715354	2.00429	0.0450392	0.382682
9834	ENSMUSG00000034855	Cxcl10	13.1137	1.42231	0.575367	2.472	0.0134359	0.240824
12698	ENSMUSG00000042766	Trim46	11.8255	1.4129	0.637645	2.21581	0.0267044	0.311653
342	ENSMUSG00000001943	Vsig2	18.2398	1.40725	0.783376	1.79639	0.0724318	0.463837
2318	ENSMUSG00000020108	Ddit4	259.146	1.40651	0.322014	4.36786	1.25469e-05	0.00323175
13785	ENSMUSG00000046733	Gprc5a	22.568	1.40528	0.477103	2.94545	0.00322488	0.125355
8550	ENSMUSG00000031765	Mt1	1774.44	1.37163	0.68973	1.98866	0.0467393	0.388349
16875	ENSMUSG00000059741	Myl3	1098.41	1.35991	1.23312	1.10282	0.270106	0.695476
1740	ENSMUSG00000016624	Phf21b	18.0362	1.3472	0.543937	2.47676	0.013258	0.23954
7771	ENSMUSG00000030317	Timp4	719.511	1.34059	0.279893	4.78966	1.67062e-06	0.000683431
4688	ENSMUSG00000024803	Ankrd1	1048.27	1.31865	0.623243	2.11579	0.0343624	0.344848
15617	ENSMUSG00000053964	Lgals4	43.9775	1.3168	0.473729	2.77964	0.00544188	0.161059
8211	ENSMUSG00000031174	Rpgr	17.0806	1.31662	0.556031	2.36789	0.0178899	0.2676
687	ENSMUSG00000004267	Eno2	29.0712	1.31105	0.425693	3.0798	0.00207138	0.0983307
9013	ENSMUSG00000032515	Csrnp1	87.344	1.30193	0.327354	3.97715	6.97466e-05	0.0121263
23174	ENSMUSG00000080662	Mir1b	22.962	1.30057	0.459091	2.83293	0.00461237	0.15325
14300	ENSMUSG00000048546	Tob2	1629.77	1.29738	0.268898	4.82479	1.40148e-06	0.000590705
4148	ENSMUSG00000023755	Rhebl1	43.6549	1.29438	0.349289	3.70576	0.000210757	0.0248425
52914	ENSMUSG00000115783	Bc1	30.0665	1.29327	0.526766	2.45511	0.0140843	0.245097
6067	ENSMUSG00000027360	Hdc	14.7917	1.26945	0.670033	1.89461	0.0581447	0.420409
2998	ENSMUSG00000021250	Fos	344.947	1.26703	0.718796	1.76272	0.0779481	0.475116
20431	ENSMUSG00000073434	Wdr90	25.0888	1.25775	0.49641	2.53369	0.0112869	0.223951
22619	ENSMUSG00000078963	Hsbp1l1	39.4612	1.25603	0.442005	2.84166	0.00448788	0.151143
13487	ENSMUSG00000045629	Sh3tc2	21.058	1.24551	0.459893	2.70826	0.00676361	0.177608
30871	ENSMUSG00000090101	Snhg9	19.4096	1.23823	0.630891	1.96266	0.0496854	0.398376
5542	ENSMUSG00000026429	Ube2t	58.1637	1.23714	0.371645	3.32881	0.000872179	0.0591763
8549	ENSMUSG00000031762	Mt2	786.91	1.22563	0.730733	1.67727	0.0934906	0.502652
6944	ENSMUSG00000028862	Map3k6	97.824	1.22506	0.263381	4.65128	3.29879e-06	0.00111909
28386	ENSMUSG00000086863	Gm15543	154.951	1.21935	0.380631	3.2035	0.00135769	0.0768192
4032	ENSMUSG00000023032	Slc4a8	16.9758	1.21457	0.578921	2.09798	0.0359067	0.350967
12067	ENSMUSG00000040829	Zmynd15	13.9093	1.21427	0.59643	2.03589	0.0417614	0.369503
6455	ENSMUSG00000028037	Ifi44	13.4273	1.21254	0.612176	1.9807	0.0476252	0.391337
10654	ENSMUSG00000037280	Galnt6	14.2126	1.21159	0.64581	1.87608	0.0606437	0.430354
7999	ENSMUSG00000030747	Dgat2	389.244	1.20076	0.706842	1.69877	0.0893616	0.496445
7403	ENSMUSG00000029605	Oas1b	11.6872	1.19763	0.661033	1.81176	0.0700237	0.458667
2647	ENSMUSG00000020653	Klf11	92.8647	1.1951	0.343657	3.4776	0.000505916	0.0437067
4710	ENSMUSG00000024843	Chka	41.236	1.17966	0.386279	3.0539	0.00225887	0.103692
12038	ENSMUSG00000040740	Slc25a34	294.536	1.17779	0.29504	3.99195	6.55324e-05	0.0118375
31897	ENSMUSG00000092274	Neat1	11906.8	1.17293	0.316944	3.70076	0.000214955	0.0251244
11197	ENSMUSG00000038594	Cep85l	340.787	1.16998	0.30412	3.84709	0.000119529	0.017318
4670	ENSMUSG00000024778	Fas	84.7375	1.16958	0.304263	3.84397	0.000121061	0.0173592
6732	ENSMUSG00000028527	Ak4	307.027	1.16011	0.259217	4.47543	7.62578e-06	0.00220973
8713	ENSMUSG00000032010	Usp2	2469.62	1.15397	0.243865	4.73203	2.22291e-06	0.000883383
10929	ENSMUSG00000038007	Acer2	57.4067	1.1525	0.365652	3.1519	0.0016221	0.0850073
7530	ENSMUSG00000029822	Osbpl3	59.7921	1.1489	0.40739	2.82014	0.00480025	0.15545
6550	ENSMUSG00000028197	Col24a1	40.4377	1.145	0.488546	2.3437	0.0190937	0.274071
3208	ENSMUSG00000021636	Marveld2	29.1728	1.13898	0.491585	2.31696	0.0205057	0.283632
4320	ENSMUSG00000024136	Dnase1l2	33.0787	1.13891	0.425725	2.67523	0.00746782	0.185151
14149	ENSMUSG00000048003	Catsper4	21.1259	1.1365	0.549835	2.06699	0.0387353	0.360706
48771	ENSMUSG00000111556	Gm19299	23.1596	1.13413	0.564197	2.01017	0.0444133	0.381449
4762	ENSMUSG00000024935	Slc1a1	45.5725	1.12815	0.36262	3.1111	0.00186394	0.0933243
4123	ENSMUSG00000023349	Clec4n	11.1705	1.12807	0.687157	1.64164	0.100664	0.511799
3007	ENSMUSG00000021260	Hhipl1	42.9758	1.12786	0.412293	2.73557	0.0062272	0.171174
14278	ENSMUSG00000048482	Bdnf	29.2244	1.12725	0.462878	2.4353	0.0148795	0.251164
2311	ENSMUSG00000020098	Pcbd1	23.5488	1.12609	0.448553	2.5105	0.0120559	0.23161
1151	ENSMUSG00000008136	Fhl2	33.8363	1.12375	0.562497	1.99779	0.0457393	0.384132
7173	ENSMUSG00000029217	Tec	96.8469	1.12123	0.337517	3.32201	0.000893716	0.0594521
8558	ENSMUSG00000031778	Cx3cl1	63.6987	1.1201	0.354712	3.15778	0.00158973	0.0840743
361	ENSMUSG00000002020	Ltbp2	16.7335	1.11862	0.572096	1.95531	0.0505469	0.400394
1221	ENSMUSG00000009145	Dqx1	13.8959	1.11849	0.708017	1.57975	0.114165	0.531938
16725	ENSMUSG00000059089	Fcgr4	13.1124	1.11792	0.612934	1.82388	0.0681699	0.454685
3788	ENSMUSG00000022602	Arc	30.4971	1.10917	0.474571	2.3372	0.0194288	0.276314
11792	ENSMUSG00000040146	Rgl3	21.7414	1.10633	0.509928	2.16958	0.030039	0.326926
10780	ENSMUSG00000037617	Spag1	14.0698	1.09894	0.624346	1.76015	0.0783827	0.475857
11013	ENSMUSG00000038188	Scarf1	140.277	1.09672	0.29385	3.73223	0.000189795	0.0237826
16476	ENSMUSG00000057948	Unc13d	14.96	1.09535	0.560545	1.95408	0.0506915	0.400417
11091	ENSMUSG00000038352	Arl5c	30.6557	1.09313	0.518289	2.1091	0.0349356	0.346837
7968	ENSMUSG00000030699	Tbx6	17.2917	1.0929	0.559027	1.955	0.0505828	0.400417
16132	ENSMUSG00000056313	Tcim	472.616	1.09186	0.213863	5.10542	3.30068e-07	0.000183466
201	ENSMUSG00000001131	Timp1	144.517	1.0877	0.765819	1.42031	0.155517	0.590494
26913	ENSMUSG00000085028	Slc2a4rg-ps	53.2863	1.08247	0.446677	2.42337	0.0153771	0.251873
4621	ENSMUSG00000024679	Ms4a6d	35.825	1.08006	0.433624	2.49076	0.0127468	0.23648
8548	ENSMUSG00000031760	Mt3	56.7688	1.07979	0.363217	2.97286	0.00295038	0.118604
7030	ENSMUSG00000028996	Rbp7	48.2073	1.07574	0.431369	2.49378	0.012639	0.236239
10331	ENSMUSG00000036390	Gadd45a	867.757	1.07448	0.286314	3.75281	0.000174862	0.0223134
15560	ENSMUSG00000053716	Dusp7	366.806	1.07265	0.230142	4.66082	3.14947e-06	0.00109515
10672	ENSMUSG00000037336	Mfsd2b	18.5945	1.07131	0.512073	2.0921	0.0364292	0.353097
11421	ENSMUSG00000039153	Runx2	15.7838	1.06811	0.518103	2.06158	0.0392473	0.36261
9440	ENSMUSG00000033767	Tmem131l	90.1644	1.06777	0.336693	3.17134	0.00151736	0.0821207
22547	ENSMUSG00000078816	Prkcg	16.1251	1.06669	0.625984	1.70402	0.0883772	0.495905
2522	ENSMUSG00000020447	Npc1l1	11.3233	1.06514	0.659078	1.6161	0.106072	0.518761
3105	ENSMUSG00000021453	Gadd45g	1482.28	1.06505	0.215704	4.93755	7.91116e-07	0.000379436
12376	ENSMUSG00000041827	Oasl1	11.8089	1.06351	0.662517	1.60526	0.108437	0.524424
12370	ENSMUSG00000041798	Gck	38.7021	1.06343	0.489138	2.17409	0.0296986	0.326083
605	ENSMUSG00000003541	Ier3	266.801	1.06172	0.277161	3.83069	0.000127784	0.017953
15430	ENSMUSG00000053113	Socs3	403.581	1.05684	0.360926	2.92813	0.00341004	0.12857
4149	ENSMUSG00000023764	Sfi1	121.088	1.05675	0.3529	2.99448	0.00274912	0.113129
31177	ENSMUSG00000090698	Apold1	80.0862	1.05463	0.434773	2.42569	0.0152791	0.25187
11904	ENSMUSG00000040441	Slc26a10	79.311	1.05347	0.382607	2.75341	0.00589784	0.166734
446	ENSMUSG00000002578	Ikzf4	15.7072	1.05013	0.595591	1.76317	0.0778725	0.475116
2251	ENSMUSG00000019997	Ccn2	822.058	1.04865	0.316786	3.31027	0.000932055	0.0600072
11283	ENSMUSG00000038781	Stap2	103.4	1.04522	0.336331	3.10771	0.00188541	0.0933243
19980	ENSMUSG00000071203	Naip5	25.2231	1.04301	0.496054	2.10261	0.0354999	0.349241
15377	ENSMUSG00000052837	Junb	632.058	1.03798	0.335755	3.09149	0.00199154	0.0965166
9616	ENSMUSG00000034266	Batf	11.81	1.03737	0.645799	1.60634	0.1082	0.523962
2506	ENSMUSG00000020423	Btg2	794.141	1.03265	0.274904	3.75641	0.000172365	0.0221984
13514	ENSMUSG00000045725	Prr15	18.2729	1.03246	0.621908	1.66015	0.0968837	0.507371
12690	ENSMUSG00000042745	Id1	577.028	1.03211	0.175018	5.89718	3.69756e-09	5.14293e-06
1122	ENSMUSG00000007783	Cpt1c	31.1843	1.02838	0.487133	2.11108	0.0347653	0.34611
14982	ENSMUSG00000051159	Cited1	13.0507	1.02821	0.602082	1.70775	0.0876826	0.494392
23028	ENSMUSG00000080316	Spaca6	35.3787	1.02519	0.417616	2.45487	0.0140937	0.245097
8259	ENSMUSG00000031274	Col4a5	13.0732	1.02469	0.573876	1.78556	0.0741707	0.466935
4514	ENSMUSG00000024486	Hbegf	322.468	1.02336	0.296817	3.44779	0.000565198	0.0465168
5144	ENSMUSG00000025650	Col7a1	131.269	1.01719	0.384963	2.64232	0.00823409	0.192161
6888	ENSMUSG00000028773	Fabp3	1102.05	1.01551	0.300249	3.38224	0.000718967	0.0534765
1090	ENSMUSG00000007207	Stx1a	14.9857	1.01388	0.527786	1.92101	0.0547307	0.411227
8087	ENSMUSG00000030889	Vwa3a	13.4362	1.01047	0.616938	1.63788	0.101447	0.511799
27202	ENSMUSG00000085396	Firre	215.178	1.00434	0.299798	3.35006	0.000807952	0.0576297
10115	ENSMUSG00000035692	Isg15	46.1501	1.0015	0.363222	2.75728	0.00582842	0.165782
31643	ENSMUSG00000091754	Gm3636	25.0171	0.996992	0.614815	1.62161	0.104886	0.516329
5291	ENSMUSG00000025981	Coq10b	208.39	0.994745	0.271337	3.66609	0.000246288	0.0276583
15198	ENSMUSG00000052026	Slc6a7	23.7433	0.994535	0.727181	1.36766	0.171419	0.609517
37865	ENSMUSG00000099906	Lincmd1	60.9057	0.992533	0.378158	2.62465	0.00867378	0.197776
921	ENSMUSG00000005947	Itgae	15.0816	0.992171	0.602327	1.64723	0.099511	0.510173
16026	ENSMUSG00000055862	Izumo4	36.9355	0.991809	0.485641	2.04227	0.0411249	0.366436
16170	ENSMUSG00000056501	Cebpb	975.227	0.987274	0.188847	5.22791	1.71434e-07	0.000108385
20261	ENSMUSG00000072770	Acrbp	28.7171	0.986668	0.561441	1.75739	0.0788521	0.476712
1840	ENSMUSG00000017724	Etv4	79.4406	0.983919	0.274565	3.58355	0.000338954	0.0336751
6479	ENSMUSG00000028076	Cd1d1	19.6829	0.98251	0.57458	1.70996	0.0872727	0.49307
10002	ENSMUSG00000035352	Ccl12	12.2221	0.982457	0.660984	1.48635	0.137185	0.563863
8356	ENSMUSG00000031442	Mcf2l	164.742	0.978874	0.348341	2.8101	0.00495259	0.15641
10110	ENSMUSG00000035674	Ndufa3	2489.9	0.977289	0.281969	3.46594	0.000528372	0.0450867
3982	ENSMUSG00000022948	Setd4	14.1726	0.974918	0.587954	1.65815	0.0972866	0.508133
5560	ENSMUSG00000026459	Myog	260.749	0.971155	0.386609	2.51199	0.0120054	0.231278
8627	ENSMUSG00000031880	Rrad	263.991	0.971111	0.632418	1.53555	0.124648	0.547075
590	ENSMUSG00000003452	Bicd1	11.4774	0.970006	0.607243	1.59739	0.110178	0.525998
5155	ENSMUSG00000025723	Nmb	57.8747	0.968639	0.402628	2.40579	0.0161375	0.258512
12167	ENSMUSG00000041187	Prkd2	123.713	0.966503	0.280797	3.442	0.000577438	0.0471921
13244	ENSMUSG00000044786	Zfp36	413.495	0.956263	0.203753	4.69325	2.68902e-06	0.000984252
15681	ENSMUSG00000054252	Fgfr3	60.2106	0.955125	0.364079	2.6234	0.00870576	0.198181
14375	ENSMUSG00000048852	Gm12185	23.4208	0.953326	0.499709	1.90776	0.056422	0.416326
13089	ENSMUSG00000044258	Ctla2a	225.223	0.951809	0.212039	4.48883	7.16153e-06	0.00211935
11251	ENSMUSG00000038717	Atp5l	43.0064	0.950872	0.348807	2.72607	0.00640937	0.174506
12584	ENSMUSG00000042451	Mybph	873.173	0.95065	1.13392	0.838376	0.40182	0.785364
11213	ENSMUSG00000038624	Nepn	22.0175	0.949225	0.492241	1.92838	0.0538083	0.410346
20306	ENSMUSG00000072949	Acot1	15.1054	0.949076	0.660273	1.4374	0.150605	0.583219
58	ENSMUSG00000000317	Bcl6b	202.62	0.94447	0.267607	3.52932	0.000416634	0.0394551
7955	ENSMUSG00000030677	Kif22	24.1924	0.940253	0.481386	1.95322	0.0507933	0.400667
2107	ENSMUSG00000019577	Pdk4	5428.23	0.938921	0.847501	1.10787	0.267918	0.69414
11054	ENSMUSG00000038264	Sema7a	204.051	0.938459	0.272771	3.44046	0.000580722	0.0471921
10649	ENSMUSG00000037266	Rsrp1	5954.51	0.93512	0.283341	3.30034	0.000965682	0.0613319
12906	ENSMUSG00000043613	Mmp3	58.4671	0.934416	1.07734	0.867335	0.385759	0.775562
3022	ENSMUSG00000021280	Exoc3l4	69.3311	0.932761	0.308341	3.02509	0.00248556	0.1077
13232	ENSMUSG00000044734	Serpinb1a	271.431	0.931836	0.342936	2.71723	0.00658309	0.175747
11411	ENSMUSG00000039126	Prune2	274.341	0.927392	0.329371	2.81564	0.00486798	0.155535
9290	ENSMUSG00000033256	Shf	31.2749	0.925562	0.391186	2.36604	0.0179797	0.268038
15974	ENSMUSG00000055632	Hmcn2	1032.24	0.924167	0.566668	1.63088	0.102916	0.514024
47698	ENSMUSG00000110353	Gm33543	143.213	0.923263	0.302863	3.04846	0.00230021	0.103841
474	ENSMUSG00000002769	Gnmt	30.9958	0.922672	0.488492	1.88882	0.0589166	0.424377
22520	ENSMUSG00000078762	Haus5	20.6596	0.921501	0.47567	1.93727	0.0527123	0.405942
2047	ENSMUSG00000019082	Slc25a22	256.795	0.915302	0.337426	2.7126	0.00667576	0.176863
10721	ENSMUSG00000037447	Arid5a	167.871	0.914816	0.294635	3.10492	0.00190333	0.0935456
729	ENSMUSG00000004610	Etfb	926.407	0.91421	0.264601	3.45505	0.0005502	0.0460587
1549	ENSMUSG00000015027	Galns	40.2377	0.91287	0.383495	2.38039	0.0172942	0.264477
13135	ENSMUSG00000044405	Adig	44.0167	0.910752	0.989637	0.920289	0.357422	0.759105
7659	ENSMUSG00000030124	Lag3	15.5274	0.908452	0.555736	1.63468	0.102115	0.511957
1101	ENSMUSG00000007476	Lrrc8a	163.319	0.906821	0.212982	4.25773	2.06513e-05	0.00473897
17888	ENSMUSG00000064267	Hvcn1	30.8505	0.904792	0.465588	1.94333	0.051976	0.403889
19946	ENSMUSG00000071064	Zfp827	78.6012	0.904333	0.319617	2.82943	0.0046631	0.153694
17128	ENSMUSG00000060843	Ctnna3	173.75	0.904187	0.250826	3.60484	0.000312342	0.0312544
5779	ENSMUSG00000026826	Nr4a2	30.9479	0.904086	0.532571	1.69759	0.0895858	0.496632
1225	ENSMUSG00000009214	Mymk	61.5931	0.903394	0.494771	1.82589	0.0678675	0.453784
14613	ENSMUSG00000049751	Rpl36al	88.6164	0.90073	0.26365	3.41639	0.000634581	0.0493094
8564	ENSMUSG00000031785	Adgrg1	287.019	0.899955	0.219279	4.10416	4.05783e-05	0.00855157
1527	ENSMUSG00000014786	Slc9a5	30.092	0.899078	0.393003	2.28771	0.0221543	0.289891
13741	ENSMUSG00000046598	Bdh1	543.389	0.897191	0.922023	0.973068	0.33052	0.73938
1267	ENSMUSG00000009687	Fxyd5	124.766	0.896266	0.340343	2.63342	0.00845303	0.19498
3277	ENSMUSG00000021750	Fam107a	32.7529	0.896202	0.462394	1.93818	0.0526016	0.405788
13182	ENSMUSG00000044562	Rasip1	219.307	0.896034	0.204489	4.38182	1.17693e-05	0.00308866
17060	ENSMUSG00000060550	H2-Q7	89.3434	0.895996	0.304386	2.94362	0.00324397	0.125464
19022	ENSMUSG00000066595	Flvcr1	197.73	0.895946	0.31229	2.86895	0.00411835	0.143392
10781	ENSMUSG00000037621	Atoh8	169.275	0.895215	0.209911	4.26474	2.00134e-05	0.00471808
4304	ENSMUSG00000024112	Cacna1h	31.118	0.8927	0.388499	2.29782	0.0215721	0.288541
10221	ENSMUSG00000036040	Adamtsl2	41.9803	0.892435	0.436175	2.04605	0.0407517	0.365905
14620	ENSMUSG00000049791	Fzd4	1156.11	0.891446	0.224529	3.9703	7.17835e-05	0.0123264
12411	ENSMUSG00000041936	Agrn	211.372	0.891157	0.276664	3.22108	0.00127709	0.0746349
10779	ENSMUSG00000037613	Tnfrsf23	117.792	0.890765	0.277676	3.20793	0.00133694	0.0765249
20762	ENSMUSG00000074340	Ovgp1	45.1937	0.88964	0.451274	1.9714	0.0486787	0.395024
3714	ENSMUSG00000022489	Pde1b	23.3068	0.887365	0.435723	2.03653	0.0416967	0.369166
10768	ENSMUSG00000037580	Gch1	68.2754	0.883371	0.296293	2.98141	0.00286922	0.115931
1363	ENSMUSG00000011305	Plin5	348.948	0.881539	0.32906	2.67896	0.00738511	0.184943
16813	ENSMUSG00000059456	Ptk2b	37.1557	0.881134	0.387082	2.27635	0.0228251	0.293414
4268	ENSMUSG00000024055	Cyp4f13	67.778	0.877909	0.367605	2.38819	0.0169316	0.262779
5319	ENSMUSG00000026034	Clk1	604.941	0.877373	0.327852	2.67612	0.00744795	0.184988
1835	ENSMUSG00000017716	Birc5	18.9659	0.876949	0.562459	1.55913	0.118965	0.539989
13758	ENSMUSG00000046667	Rbm12b1	52.7403	0.876291	0.378147	2.31733	0.0204857	0.283632
7898	ENSMUSG00000030577	Cd22	11.7012	0.875378	0.630116	1.38923	0.164762	0.602913
17750	ENSMUSG00000063698	Sfxn4	28.4593	0.873305	0.438055	1.9936	0.0461963	0.385913
116	ENSMUSG00000000690	Hoxb6	20.8627	0.873241	0.485285	1.79944	0.071949	0.46264
16706	ENSMUSG00000059013	Sh2d3c	104.722	0.872003	0.231365	3.76896	0.00016393	0.021603
4419	ENSMUSG00000024299	Adamts10	189.526	0.869767	0.340981	2.55078	0.0107483	0.219753
4455	ENSMUSG00000024376	Epb41l4a	37.05	0.86741	0.384804	2.25416	0.024186	0.30084
6834	ENSMUSG00000028680	Plk3	38.9753	0.865116	0.352295	2.45566	0.0140626	0.245097
14702	ENSMUSG00000050105	Grrp1	123.754	0.860856	0.37334	2.30583	0.0211203	0.287294
8662	ENSMUSG00000031934	Panx1	201.321	0.860733	0.318732	2.70049	0.00692366	0.179666
20358	ENSMUSG00000073125	Xlr3b	12.1931	0.860278	1.0817	0.795305	0.426436	0.802131
7288	ENSMUSG00000029417	Cxcl9	27.7172	0.859588	0.492309	1.74603	0.0808054	0.482163
8761	ENSMUSG00000032085	Tagln	112.758	0.858593	0.33183	2.58745	0.00966883	0.209803
18320	ENSMUSG00000065037	Rn7sk	14.0878	0.858301	0.740573	1.15897	0.246469	0.677588
10270	ENSMUSG00000036186	Dipk1b	48.2044	0.858261	0.456833	1.87872	0.060283	0.428657
32742	ENSMUSG00000093565	Rab26os	17.3997	0.856524	0.577012	1.48441	0.137699	0.564506
4258	ENSMUSG00000024042	Sik1	249.341	0.852323	0.21791	3.91136	9.17771e-05	0.0138753
22384	ENSMUSG00000078439	Smim24	12.6316	0.851417	0.62874	1.35416	0.175684	0.614662
22837	ENSMUSG00000079471	Mymx	20.3132	0.849371	0.644133	1.31863	0.187294	0.628246
12576	ENSMUSG00000042429	Adora1	18.076	0.849318	0.545014	1.55834	0.119152	0.54007
16076	ENSMUSG00000056071	S100a9	16.9358	0.846821	0.82691	1.02408	0.305798	0.721166
343	ENSMUSG00000001946	Esam	528.364	0.846791	0.238973	3.54346	0.000394913	0.0384115
10666	ENSMUSG00000037321	Tap1	108.439	0.846313	0.318693	2.65558	0.00791723	0.188264
20416	ENSMUSG00000073409	H2-Q6	181.648	0.845653	0.229674	3.68197	0.00023144	0.0268258
19861	ENSMUSG00000070737	Tmem35b	22.4219	0.842846	0.436242	1.93206	0.053352	0.408856
7073	ENSMUSG00000029068	Ccnl2	779.483	0.842841	0.295045	2.85665	0.00428137	0.147036
13778	ENSMUSG00000046718	Bst2	178.393	0.841589	0.231729	3.63179	0.000281467	0.0294462
10012	ENSMUSG00000035373	Ccl7	47.4475	0.835678	0.490544	1.70357	0.0884609	0.495905
17597	ENSMUSG00000063011	Msln	16.4187	0.82961	0.70477	1.17714	0.239141	0.671699
31582	ENSMUSG00000091625	Lsm5	17.7781	0.828829	0.547426	1.51405	0.130014	0.553017
12712	ENSMUSG00000042807	Hecw2	38.5319	0.828613	0.371549	2.23016	0.0257371	0.306225
11924	ENSMUSG00000040483	Xaf1	39.8425	0.827542	0.370753	2.23206	0.0256112	0.305694
16070	ENSMUSG00000056043	Rgs9bp	13.2931	0.826093	0.598821	1.37953	0.16773	0.605014
306	ENSMUSG00000001750	Tcirg1	240.358	0.82564	0.32326	2.55411	0.0106461	0.21945
3366	ENSMUSG00000021913	Ogdhl	29.8043	0.823686	0.422899	1.94771	0.0514493	0.403128
9150	ENSMUSG00000032839	Trpc1	16.7808	0.82365	0.543259	1.51613	0.129487	0.552577
2874	ENSMUSG00000021025	Nfkbia	519.322	0.818742	0.231268	3.54024	0.000399769	0.0386138
10763	ENSMUSG00000037572	Wdhd1	13.2258	0.81833	0.650552	1.2579	0.208428	0.64804
8436	ENSMUSG00000031562	Dctd	12.5928	0.815847	0.594954	1.37128	0.170289	0.608197
5023	ENSMUSG00000025402	Nab2	160.573	0.815086	0.282257	2.88775	0.00388012	0.137675
10121	ENSMUSG00000035711	Dok3	49.9606	0.814846	0.378189	2.1546	0.031193	0.333484
3964	ENSMUSG00000022899	Slc15a2	65.4135	0.813884	0.497815	1.63491	0.102068	0.511957
3110	ENSMUSG00000021461	Fancc	47.2656	0.813105	0.327994	2.47902	0.0131744	0.239221
12014	ENSMUSG00000040701	Ap1g2	104.383	0.812046	0.241944	3.35634	0.000789824	0.0569205
16355	ENSMUSG00000057346	Apol9a	11.1204	0.812033	0.687087	1.18185	0.237266	0.670621
9535	ENSMUSG00000034059	Ypel4	16	0.810198	0.606921	1.33493	0.181899	0.621713
10677	ENSMUSG00000037344	Slc12a9	81.4237	0.80967	0.340301	2.37928	0.0173467	0.264556
6032	ENSMUSG00000027313	Chac1	757.886	0.808442	0.699971	1.15497	0.248105	0.67971
3131	ENSMUSG00000021495	Fam193b	326.887	0.806963	0.322425	2.50279	0.0123218	0.235193
5634	ENSMUSG00000026589	Sec16b	29.5461	0.804255	0.436518	1.84243	0.0654117	0.444865
222	ENSMUSG00000001248	Gramd1a	456.768	0.803129	0.211932	3.78955	0.000150918	0.0203798
37387	ENSMUSG00000099398	Ms4a14	14.2817	0.802168	0.649549	1.23496	0.216845	0.655165
9306	ENSMUSG00000033318	Gstt2	107.762	0.802008	0.286551	2.79883	0.00512877	0.157126
4899	ENSMUSG00000025172	Ankrd2	1807.9	0.801082	0.880661	0.909637	0.363014	0.761671
9508	ENSMUSG00000033970	Rfc3	36.5125	0.799384	0.424953	1.88111	0.0599566	0.426993
24128	ENSMUSG00000081769	Gm12216	14.5131	0.798925	0.570459	1.40049	0.161366	0.598177
3966	ENSMUSG00000022901	Cd86	28.164	0.798264	0.509848	1.56569	0.117421	0.537098
2960	ENSMUSG00000021190	Lgmn	924.131	0.798226	0.299806	2.66247	0.00775692	0.187947
11848	ENSMUSG00000040289	Hey1	107.793	0.797872	0.291584	2.73633	0.00621279	0.171116
9003	ENSMUSG00000032501	Trib1	534.848	0.797353	0.323374	2.46573	0.0136735	0.242905
7210	ENSMUSG00000029283	Cdc7	12.5762	0.793857	0.61543	1.28992	0.197078	0.637533
14023	ENSMUSG00000047592	Nxpe5	21.4893	0.793557	0.496873	1.5971	0.110243	0.525998
16007	ENSMUSG00000055775	Myh8	276.868	0.792037	0.672769	1.17728	0.239084	0.671699
7178	ENSMUSG00000029228	Lnx1	19.3322	0.791499	0.537457	1.47267	0.140839	0.569622
7736	ENSMUSG00000030257	Srgap3	38.3883	0.788963	0.355442	2.21967	0.0264414	0.310261
2011	ENSMUSG00000018861	Fdxr	88.8592	0.788692	0.278145	2.83554	0.00457485	0.15325
3629	ENSMUSG00000022359	Wdyhv1	92.6937	0.788483	0.327278	2.40922	0.0159867	0.257481
17544	ENSMUSG00000062760	Shisal1	56.2023	0.788475	0.490426	1.60774	0.107893	0.523545
9843	ENSMUSG00000034881	Tbxa2r	13.0566	0.788324	0.614897	1.28204	0.199828	0.639216
6038	ENSMUSG00000027322	Siglec1	16.5858	0.786946	0.546515	1.43993	0.149886	0.582337
12223	ENSMUSG00000041361	Myzap	37.1983	0.785795	0.374224	2.0998	0.0357466	0.349894
22430	ENSMUSG00000078552	Dcdc2b	22.4275	0.784437	0.542135	1.44694	0.147914	0.579695
14579	ENSMUSG00000049641	Vgll2	2194.18	0.781912	0.169458	4.61419	3.94623e-06	0.00127647
5663	ENSMUSG00000026637	Traf5	72.7998	0.781749	0.402892	1.94034	0.0523379	0.405327
4133	ENSMUSG00000023439	Gnb3	21.8348	0.781317	0.461124	1.69438	0.090194	0.4978
13180	ENSMUSG00000044556	Tex38	37.3511	0.78025	0.360605	2.16373	0.0304854	0.329516
10014	ENSMUSG00000035378	Shq1	20.7438	0.780157	0.490889	1.58927	0.111999	0.527665
7730	ENSMUSG00000030246	Ldhb	2779.73	0.780067	0.628144	1.24186	0.214288	0.652152
2343	ENSMUSG00000020151	Ptprr	34.7036	0.779812	0.35496	2.1969	0.0280274	0.318658
2202	ENSMUSG00000019891	Dcbld1	43.1022	0.779798	0.359309	2.17027	0.0299864	0.326895
4964	ENSMUSG00000025271	Pfkfb1	494.736	0.779107	0.21016	3.70721	0.000209555	0.0248425
15271	ENSMUSG00000052374	Actn2	7030.01	0.778648	0.266824	2.91821	0.00352047	0.130926
7226	ENSMUSG00000029314	Gpat3	65.3671	0.778196	0.352737	2.20617	0.0273723	0.315672
8249	ENSMUSG00000031255	Sytl4	12.0638	0.777745	0.633989	1.22675	0.219917	0.659087
11034	ENSMUSG00000038225	Primpol	33.2378	0.776797	0.400581	1.93918	0.0524798	0.405523
14125	ENSMUSG00000047911	Npm2	11.6433	0.776573	0.621958	1.2486	0.211813	0.650212
2893	ENSMUSG00000021062	Rab15	48.7398	0.774536	0.333012	2.32585	0.0200264	0.281645
3523	ENSMUSG00000022180	Slc7a8	179.187	0.773688	0.232803	3.32336	0.00088939	0.0594521
5036	ENSMUSG00000025422	Agap2	28.2084	0.772688	0.474365	1.62889	0.103336	0.514671
3894	ENSMUSG00000022793	B4galt4	99.1719	0.772305	0.295294	2.61538	0.00891292	0.200557
19123	ENSMUSG00000067149	Jchain	19.1722	0.771615	0.584871	1.31929	0.187072	0.628044
1116	ENSMUSG00000007659	Bcl2l1	367.858	0.771382	0.2305	3.34656	0.000818215	0.0579519
9144	ENSMUSG00000032815	Fanca	11.1939	0.770562	0.678536	1.13562	0.256114	0.688232
389	ENSMUSG00000002205	Vrk3	161.381	0.770104	0.211483	3.64144	0.000271112	0.0294462
12699	ENSMUSG00000042770	Hebp1	79.4552	0.77007	0.34859	2.2091	0.0271677	0.314624
8687	ENSMUSG00000031971	Ccsap	21.4662	0.769435	0.454207	1.69402	0.090262	0.4978
12532	ENSMUSG00000042312	S100a13	309.297	0.769187	0.344051	2.23568	0.0253729	0.304997
9359	ENSMUSG00000033488	Cryzl2	20.1984	0.766473	0.526026	1.4571	0.145088	0.574896
11196	ENSMUSG00000038593	Tctn1	43.0493	0.765603	0.340765	2.24672	0.024658	0.302708
173	ENSMUSG00000001020	S100a4	229.086	0.765505	0.381186	2.00822	0.0446202	0.381756
9406	ENSMUSG00000033669	Zfp7	19.2328	0.765198	0.485716	1.5754	0.115163	0.532262
1572	ENSMUSG00000015217	Hmgb3	92.4349	0.765056	0.324577	2.35709	0.0184189	0.270428
11266	ENSMUSG00000038754	Elovl3	34.916	0.764504	0.397439	1.92357	0.054408	0.411227
1133	ENSMUSG00000007872	Id3	719.715	0.763878	0.186618	4.09328	4.2531e-05	0.00869947
9191	ENSMUSG00000032942	Ucp3	1762.32	0.76241	0.570658	1.33602	0.181543	0.621713
8790	ENSMUSG00000032125	Robo4	259.552	0.762252	0.263171	2.89642	0.00377452	0.136363
7593	ENSMUSG00000030022	Adamts9	69.8451	0.760381	0.305505	2.48893	0.0128127	0.23648
5834	ENSMUSG00000026921	Egfl7	695.872	0.759408	0.226087	3.35892	0.000782477	0.0566847
6125	ENSMUSG00000027452	Acss1	548.136	0.758933	0.312611	2.42772	0.0151939	0.25187
3774	ENSMUSG00000022579	Gpihbp1	1038.09	0.758475	0.236193	3.21125	0.00132157	0.0759577
9198	ENSMUSG00000032968	Inha	163.347	0.758311	0.861575	0.880146	0.37878	0.772064
5074	ENSMUSG00000025491	Ifitm1	21.8899	0.758028	0.482964	1.56953	0.116524	0.535247
6265	ENSMUSG00000027698	Nceh1	399.093	0.757073	0.304526	2.48607	0.0129163	0.23648
4241	ENSMUSG00000024013	Fgd2	48.3473	0.757027	0.356297	2.12471	0.0336112	0.344409
2994	ENSMUSG00000021243	Fcf1	24.8239	0.756695	0.464674	1.62844	0.103431	0.514671
8443	ENSMUSG00000031576	Kcnu1	19.8349	0.756408	0.655045	1.15474	0.248196	0.679826
10345	ENSMUSG00000036437	Npy1r	35.2199	0.755992	0.440902	1.71465	0.0864098	0.492372
6037	ENSMUSG00000027318	Adam33	85.7456	0.755462	0.316852	2.38427	0.0171129	0.263507
12541	ENSMUSG00000042349	Ikbke	26.9052	0.754986	0.411647	1.83406	0.0666451	0.449558
13515	ENSMUSG00000045730	Adrb2	347.309	0.754774	0.24357	3.09879	0.00194311	0.0949623
17533	ENSMUSG00000062713	Sim2	249.512	0.75431	0.344389	2.19028	0.0285036	0.320335
114	ENSMUSG00000000682	Cd52	145.216	0.752857	0.370791	2.03041	0.042315	0.371895
1348	ENSMUSG00000011008	Mcoln2	15.4468	0.75145	0.677634	1.10893	0.267459	0.69414
31948	ENSMUSG00000092341	Malat1	1214.25	0.750913	0.250982	2.9919	0.00277248	0.113753
12784	ENSMUSG00000043091	Tuba1c	125.009	0.750846	0.289949	2.58958	0.00960939	0.208839
19397	ENSMUSG00000068606	Gm4841	312.721	0.749465	0.255725	2.93074	0.00338156	0.128158
4062	ENSMUSG00000023087	Noct	473.059	0.745414	0.158275	4.7096	2.48205e-06	0.000933051
628	ENSMUSG00000003762	Coq8b	70.0254	0.745148	0.362813	2.05381	0.0399942	0.364271
11353	ENSMUSG00000038987	Cfap157	12.1979	0.744948	0.602479	1.23647	0.216284	0.655165
400	ENSMUSG00000002265	Peg3	1045.97	0.744936	0.692633	1.07551	0.282145	0.704985
3507	ENSMUSG00000022146	Osmr	210.014	0.744755	0.275909	2.69927	0.00694909	0.179689
29050	ENSMUSG00000087687	Pet100	163.81	0.744413	0.280034	2.6583	0.00785364	0.188264
8957	ENSMUSG00000032419	Tbx18	23.4047	0.744118	0.497557	1.49554	0.134773	0.560302
46549	ENSMUSG00000109179	Gm35339	20.6883	0.743086	0.544568	1.36454	0.172397	0.610439
12416	ENSMUSG00000041957	Pkp2	47.8081	0.740275	0.338858	2.18462	0.0289169	0.322567
28382	ENSMUSG00000086859	Snhg20	113.486	0.740107	0.326615	2.26599	0.023452	0.297563
3099	ENSMUSG00000021432	Slc35b3	59.18	0.740057	0.330026	2.24242	0.024934	0.303876
16350	ENSMUSG00000057322	Rpl38	2242.38	0.73881	0.268766	2.74889	0.00597967	0.168363
1222	ENSMUSG00000009185	Ccl8	129.405	0.737315	0.445657	1.65445	0.0980369	0.508519
3842	ENSMUSG00000022704	Qtrt2	100.682	0.736696	0.249158	2.95674	0.00310908	0.122123
746	ENSMUSG00000004707	Ly9	17.1307	0.734825	0.6014	1.22186	0.221762	0.661537
1004	ENSMUSG00000006445	Epha2	51.0757	0.734586	0.320489	2.29208	0.0219011	0.28928
5531	ENSMUSG00000026414	Tnnt2	89.163	0.734006	0.451309	1.62639	0.103866	0.515455
6328	ENSMUSG00000027829	Ccnl1	296.802	0.733868	0.224692	3.2661	0.00109039	0.0677064
4333	ENSMUSG00000024163	Mapk8ip3	375.285	0.733324	0.200093	3.66492	0.000247413	0.0276583
4230	ENSMUSG00000023992	Trem2	86.6848	0.733158	0.440645	1.66383	0.0961463	0.50701
14330	ENSMUSG00000048677	Tpcn2	29.6832	0.732303	0.424656	1.72446	0.0846246	0.488698
10420	ENSMUSG00000036661	Dennd3	70.3791	0.732228	0.319509	2.29173	0.0219211	0.28928
1253	ENSMUSG00000009585	Apobec3	82.0386	0.731774	0.323082	2.26498	0.0235141	0.297563
6165	ENSMUSG00000027514	Zbp1	17.1388	0.731682	0.518186	1.41201	0.157948	0.594723
596	ENSMUSG00000003484	Cyp4f18	29.3838	0.73165	0.612349	1.19483	0.232155	0.669094
16211	ENSMUSG00000056716	Gm5420	62.8434	0.731402	0.470996	1.55288	0.120451	0.540828
11240	ENSMUSG00000038692	Hoxb4	15.5709	0.730983	0.548406	1.33292	0.182557	0.622001
10153	ENSMUSG00000035828	Pim3	679.55	0.728956	0.28114	2.59286	0.00951816	0.20737
5579	ENSMUSG00000026494	Kif26b	24.4946	0.728416	0.508421	1.4327	0.151943	0.5851
14768	ENSMUSG00000050335	Lgals3	388.183	0.728127	0.354705	2.05277	0.0400948	0.364689
13013	ENSMUSG00000044033	Ccdc141	59.9761	0.727712	0.353039	2.06128	0.0392764	0.36261
27014	ENSMUSG00000085156	Snhg15	24.9438	0.727535	0.453964	1.60263	0.109017	0.525771
4034	ENSMUSG00000023034	Nr4a1	3171.86	0.726384	0.318039	2.28395	0.0223747	0.291122
3688	ENSMUSG00000022449	Adamts20	31.3043	0.725829	0.412693	1.75876	0.0786177	0.47626
11845	ENSMUSG00000040283	Btnl9	80.4693	0.725697	0.335163	2.1652	0.0303722	0.329377
293	ENSMUSG00000001661	Hoxc6	105.536	0.724339	0.341687	2.11989	0.0340153	0.344848
7112	ENSMUSG00000029130	Rnf32	21.8071	0.720702	0.474357	1.51932	0.128681	0.552073
2003	ENSMUSG00000018830	Myh11	434.65	0.719521	0.236277	3.04525	0.00232488	0.103841
18574	ENSMUSG00000065460	Mir133a-2	89.31	0.719518	0.354586	2.02917	0.0424405	0.372219
28098	ENSMUSG00000086503	Xist	677.381	0.719492	3.71576	0.193633	0.846463	0.959459
10525	ENSMUSG00000036948	Map11	111.402	0.718747	0.258291	2.78271	0.00539078	0.161059
9741	ENSMUSG00000034616	Ssh3	73.8014	0.7183	0.2756	2.60632	0.00915217	0.201739
13461	ENSMUSG00000045534	Kcna5	127.375	0.716093	0.265566	2.69648	0.00700776	0.180502
6154	ENSMUSG00000027496	Aurka	426.597	0.715733	0.272244	2.62901	0.0085633	0.195827
20219	ENSMUSG00000072647	Adam1a	18.9758	0.715487	0.490408	1.45896	0.144576	0.574823
8994	ENSMUSG00000032491	Nradd	41.0074	0.714385	0.395531	1.80614	0.0708965	0.460579
8053	ENSMUSG00000030838	Ush1c	11.869	0.713958	0.590877	1.2083	0.226931	0.665624
11238	ENSMUSG00000038690	Atp5j2	4163.79	0.713752	0.254701	2.80231	0.00507385	0.156591
9855	ENSMUSG00000034911	Ushbp1	318.502	0.712939	0.243896	2.92313	0.00346536	0.129918
16344	ENSMUSG00000057278	Snrpg	108.935	0.712438	0.333688	2.13504	0.0327577	0.341115
11550	ENSMUSG00000039481	Nrtn	88.82	0.712407	0.277312	2.56897	0.0102001	0.215285
12894	ENSMUSG00000043541	Casc1	15.3728	0.711995	0.685099	1.03926	0.298685	0.717023
19	ENSMUSG00000000131	Xpo6	245.277	0.71029	0.288736	2.46	0.0138937	0.244541
983	ENSMUSG00000006344	Ggt5	119.737	0.71012	0.337032	2.10698	0.0351195	0.347957
1049	ENSMUSG00000006715	Gmnn	76.8339	0.709715	0.28464	2.49337	0.0126535	0.236239
17438	ENSMUSG00000062300	Nectin2	45.8994	0.709553	0.328496	2.16001	0.0307722	0.330001
9388	ENSMUSG00000033590	Myo5c	151.433	0.709174	0.208235	3.40564	0.000660082	0.0498972
7975	ENSMUSG00000030711	Sult1a1	382.09	0.708548	0.255306	2.77529	0.0055152	0.161059
15364	ENSMUSG00000052776	Oas1a	13.3645	0.708101	0.592311	1.19549	0.231896	0.668958
2811	ENSMUSG00000020903	Stx8	116.984	0.706833	0.234251	3.01742	0.00254933	0.108851
1606	ENSMUSG00000015468	Notch4	159.868	0.706183	0.254024	2.77999	0.00543608	0.161059
8350	ENSMUSG00000031431	Tsc22d3	5346.46	0.705611	0.207281	3.40413	0.000663755	0.0499036
14080	ENSMUSG00000047767	Atg16l2	85.7868	0.705342	0.337021	2.09287	0.0363606	0.352678
2922	ENSMUSG00000021112	Mpp5	507.282	0.704301	0.179	3.93465	8.33188e-05	0.0133205
17665	ENSMUSG00000063316	Rpl27	704.027	0.703593	0.261718	2.68836	0.00718033	0.182247
2809	ENSMUSG00000020901	Pik3r5	55.0269	0.703109	0.418161	1.68143	0.0926795	0.50254
15933	ENSMUSG00000055413	H2-Q5	17.8124	0.703043	0.498116	1.4114	0.158126	0.595213
19629	ENSMUSG00000069917	Hba-a2	1194.66	0.703037	0.610031	1.15246	0.249132	0.680119
17044	ENSMUSG00000060477	Irak2	173.174	0.701776	0.205732	3.41111	0.000646992	0.0497183
2037	ENSMUSG00000018983	E2f2	192.465	0.701661	0.25752	2.72469	0.00643625	0.174506
368	ENSMUSG00000002055	Spag5	51.2577	0.701583	0.392679	1.78666	0.0739927	0.4669
12702	ENSMUSG00000042784	Muc1	18.7665	0.700667	0.494796	1.41607	0.156755	0.592796
16346	ENSMUSG00000057286	St6galnac2	96.8929	0.700344	0.317773	2.20391	0.0275306	0.316399
6478	ENSMUSG00000028073	Pear1	144.015	0.699619	0.261679	2.67357	0.00750477	0.185299
16811	ENSMUSG00000059447	Hadhb	1566.97	0.698687	0.229062	3.0502	0.00228688	0.103841
366	ENSMUSG00000002043	Trappc6a	51.0747	0.698546	0.332662	2.09987	0.0357404	0.349894
6202	ENSMUSG00000027580	Helz2	116.23	0.698455	0.265403	2.63168	0.00849645	0.195236
20908	ENSMUSG00000074733	Zfp950	123.33	0.69789	0.307769	2.26758	0.023355	0.296933
1459	ENSMUSG00000013936	Myl2	526.464	0.696738	1.45492	0.478884	0.632021	0.892516
1700	ENSMUSG00000016252	Atp5e	4281.43	0.696175	0.276279	2.51983	0.0117412	0.229045
218	ENSMUSG00000001228	Uhrf1	14.7327	0.696095	0.628023	1.10839	0.267693	0.69414
2421	ENSMUSG00000020277	Pfkl	157.499	0.695025	0.23428	2.96664	0.00301077	0.119991
8122	ENSMUSG00000030982	Vps35l	131.518	0.693917	0.260684	2.66191	0.00776976	0.187947
3955	ENSMUSG00000022887	Masp1	70.7062	0.693004	0.283948	2.4406	0.0146627	0.248712
12087	ENSMUSG00000040883	Tmem205	211.147	0.691861	0.242446	2.85366	0.00432182	0.147334
9611	ENSMUSG00000034255	Arhgap27	105.423	0.691515	0.300123	2.3041	0.0212169	0.287294
460	ENSMUSG00000002668	Dennd1c	35.49	0.690884	0.425502	1.62369	0.104442	0.516232
8329	ENSMUSG00000031389	Arhgap4	21.0443	0.690471	0.471052	1.46581	0.142701	0.573209
35434	ENSMUSG00000096981	Gm16845	11.1858	0.69034	0.70173	0.983768	0.32523	0.736855
5372	ENSMUSG00000026126	Ptpn18	53.6598	0.68957	0.425529	1.6205	0.105125	0.516674
17796	ENSMUSG00000063882	Uqcrh	6081.94	0.689297	0.23963	2.87651	0.00402105	0.140879
4139	ENSMUSG00000023473	Celsr3	20.3337	0.68915	0.448761	1.53567	0.124619	0.547075
15032	ENSMUSG00000051331	Cacna1c	16.9736	0.688829	0.501373	1.37389	0.169477	0.606915
13479	ENSMUSG00000045594	Glb1	67.5674	0.688364	0.36368	1.89277	0.0583882	0.421881
7391	ENSMUSG00000029591	Ung	202.165	0.688263	0.336778	2.04367	0.0409864	0.365905
8276	ENSMUSG00000031304	Il2rg	39.0481	0.686667	0.347824	1.97418	0.0483612	0.393892
14541	ENSMUSG00000049526	Tmem202	16.6148	0.686154	0.527851	1.2999	0.193635	0.634455
17271	ENSMUSG00000061601	Pclo	12.3421	0.685432	0.693007	0.989069	0.322629	0.734976
4011	ENSMUSG00000022999	Lmbr1l	79.9995	0.684997	0.290041	2.36172	0.0181902	0.269634
20484	ENSMUSG00000073616	Cops9	1112.34	0.683263	0.273563	2.49764	0.0125024	0.23595
10371	ENSMUSG00000036526	Card11	15.4933	0.683199	0.61268	1.1151	0.264807	0.693197
437	ENSMUSG00000002486	Tchp	68.9718	0.680318	0.288701	2.35648	0.018449	0.270428
11738	ENSMUSG00000039994	Timeless	132.734	0.679701	0.267755	2.53852	0.0111323	0.222174
8816	ENSMUSG00000032202	Rab27a	31.9161	0.679586	0.377131	1.80199	0.0715472	0.462216
6941	ENSMUSG00000028859	Csf3r	24.5509	0.679568	0.522036	1.30177	0.192996	0.633729
8909	ENSMUSG00000032352	Lrrc1	21.5446	0.67888	0.498678	1.36136	0.1734	0.611828
15673	ENSMUSG00000054203	Ifi205	60.286	0.678471	0.352003	1.92746	0.0539223	0.410645
3621	ENSMUSG00000022346	Myc	136.273	0.678106	0.259553	2.6126	0.00898574	0.200863
6549	ENSMUSG00000028195	Ccn1	866.547	0.677655	0.640976	1.05722	0.290409	0.709666
18959	ENSMUSG00000066258	Trim12a	105.137	0.677263	0.289548	2.33904	0.0193334	0.275804
9642	ENSMUSG00000034334	Fam151b	22.7979	0.677019	0.446289	1.517	0.129268	0.552577
15698	ENSMUSG00000054342	Kcnn4	31.2343	0.67655	0.523262	1.29295	0.196029	0.637199
14393	ENSMUSG00000048924	Ccdc125	15.255	0.676325	0.527929	1.28109	0.200162	0.639216
2068	ENSMUSG00000019235	Rps6kl1	77.7553	0.676232	0.31091	2.17501	0.0296295	0.326041
10118	ENSMUSG00000035697	Arhgap45	183.711	0.67613	0.335257	2.01675	0.0437214	0.37748
9409	ENSMUSG00000033684	Qsox1	231.828	0.675362	0.213235	3.16722	0.00153903	0.0829702
8373	ENSMUSG00000031478	Nek3	26.0088	0.675328	0.448533	1.50564	0.13216	0.554681
11146	ENSMUSG00000038500	Prr3	60.1619	0.675303	0.300239	2.24922	0.0244987	0.302341
9038	ENSMUSG00000032558	Nphp3	21.6735	0.67496	0.442344	1.52587	0.127042	0.550253
12000	ENSMUSG00000040663	Clcf1	21.8253	0.67495	0.566953	1.19049	0.233855	0.670105
2224	ENSMUSG00000019942	Cdk1	14.1597	0.674227	0.647286	1.04162	0.297587	0.715995
3087	ENSMUSG00000021411	Pxdc1	114.608	0.673957	0.252247	2.67181	0.00754436	0.185397
5090	ENSMUSG00000025511	Tspan4	126.943	0.671866	0.268442	2.50283	0.0123204	0.235193
3552	ENSMUSG00000022220	Adcy4	151.491	0.671266	0.241405	2.78066	0.00542482	0.161059
20891	ENSMUSG00000074657	Kif5a	11.5295	0.670174	0.743952	0.90083	0.367679	0.764521
14244	ENSMUSG00000048371	Pdp2	131.325	0.669768	0.247616	2.70486	0.00683325	0.178081
20726	ENSMUSG00000074227	Spint2	72.947	0.669252	0.33327	2.00814	0.0446284	0.381756
3985	ENSMUSG00000022952	Runx1	98.3424	0.66892	0.334373	2.00052	0.0454444	0.383977
6446	ENSMUSG00000028028	Alpk1	25.8821	0.668804	0.438937	1.52369	0.127585	0.550943
19786	ENSMUSG00000070493	Chchd2	5032.71	0.667901	0.250376	2.66759	0.00763969	0.187078
11716	ENSMUSG00000039943	Plcb4	271.683	0.66768	0.216958	3.07746	0.00208775	0.0984357
7079	ENSMUSG00000029075	Tnfrsf4	21.7661	0.667505	0.522071	1.27857	0.201048	0.639873
95	ENSMUSG00000000555	Itga5	254.362	0.666978	0.214557	3.10863	0.00187956	0.0933243
9115	ENSMUSG00000032735	Ablim3	362.138	0.665609	0.207183	3.21267	0.00131508	0.0758984
7648	ENSMUSG00000030107	Usp18	31.1011	0.664558	0.417182	1.59297	0.111167	0.527181
15221	ENSMUSG00000052146	Rps10	14.2654	0.664445	0.577372	1.15081	0.249811	0.680802
4	ENSMUSG00000000031	H19	29047.5	0.664429	0.563178	1.17978	0.238086	0.671607
11755	ENSMUSG00000040033	Stat2	174.554	0.664117	0.257989	2.57421	0.010047	0.21401
2570	ENSMUSG00000020527	Myo19	29.4808	0.663405	0.391302	1.69538	0.0900041	0.4978
17179	ENSMUSG00000061126	Cyp4f39	411.622	0.663028	0.302905	2.1889	0.0286041	0.320335
15883	ENSMUSG00000055148	Klf2	1097.92	0.662086	0.146897	4.50716	6.57007e-06	0.00203074
9155	ENSMUSG00000032846	Zswim6	26.7356	0.661233	0.397646	1.66287	0.0963385	0.507043
3203	ENSMUSG00000021622	Ckmt2	10097.7	0.660746	0.248818	2.65554	0.00791821	0.188264
6884	ENSMUSG00000028763	Hspg2	2580.97	0.660627	0.230962	2.86032	0.00423207	0.146269
13945	ENSMUSG00000047281	Sfn	44.3197	0.660499	0.33883	1.94935	0.0512534	0.402532
393	ENSMUSG00000002227	Mov10	30.7165	0.660426	0.41801	1.57993	0.114123	0.531938
13720	ENSMUSG00000046516	Cox17	44.1709	0.66042	0.333206	1.98202	0.0474771	0.390977
3796	ENSMUSG00000022617	Chkb	50.1257	0.660135	0.3478	1.89803	0.0576919	0.420128
17485	ENSMUSG00000062515	Fabp4	2683.53	0.659891	0.265402	2.48638	0.012905	0.23648
217	ENSMUSG00000001227	Sema6b	70.552	0.65887	0.314517	2.09486	0.0361833	0.351693
9750	ENSMUSG00000034641	Cd300ld	18.5818	0.658203	0.50971	1.29133	0.19659	0.637533
846	ENSMUSG00000005465	Il27ra	15.4308	0.658103	0.537788	1.22372	0.221057	0.660512
14134	ENSMUSG00000047963	Stbd1	2389.06	0.657161	0.291946	2.25097	0.0243875	0.301785
10553	ENSMUSG00000037010	Apln	55.9541	0.656542	0.348605	1.88334	0.0596542	0.42594
9192	ENSMUSG00000032946	Rasgrp2	114.904	0.656462	0.258592	2.5386	0.0111297	0.222174
22665	ENSMUSG00000079049	Serpinb1c	23.9343	0.656279	0.42039	1.56112	0.118495	0.539865
976	ENSMUSG00000006310	Zbtb32	12.7701	0.655623	0.593305	1.10504	0.269144	0.695306
1945	ENSMUSG00000018509	Cenpv	253.495	0.655603	0.225173	2.91155	0.0035964	0.131638
20714	ENSMUSG00000074207	Adh1	205.841	0.655307	0.23867	2.74566	0.0060389	0.169345
15447	ENSMUSG00000053175	Bcl3	66.8222	0.654817	0.318078	2.05867	0.0395262	0.363648
3132	ENSMUSG00000021496	Pcbd2	56.2834	0.654767	0.316788	2.06689	0.0387443	0.360706
1844	ENSMUSG00000017740	Slc12a5	19.353	0.654675	0.473604	1.38232	0.166872	0.604765
5978	ENSMUSG00000027219	Slc28a2	200.56	0.654493	0.287008	2.2804	0.0225839	0.292404
5776	ENSMUSG00000026822	Lcn2	18.3044	0.652687	0.537273	1.21482	0.224437	0.663319
8917	ENSMUSG00000032363	Adamts7	13.7335	0.652265	0.624033	1.04524	0.295912	0.715317
8604	ENSMUSG00000031842	Pde4c	33.4706	0.651859	0.384984	1.69321	0.0904154	0.497805
6179	ENSMUSG00000027536	Chmp4c	28.815	0.651849	0.440722	1.47905	0.139127	0.566913
2351	ENSMUSG00000020163	Uqcr11	2347.33	0.651844	0.240616	2.70906	0.00674737	0.177608
1971	ENSMUSG00000018648	Dusp14	269.589	0.651516	0.304856	2.13713	0.0325877	0.339825
11696	ENSMUSG00000039878	Slc39a5	14.0311	0.651059	0.640788	1.01603	0.309616	0.724737
6117	ENSMUSG00000027438	Napb	251.936	0.650653	0.26525	2.45298	0.0141677	0.245097
4504	ENSMUSG00000024462	Gabbr1	85.8077	0.650621	0.316808	2.05368	0.0400068	0.364271
11416	ENSMUSG00000039137	Whrn	29.9848	0.65061	0.38324	1.69766	0.0895725	0.496632
20721	ENSMUSG00000074218	Cox7a1	3478.8	0.648511	0.220185	2.94529	0.00322647	0.125355
2392	ENSMUSG00000020230	Prmt2	47.0691	0.647971	0.340651	1.90216	0.0571506	0.418314
5515	ENSMUSG00000026387	Sctr	141.909	0.647575	0.224027	2.89062	0.00384486	0.137123
14316	ENSMUSG00000048616	Nog	97.3335	0.646853	0.251778	2.56914	0.0101951	0.215285
17007	ENSMUSG00000060288	Ppih	39.2273	0.644559	0.34139	1.88804	0.0590204	0.424638
7364	ENSMUSG00000029544	Cabp1	12.6873	0.644212	0.554463	1.16186	0.24529	0.676508
1147	ENSMUSG00000008035	Mid1ip1	758.264	0.643666	0.351239	1.83256	0.066868	0.450177
10442	ENSMUSG00000036751	Cox6b1	4621.98	0.64184	0.256585	2.50147	0.0123681	0.235259
10187	ENSMUSG00000035929	H2-Q4	290.011	0.641712	0.218792	2.93297	0.00335732	0.127587
4842	ENSMUSG00000025059	Gk	14.7769	0.641683	0.544724	1.178	0.238798	0.671699
6101	ENSMUSG00000027412	Lpin3	63.7763	0.640709	0.307305	2.08493	0.0370757	0.355155
9473	ENSMUSG00000033862	Cdk10	210.696	0.640454	0.222273	2.88139	0.00395923	0.139769
13953	ENSMUSG00000047330	Kcne4	22.7132	0.639789	0.463818	1.3794	0.167772	0.605014
4044	ENSMUSG00000023050	Map3k12	47.5105	0.639743	0.317012	2.01804	0.043587	0.376788
4896	ENSMUSG00000025169	Ogfod3	99.5879	0.639414	0.255654	2.50109	0.0123812	0.235259
238	ENSMUSG00000001349	Cnn1	31.8651	0.639128	0.556352	1.14878	0.250645	0.681429
11031	ENSMUSG00000038217	Tlcd2	71.5216	0.636568	0.361076	1.76298	0.0779046	0.475116
9917	ENSMUSG00000035112	Wnk4	12.1197	0.636118	0.615786	1.03302	0.301596	0.719252
17329	ENSMUSG00000061882	Ccdc62	16.7043	0.636103	0.500669	1.27051	0.203905	0.642832
10491	ENSMUSG00000036880	Acaa2	1816.35	0.635941	0.239931	2.65051	0.00803692	0.1896
47551	ENSMUSG00000110206	Flt3l	62.63	0.635396	0.352036	1.80492	0.0710879	0.460986
304	ENSMUSG00000001739	Cldn15	65.0324	0.634508	0.343805	1.84554	0.0649584	0.443943
14170	ENSMUSG00000048078	Tenm4	15.7715	0.634191	0.523551	1.21132	0.225771	0.664406
28171	ENSMUSG00000086596	Susd5	29.275	0.633459	0.486722	1.30148	0.193094	0.633729
10680	ENSMUSG00000037348	Paqr7	226.262	0.632684	0.218335	2.89776	0.00375838	0.136133
7823	ENSMUSG00000030411	Nova2	48.1364	0.632383	0.317668	1.99071	0.0465133	0.387271
1029	ENSMUSG00000006575	Rundc3a	20.9794	0.632361	0.466446	1.3557	0.175195	0.614025
20856	ENSMUSG00000074578	Zfas1	240.198	0.631217	0.341943	1.84597	0.0648966	0.443943
744	ENSMUSG00000004677	Myo9b	235.906	0.630247	0.217984	2.89125	0.00383709	0.137123
5059	ENSMUSG00000025473	Adam8	51.5017	0.630151	0.440961	1.42904	0.152993	0.586741
3772	ENSMUSG00000022575	Gsdmd	112.797	0.628685	0.341287	1.8421	0.0654606	0.444865
1030	ENSMUSG00000006576	Slc4a3	138.135	0.628613	0.279074	2.25249	0.0242912	0.300861
8521	ENSMUSG00000031712	Il15	167.859	0.62853	0.260427	2.41346	0.015802	0.256264
12394	ENSMUSG00000041881	Ndufa7	1325.81	0.628015	0.217723	2.88447	0.00392073	0.138762
5080	ENSMUSG00000025498	Irf7	107.249	0.627588	0.333583	1.88136	0.0599233	0.426993
6346	ENSMUSG00000027861	Casq2	744.636	0.627449	0.290006	2.16358	0.0304969	0.329516
6973	ENSMUSG00000028910	Mecr	122.732	0.627271	0.223131	2.81122	0.00493537	0.156369
9493	ENSMUSG00000033938	Ndufb7	4467.45	0.626923	0.215705	2.90639	0.00365623	0.133127
2643	ENSMUSG00000020649	Rrm2	38.4988	0.626864	0.423632	1.47974	0.138944	0.566729
10120	ENSMUSG00000035704	Alg8	29.9058	0.625026	0.411985	1.51711	0.12924	0.552577
960	ENSMUSG00000006219	Fblim1	46.9438	0.624136	0.338778	1.84232	0.065429	0.444865
5016	ENSMUSG00000025386	Pde6g	11.8893	0.623838	0.597822	1.04352	0.296709	0.715317
9554	ENSMUSG00000034116	Vav1	34.0232	0.623393	0.403963	1.54319	0.122784	0.544981
6085	ENSMUSG00000027386	Fbln7	174.574	0.623386	0.321766	1.93739	0.0526978	0.405942
5101	ENSMUSG00000025533	Asl	118.905	0.623358	0.238318	2.61566	0.0089056	0.200557
2247	ENSMUSG00000019989	Enpp3	26.4543	0.623312	0.432484	1.44124	0.149518	0.581576
4362	ENSMUSG00000024208	Uqcc2	1209.31	0.623269	0.225781	2.7605	0.00577122	0.164829
16687	ENSMUSG00000058914	C1qtnf3	43.9956	0.62323	0.460834	1.3524	0.176249	0.615014
2507	ENSMUSG00000020424	Castor1	51.3119	0.622649	0.379445	1.64095	0.100808	0.511799
6966	ENSMUSG00000028898	Trnau1ap	128.644	0.62212	0.313061	1.98722	0.0468981	0.388945
9914	ENSMUSG00000035105	Egln3	1375.57	0.621301	0.252728	2.45838	0.0139567	0.245097
782	ENSMUSG00000004939	Nmrk2	3643.35	0.620616	0.569692	1.08939	0.275983	0.699448
22994	ENSMUSG00000080059	Rps19-ps3	23.5869	0.620172	0.453464	1.36763	0.171426	0.609517
6700	ENSMUSG00000028463	Car9	19.8083	0.619987	0.532469	1.16436	0.244278	0.675903
7881	ENSMUSG00000030538	Cib1	109.871	0.619952	0.285336	2.17271	0.0298022	0.326429
14803	ENSMUSG00000050503	Fbxl22	156.764	0.619214	0.259788	2.38354	0.017147	0.263524
5734	ENSMUSG00000026764	Kif5c	31.2626	0.618769	0.548686	1.12773	0.259435	0.689481
10854	ENSMUSG00000037818	Abhd18	127.598	0.618021	0.256811	2.40652	0.0161055	0.258512
13086	ENSMUSG00000044250	Pced1b	26.6735	0.617684	0.407744	1.51488	0.129803	0.552577
14899	ENSMUSG00000050856	Atp5k	10270.9	0.617622	0.233086	2.64976	0.00805488	0.1896
6215	ENSMUSG00000027603	Ggt7	19.5219	0.616803	0.483532	1.27562	0.20209	0.64102
3914	ENSMUSG00000022822	Abcc5	738.969	0.616659	0.175222	3.51931	0.000432676	0.0402483
9214	ENSMUSG00000033020	Polr2f	375.667	0.616431	0.236196	2.60982	0.00905887	0.20106
5567	ENSMUSG00000026473	Glul	6737.12	0.616191	0.15565	3.95884	7.53149e-05	0.0126986
22595	ENSMUSG00000078922	Tgtp1	20.7857	0.616112	0.480943	1.28105	0.200176	0.639216
139	ENSMUSG00000000794	Kcnn3	99.0001	0.615774	0.326506	1.88595	0.0593016	0.42475
6769	ENSMUSG00000028581	Laptm5	562.195	0.614863	0.322772	1.90495	0.0567871	0.417028
9422	ENSMUSG00000033720	Sfxn5	76.7448	0.614454	0.258226	2.37952	0.017335	0.264556
19865	ENSMUSG00000070780	Rbm47	15.5636	0.614394	0.582406	1.05492	0.29146	0.710963
10773	ENSMUSG00000037601	Nme1	643.64	0.614219	0.268345	2.28891	0.0220844	0.289891
10389	ENSMUSG00000036570	Fxyd1	4289.05	0.613548	0.185416	3.30903	0.000936197	0.0600072
7432	ENSMUSG00000029647	Pan3	206.445	0.613002	0.199526	3.07229	0.00212425	0.0991481
13033	ENSMUSG00000044080	S100a1	1791.07	0.612827	0.218391	2.8061	0.00501451	0.156591
19134	ENSMUSG00000067203	H2-K2	65.5272	0.611868	0.440274	1.38974	0.164607	0.602862
20001	ENSMUSG00000071291	Zfp58	42.1414	0.61182	0.344397	1.7765	0.0756513	0.469986
85	ENSMUSG00000000440	Pparg	59.685	0.611502	0.350574	1.74429	0.081109	0.483146
3685	ENSMUSG00000022442	Ttll1	57.3952	0.611356	0.290923	2.10143	0.0356029	0.349832
8576	ENSMUSG00000031805	Jak3	91.5822	0.611277	0.289036	2.11488	0.0344399	0.344848
11048	ENSMUSG00000038253	Hoxa5	49.5887	0.611087	0.32669	1.87054	0.061409	0.432521
2110	ENSMUSG00000019590	Cyb561	104.069	0.61081	0.259247	2.35609	0.0184683	0.270428
10157	ENSMUSG00000035835	Plppr3	18.3802	0.610627	0.529618	1.15296	0.248927	0.680119
3108	ENSMUSG00000021458	Aopep	966.136	0.610387	0.189826	3.21551	0.00130211	0.0754628
8895	ENSMUSG00000032330	Cox7a2	1813.54	0.610235	0.244987	2.49088	0.0127426	0.23648
4291	ENSMUSG00000024087	Cyp1b1	41.6231	0.609735	0.457211	1.3336	0.182336	0.621713
15679	ENSMUSG00000054237	Fra10ac1	107.109	0.609599	0.243956	2.4988	0.0124613	0.235596
19953	ENSMUSG00000071078	Nr2c2ap	42.1029	0.609445	0.377757	1.61333	0.106674	0.520058
17705	ENSMUSG00000063511	Snrnp70	1098.01	0.608555	0.269394	2.25898	0.0238848	0.299022
19815	ENSMUSG00000070576	Mn1	1058.27	0.608465	0.15746	3.86426	0.000111429	0.0166652
13253	ENSMUSG00000044811	Cd300c2	15.7384	0.608334	0.599741	1.01433	0.310427	0.725424
19727	ENSMUSG00000070327	Rnf213	202.159	0.608265	0.196406	3.09698	0.00195502	0.0950783
5465	ENSMUSG00000026281	Dtymk	196.294	0.607983	0.21574	2.81813	0.00483049	0.15545
13127	ENSMUSG00000044367	Slc16a13	18.1236	0.607972	0.514687	1.18124	0.237506	0.671027
13108	ENSMUSG00000044317	Gpr4	77.9547	0.607616	0.256656	2.36744	0.0179119	0.2676
10758	ENSMUSG00000037552	Plekhg2	108.343	0.606514	0.227252	2.66891	0.0076098	0.186675
9768	ENSMUSG00000034684	Sema3f	114.202	0.606507	0.263451	2.30216	0.0213261	0.287294
10104	ENSMUSG00000035649	Zcchc7	340.939	0.605754	0.234315	2.58521	0.00973197	0.210189
127	ENSMUSG00000000739	Sult5a1	71.3505	0.605708	0.360873	1.67845	0.0932592	0.502573
9415	ENSMUSG00000033705	Stard9	125.05	0.604087	0.261168	2.31302	0.0207217	0.285082
5208	ENSMUSG00000025817	Nudt5	47.0124	0.60223	0.325302	1.8513	0.0641269	0.441369
892	ENSMUSG00000005718	Tfap4	69.3158	0.602049	0.363777	1.65499	0.0979261	0.508519
28962	ENSMUSG00000087579	Hectd2os	77.5146	0.601866	0.304231	1.97832	0.0478926	0.392127
12	ENSMUSG00000000093	Tbx2	52.7602	0.601696	0.321379	1.87223	0.0611745	0.431729
5327	ENSMUSG00000026048	Ercc5	276.225	0.600833	0.187636	3.20213	0.00136418	0.0768192
14381	ENSMUSG00000048895	Cdk5r1	12.3895	0.600725	0.63962	0.939189	0.347633	0.75259
9835	ENSMUSG00000034858	Fam214a	518.173	0.60067	0.197046	3.04837	0.00230083	0.103841
851	ENSMUSG00000005483	Dnajb1	262.632	0.600639	0.332448	1.80672	0.0708067	0.460425
4042	ENSMUSG00000023047	Amhr2	148.916	0.600594	0.250847	2.39426	0.0166539	0.260096
9760	ENSMUSG00000034664	Itga2b	29.2138	0.599955	0.409048	1.46671	0.142455	0.572991
6277	ENSMUSG00000027716	Trpc3	72.2818	0.59929	0.308153	1.94478	0.0518011	0.403434
9065	ENSMUSG00000032596	Uba7	94.1551	0.598443	0.305903	1.95632	0.0504277	0.399885
11788	ENSMUSG00000040136	Abcc8	26.4469	0.598189	0.4967	1.20433	0.228464	0.6674
52358	ENSMUSG00000115219	Eef1akmt4	48.7554	0.597816	0.347206	1.72179	0.0851071	0.489111
731	ENSMUSG00000004626	Stxbp2	36.6856	0.597697	0.40274	1.48408	0.137788	0.564506
1400	ENSMUSG00000012443	Kif11	16.4825	0.597293	0.581807	1.02662	0.304601	0.720128
4848	ENSMUSG00000025075	Habp2	55.3148	0.596857	0.305607	1.95302	0.0508171	0.400667
35235	ENSMUSG00000096727	Psmb9	62.6037	0.595813	0.364331	1.63536	0.101974	0.511957
12315	ENSMUSG00000041669	Prima1	34.9214	0.595653	1.20457	0.494495	0.620957	0.889189
2820	ENSMUSG00000020914	Top2a	33.4479	0.594329	0.432173	1.37521	0.169066	0.606534
20425	ENSMUSG00000073422	H2-Ke6	46.8236	0.594314	0.346409	1.71564	0.0862274	0.492339
8920	ENSMUSG00000032369	Plscr1	31.7744	0.594107	0.422443	1.40636	0.159617	0.596602
4064	ENSMUSG00000023089	Ndufa5	3780.3	0.593557	0.227542	2.60856	0.00909244	0.20106
13015	ENSMUSG00000044037	Als2cl	123.547	0.59347	0.361074	1.64362	0.100254	0.511533
4442	ENSMUSG00000024349	Tmem173	113.838	0.592693	0.265947	2.22861	0.02584	0.306401
12160	ENSMUSG00000041147	Brca2	17.795	0.592391	0.519128	1.14113	0.253817	0.684837
8392	ENSMUSG00000031503	Col4a2	1381.17	0.592175	0.212001	2.79327	0.00521781	0.15846
12237	ENSMUSG00000041420	Meis3	28.9262	0.591473	0.443167	1.33465	0.18199	0.621713
10638	ENSMUSG00000037243	Zfp692	109.876	0.590969	0.264612	2.23335	0.0255262	0.305593
27874	ENSMUSG00000086219	Srrm4os	86.6749	0.590935	0.382486	1.54498	0.12235	0.544285
4875	ENSMUSG00000025138	Sirt7	143.582	0.590524	0.268466	2.19962	0.0278337	0.317587
1713	ENSMUSG00000016356	Col20a1	23.1486	0.588907	0.464707	1.26726	0.205061	0.643809
5660	ENSMUSG00000026630	Batf3	29.3277	0.588503	0.432823	1.35969	0.173929	0.612761
27934	ENSMUSG00000086290	Snhg12	83.1542	0.587745	0.354626	1.65736	0.0974458	0.508392
5318	ENSMUSG00000026032	Ndufb3	1921.45	0.587578	0.232736	2.52465	0.0115812	0.227322
4438	ENSMUSG00000024339	Tap2	154.86	0.586883	0.274305	2.13953	0.0323931	0.338764
2044	ENSMUSG00000019055	Plod1	466.137	0.585393	0.198038	2.95596	0.00311695	0.122123
21291	ENSMUSG00000075704	Txnrd2	135.372	0.58526	0.251678	2.32544	0.0200486	0.281672
5457	ENSMUSG00000026273	Mterf4	193.913	0.584829	0.194902	3.00063	0.00269424	0.111199
31110	ENSMUSG00000090553	Snrpe	268.735	0.584806	0.258821	2.25951	0.0238519	0.29888
7835	ENSMUSG00000030443	Zfp583	12.6631	0.58366	0.632629	0.922594	0.356219	0.75852
17501	ENSMUSG00000062563	Cys1	104.763	0.583616	0.2437	2.39481	0.0166288	0.260096
52	ENSMUSG00000000295	Hddc2	168.659	0.583578	0.244394	2.38786	0.0169468	0.262779
3029	ENSMUSG00000021290	Atp5mpl	1674.06	0.583319	0.265839	2.19425	0.0282171	0.319342
4916	ENSMUSG00000025199	Chuk	159.576	0.582659	0.266061	2.18994	0.0285284	0.320335
18364	ENSMUSG00000065126	Snord104	52.436	0.582206	0.412774	1.41047	0.1584	0.595296
15389	ENSMUSG00000052914	Cyp2j6	80.9299	0.581653	0.277851	2.0934	0.0363136	0.352468
22505	ENSMUSG00000078713	Tomm5	867.173	0.581546	0.191357	3.03907	0.00237312	0.104125
8885	ENSMUSG00000032315	Cyp1a1	34.1316	0.581138	0.379157	1.53271	0.125346	0.54877
3098	ENSMUSG00000021431	Snrnp48	126.711	0.581135	0.253888	2.28894	0.0220829	0.289891
945	ENSMUSG00000006058	Snf8	201.09	0.580145	0.229854	2.52397	0.0116039	0.227322
10668	ENSMUSG00000037326	Capn15	119.763	0.579734	0.251206	2.30781	0.0210099	0.287294
10300	ENSMUSG00000036281	Snapc4	69.7729	0.57942	0.318778	1.81763	0.0691208	0.458465
31042	ENSMUSG00000090386	Mir99ahg	37.1156	0.579408	0.417842	1.38667	0.165543	0.604024
6799	ENSMUSG00000028631	Kcnq4	391.508	0.579259	0.241671	2.39689	0.0165349	0.260096
49303	ENSMUSG00000112148	Lilrb4a	12.4446	0.578738	0.714359	0.810149	0.417854	0.795707
11566	ENSMUSG00000039529	Atp8b1	52.3498	0.578647	0.407779	1.41902	0.155893	0.590985
15529	ENSMUSG00000053559	Smagp	74.5514	0.578232	0.298511	1.93706	0.0527383	0.405942
8239	ENSMUSG00000031231	Cox7b	7718.86	0.578185	0.237531	2.43414	0.0149272	0.251663
7985	ENSMUSG00000030727	Rabep2	245.256	0.578114	0.351558	1.64443	0.100087	0.511086
8027	ENSMUSG00000030789	Itgax	53.8692	0.577894	0.530215	1.08992	0.275747	0.699246
3404	ENSMUSG00000021975	Ints9	143.708	0.577555	0.227052	2.54371	0.0109683	0.221158
36219	ENSMUSG00000098098	Bvht	76.273	0.576699	0.291309	1.97968	0.0477396	0.391516
3616	ENSMUSG00000022337	Emc2	751.662	0.576149	0.168183	3.42572	0.000613181	0.0487356
5413	ENSMUSG00000026199	Ankzf1	98.3331	0.576106	0.270889	2.12672	0.033443	0.344053
8889	ENSMUSG00000032322	Pstpip1	26.2692	0.57593	0.569505	1.01128	0.311882	0.726384
17143	ENSMUSG00000060938	Rpl26	937.066	0.575886	0.231334	2.48942	0.0127952	0.23648
17699	ENSMUSG00000063458	Lrmda	31.1374	0.574676	0.376077	1.52808	0.126493	0.550253
7825	ENSMUSG00000030417	Pdcd5	1245.73	0.57396	0.186718	3.07394	0.00211252	0.0989328
1301	ENSMUSG00000010122	Slc47a1	671.074	0.572805	0.234347	2.44426	0.0145148	0.248322
8540	ENSMUSG00000031750	Il34	77.4476	0.572018	0.26843	2.13098	0.0330911	0.342458
1887	ENSMUSG00000018167	Stard3	250.972	0.571841	0.194934	2.93352	0.00335146	0.127587
16896	ENSMUSG00000059834	Sclt1	39.6495	0.571759	0.343186	1.66603	0.095707	0.506348
4176	ENSMUSG00000023904	Hcfc1r1	2739.02	0.571161	0.179	3.19084	0.00141858	0.0782978
4364	ENSMUSG00000024210	Ip6k3	1107.21	0.57112	0.221443	2.57908	0.00990635	0.212307
9098	ENSMUSG00000032688	Malt1	75.1102	0.570731	0.28984	1.96913	0.0489383	0.39596
1854	ENSMUSG00000017778	Cox7c	743.29	0.570699	0.245533	2.32432	0.0201081	0.281712
8924	ENSMUSG00000032374	Plod2	72.6128	0.570594	0.415223	1.37419	0.169383	0.606734
8779	ENSMUSG00000032112	Trappc4	349.955	0.570165	0.216276	2.63629	0.00838185	0.194305
11647	ENSMUSG00000039745	Htatip2	207.442	0.570105	0.218847	2.60504	0.00918626	0.20217
16907	ENSMUSG00000059866	Tnip2	109.129	0.569733	0.269463	2.11433	0.034487	0.344848
5749	ENSMUSG00000026785	Pkn3	103.625	0.569667	0.307434	1.85297	0.0638863	0.441369
9053	ENSMUSG00000032579	Hemk1	274.998	0.568717	0.228594	2.48789	0.0128504	0.23648
8358	ENSMUSG00000031444	F10	12.6299	0.568449	0.774773	0.733698	0.463133	0.821752
9527	ENSMUSG00000034035	Ccdc17	17.1871	0.567961	0.526613	1.07852	0.280803	0.704147
7433	ENSMUSG00000029648	Flt1	759.539	0.567718	0.204053	2.78221	0.00539899	0.161059
3295	ENSMUSG00000021775	Nr1d2	1767.88	0.567688	0.165237	3.43561	0.000591228	0.0472609
9797	ENSMUSG00000034765	Dusp5	41.4405	0.567623	0.336827	1.68521	0.0919488	0.500765
8336	ENSMUSG00000031398	Plxna3	15.7324	0.565774	0.544937	1.03824	0.299159	0.717439
10100	ENSMUSG00000035637	Grhpr	254.43	0.564901	0.235603	2.39768	0.0164992	0.260096
11030	ENSMUSG00000038216	Pnmt	24.6491	0.564224	0.422898	1.33418	0.182144	0.621713
12152	ENSMUSG00000041132	N4bp2l1	97.3218	0.56375	0.327291	1.72247	0.0849841	0.489111
15725	ENSMUSG00000054435	Gimap4	163.632	0.563599	0.213558	2.63908	0.00831303	0.193354
359	ENSMUSG00000002015	Bcap31	651.084	0.563483	0.247061	2.28074	0.0225638	0.292404
3701	ENSMUSG00000022469	Rapgef3	166.995	0.562406	0.2349	2.39424	0.016655	0.260096
12359	ENSMUSG00000041773	Enc1	63.8278	0.562385	0.313274	1.79519	0.0726242	0.464001
19152	ENSMUSG00000067288	Rps28	1615.73	0.561807	0.249981	2.24739	0.0246148	0.302708
17657	ENSMUSG00000063275	Hacd1	437.745	0.561101	0.181816	3.0861	0.00202801	0.0972602
3801	ENSMUSG00000022623	Shank3	175.751	0.561093	0.272258	2.06089	0.0393138	0.36261
30985	ENSMUSG00000090272	Mndal	70.9429	0.561006	0.309752	1.81115	0.0701184	0.458667
15191	ENSMUSG00000051989	Smim11	384.346	0.560791	0.264758	2.11813	0.0341644	0.344848
13568	ENSMUSG00000045948	Mrps12	1005.91	0.560606	0.177899	3.15125	0.00162571	0.0850073
16703	ENSMUSG00000058997	Vwa8	1172.81	0.560599	0.15884	3.52934	0.000416605	0.0394551
33941	ENSMUSG00000095098	Ccdc85b	939.9	0.55938	0.230267	2.42927	0.0151293	0.25187
637	ENSMUSG00000003824	Syce2	11.4158	0.558257	0.601848	0.92757	0.353631	0.756401
20836	ENSMUSG00000074505	Fat3	26.7194	0.558096	0.512513	1.08894	0.276181	0.699448
44507	ENSMUSG00000106943	Dancr	23.6511	0.557445	0.456044	1.22235	0.221575	0.661492
11006	ENSMUSG00000038174	Fam126b	83.0654	0.557302	0.260252	2.14139	0.0322428	0.337699
6458	ENSMUSG00000028041	Adam15	452.546	0.556888	0.232987	2.39021	0.0168385	0.261684
2305	ENSMUSG00000020089	Ppa1	538.861	0.556713	0.180836	3.07856	0.00208006	0.0984069
11596	ENSMUSG00000039623	Ap5z1	92.6206	0.556666	0.245358	2.26879	0.0232808	0.296532
14720	ENSMUSG00000050164	Mchr1	118.88	0.556638	0.832954	0.668269	0.503962	0.842703
5694	ENSMUSG00000026687	Aldh9a1	122.21	0.556361	0.266605	2.08684	0.0369027	0.354907
6548	ENSMUSG00000028194	Ddah1	199.378	0.556323	0.287345	1.93608	0.0528576	0.40641
15958	ENSMUSG00000055541	Lair1	37.2736	0.555766	0.469412	1.18396	0.236428	0.670621
17259	ENSMUSG00000061535	C1qtnf7	33.6536	0.554924	0.422065	1.31478	0.188582	0.629166
22476	ENSMUSG00000078651	Aoc2	11.5357	0.554728	0.592777	0.935813	0.34937	0.754044
55082	ENSMUSG00000118319	Gm2176	12.0684	0.554694	0.820162	0.676323	0.498836	0.839623
7519	ENSMUSG00000029802	Abcg2	204.349	0.553718	0.201973	2.74155	0.006115	0.170107
31779	ENSMUSG00000092074	Dynlt1a	18.6792	0.5533	0.487964	1.1339	0.256839	0.688317
4499	ENSMUSG00000024451	Arap3	277.352	0.553112	0.195356	2.8313	0.00463593	0.15325
10194	ENSMUSG00000035944	Ttc38	172.222	0.552886	0.206019	2.68367	0.00728186	0.183975
10229	ENSMUSG00000036062	Phf24	17.6057	0.551832	0.561032	0.983601	0.325312	0.736855
24239	ENSMUSG00000081895	Rpl17-ps10	38.1424	0.551594	0.354157	1.55748	0.119356	0.54007
9451	ENSMUSG00000033793	Atp6v1h	93.1169	0.55113	0.267293	2.06189	0.0392179	0.36261
12131	ENSMUSG00000041046	Ramp3	16.2938	0.550567	0.573575	0.959887	0.337112	0.743651
30815	ENSMUSG00000090019	Gimap1	67.7273	0.549783	0.308436	1.78248	0.0746702	0.467622
6129	ENSMUSG00000027457	Snph	20.8862	0.549295	0.529343	1.03769	0.299414	0.717654
1619	ENSMUSG00000015575	Atp6v0e	330.993	0.549161	0.22147	2.47962	0.0131521	0.239128
10788	ENSMUSG00000037638	Zbtb42	43.9026	0.549102	0.330709	1.66038	0.0968383	0.507371
9436	ENSMUSG00000033760	Rbm4b	73.4562	0.548981	0.324467	1.69195	0.0906559	0.498042
11808	ENSMUSG00000040187	Arntl2	23.193	0.548788	0.543599	1.00955	0.312713	0.727171
837	ENSMUSG00000005373	Mlxipl	1050.39	0.548754	0.177873	3.0851	0.00203485	0.0972602
19620	ENSMUSG00000069874	Irgm2	643.558	0.548553	0.165457	3.31539	0.000915148	0.0600072
16253	ENSMUSG00000056899	Immp2l	72.2619	0.548438	0.31255	1.75472	0.0793066	0.478143
6162	ENSMUSG00000027509	Rae1	197.574	0.54763	0.206126	2.65677	0.00788937	0.188264
7031	ENSMUSG00000028998	Tomm7	876.685	0.547486	0.195898	2.79475	0.00519394	0.15808
2447	ENSMUSG00000020321	Mdh1	8373.14	0.545677	0.198563	2.74814	0.00599352	0.168412
11338	ENSMUSG00000038943	Prc1	13.1626	0.54544	0.574712	0.949067	0.342587	0.74922
4218	ENSMUSG00000023972	Ptk7	13.5655	0.545234	0.659052	0.8273	0.408067	0.789841
5529	ENSMUSG00000026411	Tmem9	219.597	0.54491	0.228736	2.38227	0.0172062	0.2638
7321	ENSMUSG00000029465	Arpc3	314.176	0.544234	0.221787	2.45386	0.0141331	0.245097
17456	ENSMUSG00000062380	Tubb3	18.1642	0.544159	0.499073	1.09034	0.275564	0.699246
5176	ENSMUSG00000025758	Plk4	12.5707	0.544069	0.600108	0.906618	0.364609	0.762452
6871	ENSMUSG00000028744	Pqlc2	112.238	0.543959	0.245017	2.22009	0.0264126	0.310261
27008	ENSMUSG00000085148	Mir22hg	417.173	0.543696	0.282156	1.92693	0.0539881	0.410788
1933	ENSMUSG00000018449	Rpain	70.0638	0.543612	0.308147	1.76413	0.0777098	0.475116
19765	ENSMUSG00000070424	Art5	705.057	0.543503	0.20193	2.69154	0.00711225	0.181532
15779	ENSMUSG00000054690	Emcn	162.076	0.542526	0.215738	2.51474	0.0119119	0.230115
2519	ENSMUSG00000020440	Arf5	1324.5	0.541952	0.211572	2.56155	0.0104206	0.217955
8596	ENSMUSG00000031833	Mast3	82.9055	0.541792	0.273036	1.98433	0.0472195	0.389778
1275	ENSMUSG00000009863	Sdhb	1992.6	0.54125	0.2268	2.38647	0.0170111	0.262898
17087	ENSMUSG00000060679	Mrps9	313.977	0.541046	0.253544	2.13393	0.0328482	0.341115
7022	ENSMUSG00000028982	Slc25a33	241.207	0.540955	0.192887	2.80452	0.0050392	0.156591
1132	ENSMUSG00000007867	Ift43	93.121	0.540662	0.280257	1.92916	0.0537104	0.410281
4355	ENSMUSG00000024193	Phf1	317.769	0.54045	0.231361	2.33596	0.0194933	0.276383
7266	ENSMUSG00000029386	Tctn2	25.0926	0.539689	0.420502	1.28344	0.199338	0.639161
773	ENSMUSG00000004896	Rrnad1	143.843	0.539568	0.22633	2.38398	0.0171264	0.263507
8455	ENSMUSG00000031596	Slc7a2	711.667	0.538668	0.20004	2.69279	0.00708561	0.181499
5535	ENSMUSG00000026418	Tnni1	373.083	0.538611	0.969853	0.555354	0.578653	0.874815
8995	ENSMUSG00000032492	Pth1r	29.5744	0.53854	0.488609	1.10219	0.270379	0.695524
2762	ENSMUSG00000020834	Dhrs13	56.111	0.53847	0.38558	1.39652	0.162559	0.599902
20824	ENSMUSG00000074476	Spc24	48.1411	0.538408	0.369535	1.45699	0.145119	0.574896
12848	ENSMUSG00000043366	Olfr78	18.5661	0.537921	0.486452	1.1058	0.268811	0.694703
10355	ENSMUSG00000036466	Megf11	14.7922	0.537663	0.523243	1.02756	0.304158	0.7196
1316	ENSMUSG00000010406	Mrpl52	270.102	0.537562	0.222826	2.41247	0.015845	0.256264
6790	ENSMUSG00000028614	Ndc1	223.97	0.537404	0.202817	2.64971	0.00805619	0.1896
13271	ENSMUSG00000044894	Uqcrq	11957	0.537288	0.216256	2.4845	0.0129733	0.236805
10109	ENSMUSG00000035673	Sbno2	339.915	0.536224	0.282558	1.89775	0.0577292	0.420128
6418	ENSMUSG00000027984	Hadh	4008.05	0.536164	0.214281	2.50216	0.0123439	0.235193
3959	ENSMUSG00000022893	Adamts1	554.992	0.535199	0.329035	1.62657	0.103828	0.515455
5383	ENSMUSG00000026154	Sdhaf4	576.842	0.535068	0.274058	1.95239	0.0508923	0.400667
5359	ENSMUSG00000026107	Nabp1	253.963	0.534978	0.233551	2.29062	0.0219854	0.289655
8254	ENSMUSG00000031264	Btk	21.4242	0.534906	0.541855	0.987176	0.323556	0.735489
12065	ENSMUSG00000040824	Snrpd2	597.786	0.534842	0.224705	2.3802	0.0173035	0.264477
41	ENSMUSG00000000244	Tspan32	22.7087	0.534527	0.587195	0.910306	0.362661	0.761648
7050	ENSMUSG00000029029	Wrap73	162.083	0.534372	0.217703	2.45459	0.0141046	0.245097
8417	ENSMUSG00000031537	Ikbkb	294.853	0.533982	0.209078	2.55398	0.0106498	0.21945
12108	ENSMUSG00000040957	Cables1	44.1662	0.533969	0.344401	1.55043	0.121039	0.541522
20422	ENSMUSG00000073418	C4b	286.125	0.533915	0.361838	1.47556	0.140061	0.568489
3493	ENSMUSG00000022122	Ednrb	73.8801	0.533667	0.288478	1.84994	0.064322	0.441369
1742	ENSMUSG00000016637	Ift27	92.7232	0.53329	0.266408	2.00178	0.0453086	0.383565
1356	ENSMUSG00000011171	Vipr2	16.2489	0.532854	0.624607	0.853103	0.393602	0.779905
2603	ENSMUSG00000020591	Ntsr2	31.7912	0.532645	0.452589	1.17688	0.239242	0.671702
10991	ENSMUSG00000038146	Notch3	193.107	0.53224	0.211156	2.5206	0.0117155	0.228863
10868	ENSMUSG00000037855	Zfp365	24.5686	0.53181	0.44284	1.20091	0.229787	0.667526
2749	ENSMUSG00000020812	Snhg16	21.1786	0.531787	0.452535	1.17513	0.239943	0.672427
1478	ENSMUSG00000014294	Ndufa2	4671.02	0.531662	0.217129	2.44859	0.0143415	0.245962
8320	ENSMUSG00000031380	Vegfd	45.6825	0.53129	0.36433	1.45827	0.144767	0.574823
2708	ENSMUSG00000020739	Nup85	374.744	0.530314	0.199753	2.65486	0.00793421	0.188322
3540	ENSMUSG00000022206	Npr3	178.537	0.530286	0.320712	1.65346	0.0982367	0.508892
20439	ENSMUSG00000073468	Sft2d1	31.6013	0.530268	0.405471	1.30778	0.190947	0.631387
2984	ENSMUSG00000021226	Acot2	231.436	0.530111	0.297849	1.7798	0.0751089	0.469052
10337	ENSMUSG00000036403	Cep135	17.6849	0.529764	0.505478	1.04805	0.294617	0.714494
9107	ENSMUSG00000032717	Mdfi	22.1359	0.529702	0.478134	1.10785	0.267925	0.69414
12346	ENSMUSG00000041736	Tspo	429.547	0.529421	0.257578	2.05538	0.0398423	0.364104
12522	ENSMUSG00000042286	Stab1	357.923	0.529028	0.218588	2.42021	0.0155116	0.253229
9357	ENSMUSG00000033486	Catsper2	48.9026	0.52871	0.352759	1.49878	0.133929	0.558568
20872	ENSMUSG00000074623	Gm826	20.1664	0.528279	0.52372	1.0087	0.313116	0.727171
14686	ENSMUSG00000050064	Zfp697	26.4991	0.52791	0.447875	1.1787	0.238519	0.671699
7492	ENSMUSG00000029752	Asns	23.7691	0.52724	0.517581	1.01866	0.308364	0.72352
11077	ENSMUSG00000038319	Kcnh2	39.6426	0.526905	0.400713	1.31492	0.188537	0.629164
4970	ENSMUSG00000025283	Sat1	555.32	0.526817	0.264504	1.99171	0.0464024	0.386705
842	ENSMUSG00000005413	Hmox1	189.712	0.526384	0.262383	2.00617	0.0448383	0.382377
35769	ENSMUSG00000097487	Ptges3l	972.312	0.525934	0.189383	2.77709	0.00548476	0.161059
10001	ENSMUSG00000035351	Nup37	44.969	0.525926	0.327484	1.60596	0.108282	0.524043
11763	ENSMUSG00000040048	Ndufb10	9799.53	0.525738	0.187933	2.79748	0.0051503	0.157126
2127	ENSMUSG00000019763	Rmnd1	334.917	0.525698	0.206021	2.55167	0.0107207	0.219753
1570	ENSMUSG00000015202	Cnksr3	74.2708	0.524103	0.267447	1.95965	0.0500367	0.39906
14314	ENSMUSG00000048603	Gm9828	11.3246	0.523993	0.582777	0.899131	0.368583	0.764759
2725	ENSMUSG00000020778	Ten1	272.03	0.52398	0.179706	2.91576	0.00354824	0.131039
10988	ENSMUSG00000038141	Tmem181a	78.2799	0.523848	0.270218	1.93861	0.0525491	0.405788
19758	ENSMUSG00000070394	Tmem256	1709.49	0.523775	0.267436	1.95851	0.0501702	0.399438
9007	ENSMUSG00000032507	Fbxl2	13.846	0.523762	0.574523	0.911648	0.361954	0.761648
7518	ENSMUSG00000029798	Herc6	18.8331	0.523519	0.53776	0.973518	0.330296	0.73938
5528	ENSMUSG00000026409	Pfkfb2	150.862	0.522984	0.222285	2.35277	0.0186343	0.271682
2705	ENSMUSG00000020736	Nt5c	201.434	0.522323	0.217139	2.40548	0.0161512	0.258512
15919	ENSMUSG00000055334	Snupn	183.353	0.52212	0.226536	2.3048	0.0211778	0.287294
16391	ENSMUSG00000057506	Bloc1s2	184.595	0.52164	0.236779	2.20307	0.0275898	0.316399
6181	ENSMUSG00000027544	Nfatc2	283.333	0.521089	0.181134	2.87682	0.00401701	0.140879
14093	ENSMUSG00000047810	Ccdc88b	35.0547	0.520839	0.363698	1.43206	0.152125	0.585314
12627	ENSMUSG00000042569	Dhrs7b	458.605	0.520547	0.15912	3.27142	0.0010701	0.0671726
9620	ENSMUSG00000034275	Igsf9b	16.1878	0.520239	0.563557	0.923134	0.355937	0.758072
13645	ENSMUSG00000046223	Plaur	36.6378	0.520136	0.401215	1.2964	0.194837	0.635938
12145	ENSMUSG00000041115	Iqsec2	521.822	0.520058	0.218099	2.38451	0.0171021	0.263507
12327	ENSMUSG00000041697	Cox6a1	613.039	0.519008	0.231413	2.24278	0.0249108	0.303876
30976	ENSMUSG00000090258	Churc1	401.892	0.518799	0.189461	2.73829	0.00617593	0.170777
11849	ENSMUSG00000040296	Ddx58	74.967	0.51872	0.276592	1.8754	0.0607379	0.430594
9025	ENSMUSG00000032534	Cep63	231.505	0.518398	0.201221	2.57626	0.00998743	0.213387
5738	ENSMUSG00000026768	Itga8	13.8858	0.51826	0.600646	0.862838	0.388226	0.77774
423	ENSMUSG00000002379	Ndufa11	2375.21	0.517918	0.22643	2.28732	0.0221774	0.289912
4525	ENSMUSG00000024507	Hsd17b4	297.341	0.516874	0.209806	2.46358	0.0137559	0.243733
5813	ENSMUSG00000026875	Traf1	31.7701	0.516556	0.453418	1.13925	0.2546	0.686019
8040	ENSMUSG00000030811	Fbxl19	46.2696	0.516551	0.333301	1.5498	0.121189	0.542
32376	ENSMUSG00000092981	Mir5125	13.7125	0.516545	0.676301	0.76378	0.444998	0.812268
8814	ENSMUSG00000032198	Dock6	205.356	0.516379	0.240158	2.15016	0.0315424	0.336186
9721	ENSMUSG00000034566	Atp5h	5272.27	0.516109	0.194484	2.65373	0.00796073	0.18863
16308	ENSMUSG00000057137	Tmem140	108.638	0.515949	0.271385	1.90117	0.0572793	0.418434
13501	ENSMUSG00000045672	Col27a1	34.2896	0.515585	0.432272	1.19273	0.232973	0.669276
10476	ENSMUSG00000036850	Mrpl41	1130.45	0.515345	0.224308	2.29749	0.0215909	0.288541
16744	ENSMUSG00000059182	Skap2	128.837	0.515201	0.280127	1.83917	0.0658904	0.446405
4742	ENSMUSG00000024900	Cpt1a	150.982	0.515007	0.214717	2.39855	0.0164603	0.260096
4371	ENSMUSG00000024219	Anks1	245.373	0.514926	0.201473	2.5558	0.0105943	0.21945
5991	ENSMUSG00000027239	Mdk	66.9978	0.514026	0.327248	1.57075	0.11624	0.534938
12744	ENSMUSG00000042918	Mamstr	515.228	0.513725	0.185087	2.77559	0.00551022	0.161059
9754	ENSMUSG00000034652	Cd300a	70.1082	0.512988	0.330068	1.55419	0.120139	0.540828
4942	ENSMUSG00000025232	Hexa	636.77	0.512899	0.207814	2.46806	0.0135847	0.242555
9156	ENSMUSG00000032849	Abcc4	219.818	0.512506	0.18282	2.80333	0.00505771	0.156591
20670	ENSMUSG00000074064	Mlycd	2040.95	0.51214	0.208216	2.45966	0.0139069	0.244541
2239	ENSMUSG00000019977	Hbs1l	894.055	0.511567	0.191117	2.67672	0.00743465	0.184988
3771	ENSMUSG00000022574	Naprt	114.725	0.511256	0.25262	2.02381	0.0429894	0.373928
7463	ENSMUSG00000029687	Ezh2	41.9729	0.511227	0.342212	1.49389	0.135204	0.560575
28609	ENSMUSG00000087138	Gm15545	39.9756	0.51078	0.352307	1.44982	0.14711	0.578826
1018	ENSMUSG00000006519	Cyba	196.071	0.510726	0.29059	1.75755	0.0788246	0.476712
11819	ENSMUSG00000040219	Ttc12	19.8521	0.510434	0.522228	0.977415	0.328364	0.738491
7882	ENSMUSG00000030539	Sema4b	43.522	0.510115	0.352153	1.44856	0.14746	0.579517
15482	ENSMUSG00000053332	Gas5	286.715	0.510072	0.266597	1.91327	0.0557134	0.413289
14107	ENSMUSG00000047867	Gimap6	487.062	0.509938	0.178426	2.85797	0.00426358	0.146788
499	ENSMUSG00000002897	Il17ra	106.851	0.509652	0.308372	1.65272	0.0983889	0.509111
10122	ENSMUSG00000035713	Usp35	40.264	0.509421	0.420872	1.21039	0.226128	0.66523
22594	ENSMUSG00000078921	Tgtp2	45.2269	0.508649	0.338969	1.50058	0.133465	0.557356
11094	ENSMUSG00000038365	Fbxo25	147.667	0.508402	0.241979	2.10102	0.0356396	0.349832
1148	ENSMUSG00000008036	Ap2s1	698.952	0.507949	0.21363	2.3777	0.0174208	0.264815
7434	ENSMUSG00000029649	Pomp	1515.54	0.507863	0.200616	2.53152	0.0113569	0.224932
8368	ENSMUSG00000031458	Coprs	123.931	0.507818	0.280265	1.81192	0.0699988	0.458667
466	ENSMUSG00000002731	Prkra	82.1757	0.507752	0.387908	1.30895	0.190551	0.631387
11605	ENSMUSG00000039640	Mrpl12	4336.47	0.507569	0.176724	2.8721	0.00407755	0.142499
10175	ENSMUSG00000035885	Cox8a	808.99	0.50707	0.232813	2.17802	0.0294048	0.324854
6842	ENSMUSG00000028691	Prdx1	2714.09	0.506736	0.194	2.61204	0.00900033	0.200863
7855	ENSMUSG00000030494	Rhpn2	59.8682	0.506725	0.36918	1.37257	0.169886	0.607597
1889	ENSMUSG00000018169	Mfng	55.9058	0.506682	0.387437	1.30778	0.190948	0.631387
7634	ENSMUSG00000030088	Aldh1l1	66.8037	0.505764	0.307956	1.64233	0.100522	0.511799
14780	ENSMUSG00000050382	Kif7	11.8878	0.505055	0.597171	0.845747	0.397694	0.783502
16669	ENSMUSG00000058818	Pirb	114.628	0.504769	0.390348	1.29313	0.195967	0.637199
54870	ENSMUSG00000118107	Gm34455	106.748	0.504606	0.313447	1.60986	0.107428	0.522636
10160	ENSMUSG00000035842	Ddx11	14.1794	0.50444	0.5575	0.904825	0.365558	0.762873
19858	ENSMUSG00000070730	Rmdn3	60.2703	0.504332	0.317003	1.59094	0.111623	0.527425
17807	ENSMUSG00000063904	Dpp3	311.947	0.503762	0.170369	2.95689	0.00310757	0.122123
5547	ENSMUSG00000026435	Slc45a3	46.1809	0.503668	0.375143	1.3426	0.179401	0.619131
14067	ENSMUSG00000047721	Bola2	551.017	0.502947	0.213938	2.3509	0.0187279	0.272227
16119	ENSMUSG00000056267	Cep70	47.9226	0.502892	0.322007	1.56174	0.118348	0.539865
16274	ENSMUSG00000056973	Ces1d	241.43	0.502739	0.31255	1.60851	0.107724	0.522998
5452	ENSMUSG00000026260	Ndufa10	4061.92	0.502562	0.180168	2.78941	0.00528047	0.159665
5328	ENSMUSG00000026049	Tex30	16.1009	0.50226	0.523328	0.959743	0.337185	0.743651
49178	ENSMUSG00000112023	Lilr4b	40.8753	0.502153	0.464638	1.08074	0.279813	0.7032
2477	ENSMUSG00000020377	Ltc4s	14.8339	0.502132	0.606111	0.828449	0.407416	0.789627
2881	ENSMUSG00000021038	Vipas39	146.061	0.502082	0.220012	2.28207	0.0224852	0.292013
10510	ENSMUSG00000036916	Zfp280c	46.0451	0.501982	0.336173	1.49323	0.135378	0.560575
12218	ENSMUSG00000041354	Rgl2	658.004	0.501509	0.169133	2.96517	0.0030252	0.120149
20032	ENSMUSG00000071451	Psmg4	82.3423	0.501397	0.288499	1.73795	0.0822197	0.485166
2596	ENSMUSG00000020577	Tspan13	556.868	0.50125	0.237905	2.10693	0.0351234	0.347957
5267	ENSMUSG00000025938	Slco5a1	575.535	0.501191	0.180561	2.77574	0.00550767	0.161059
32811	ENSMUSG00000093674	Rpl41	9586.27	0.501148	0.231912	2.16094	0.0306999	0.329726
9073	ENSMUSG00000032609	Klhdc8b	107.007	0.50101	0.281151	1.782	0.0747495	0.46784
684	ENSMUSG00000004263	Atn1	167.567	0.500679	0.209153	2.39384	0.0166728	0.260096
16035	ENSMUSG00000055897	Ppp4r1l-ps	160.634	0.500572	0.223331	2.24138	0.0250012	0.30397
8561	ENSMUSG00000031781	Ciapin1	321.107	0.50026	0.251594	1.98837	0.0467712	0.388382
12081	ENSMUSG00000040860	Crocc	31.7137	0.499617	0.380737	1.31223	0.189441	0.630971
20326	ENSMUSG00000073002	Vamp5	1619.78	0.498693	0.176818	2.82037	0.00479681	0.15545
9052	ENSMUSG00000032578	Cish	578.982	0.498251	1.51995	0.327807	0.743058	0.933285
5850	ENSMUSG00000026939	Tmem141	352.394	0.497436	0.209606	2.37319	0.017635	0.266036
243	ENSMUSG00000001403	Ube2c	59.147	0.497345	0.343578	1.44754	0.147744	0.579517
14329	ENSMUSG00000048668	Rhno1	100.397	0.497185	0.245676	2.02374	0.0429967	0.373928
9127	ENSMUSG00000032763	Ilvbl	181.029	0.496625	0.204408	2.42958	0.0151165	0.25187
7662	ENSMUSG00000030127	Cops7a	2431.71	0.496531	0.219583	2.26125	0.0237439	0.298063
1784	ENSMUSG00000017288	Vps53	193.429	0.496502	0.192037	2.58546	0.00972505	0.210189
28305	ENSMUSG00000086765	Gm11827	30.0031	0.49631	0.389687	1.27361	0.202801	0.641802
20396	ENSMUSG00000073293	Nudt10	12.6712	0.495946	0.617453	0.803212	0.421852	0.798522
2830	ENSMUSG00000020928	Higd1b	51.0308	0.495372	0.369242	1.34159	0.179729	0.619695
9327	ENSMUSG00000033386	Frrs1	48.9991	0.495033	0.468395	1.05687	0.290571	0.709666
7569	ENSMUSG00000029916	Agk	48.6965	0.494161	0.330583	1.49482	0.134963	0.560533
2322	ENSMUSG00000020115	Tbk1	176.48	0.493773	0.237961	2.07502	0.0379848	0.358663
5106	ENSMUSG00000025545	Clybl	449.634	0.493144	0.176856	2.7884	0.00529693	0.159816
12353	ENSMUSG00000041757	Plekha6	313.341	0.492918	0.205926	2.39367	0.016681	0.260096
7577	ENSMUSG00000029925	Tbxas1	28.0784	0.49288	0.452947	1.08816	0.276523	0.699698
21466	ENSMUSG00000076441	Ass1	19.6368	0.492682	0.520281	0.946954	0.343662	0.750274
6817	ENSMUSG00000028653	Trit1	159.969	0.492518	0.216317	2.27683	0.0227964	0.293317
763	ENSMUSG00000004849	Ap1s1	379.859	0.492409	0.202118	2.43624	0.0148406	0.250812
10247	ENSMUSG00000036111	Lmo1	79.3481	0.492359	0.3511	1.40233	0.160816	0.597911
22420	ENSMUSG00000078517	Emc1	606.085	0.492254	0.20102	2.44879	0.0143339	0.245962
3431	ENSMUSG00000022018	Rgcc	475.395	0.491904	0.21024	2.33973	0.0192978	0.2758
12668	ENSMUSG00000042682	Selenok	712.111	0.491417	0.207614	2.36698	0.0179341	0.267645
9324	ENSMUSG00000033379	Atp6v0b	1276.56	0.491323	0.175156	2.80505	0.00503085	0.156591
623	ENSMUSG00000003680	Taf6l	81.9935	0.490826	0.260289	1.88569	0.0593363	0.42475
6861	ENSMUSG00000028717	Tal1	36.2182	0.490705	0.362159	1.35494	0.175436	0.614334
883	ENSMUSG00000005682	Pan2	153.196	0.48908	0.271672	1.80026	0.0718195	0.46264
7527	ENSMUSG00000029817	Tra2a	338.903	0.489046	0.22911	2.13455	0.032798	0.341115
12406	ENSMUSG00000041921	Metap1d	513.221	0.488401	0.213227	2.29052	0.0219912	0.289655
12320	ENSMUSG00000041679	Lrrc29	13.6645	0.488255	0.577043	0.846133	0.397479	0.783189
11391	ENSMUSG00000039086	Ss18l1	52.3982	0.488187	0.324833	1.50289	0.132869	0.555899
2481	ENSMUSG00000020385	Clk4	329.141	0.487935	0.188092	2.59413	0.00948315	0.20737
7233	ENSMUSG00000029330	Cds1	33.2285	0.487374	0.469218	1.03869	0.298947	0.717278
5300	ENSMUSG00000026003	Acadl	2658.33	0.486896	0.219613	2.21706	0.0266189	0.311652
5364	ENSMUSG00000026113	Inpp4a	202.534	0.486522	0.214398	2.26924	0.0232537	0.296458
22531	ENSMUSG00000078784	Rbis	57.257	0.486386	0.286694	1.69654	0.0897843	0.497336
1822	ENSMUSG00000017652	Cd40	17.244	0.486144	0.575933	0.844098	0.398615	0.783762
707	ENSMUSG00000004415	Col26a1	12.9511	0.486138	0.582757	0.834204	0.404166	0.787001
29054	ENSMUSG00000087691	Cd55os	11.9344	0.486092	0.693207	0.701223	0.483164	0.833229
13446	ENSMUSG00000045482	Trrap	278.911	0.485954	0.194187	2.50251	0.0123316	0.235193
5826	ENSMUSG00000026895	Ndufa8	3659.33	0.48593	0.198691	2.44566	0.0144586	0.247666
12685	ENSMUSG00000042734	Ttc9	280.378	0.485464	0.239525	2.02678	0.0426854	0.372511
8858	ENSMUSG00000032280	Tle3	201.491	0.485269	0.209456	2.31681	0.0205143	0.283632
10646	ENSMUSG00000037260	Hgsnat	196.078	0.48488	0.226189	2.1437	0.032057	0.337288
14831	ENSMUSG00000050608	Micos10	1600.72	0.484711	0.189472	2.55821	0.0105212	0.218742
778	ENSMUSG00000004933	Matk	23.5478	0.484686	0.522581	0.927485	0.353675	0.756401
13528	ENSMUSG00000045777	Ifitm10	57.4096	0.48434	0.331524	1.46095	0.144029	0.574823
5869	ENSMUSG00000026971	Itgb6	548.616	0.484119	0.183818	2.63369	0.00844632	0.19498
7694	ENSMUSG00000030188	Magohb	13.0766	0.483514	0.547208	0.883602	0.376911	0.771231
1677	ENSMUSG00000015950	Ncf1	121.904	0.483032	0.325268	1.48503	0.137536	0.56447
1512	ENSMUSG00000014633	Cmc2	421.141	0.482752	0.188571	2.56005	0.0104657	0.218243
944	ENSMUSG00000006057	Atp5g1	12777.1	0.48274	0.164333	2.93757	0.00330792	0.126401
7323	ENSMUSG00000029467	Atp2a2	1320.86	0.482251	0.852922	0.56541	0.571795	0.871477
6858	ENSMUSG00000028713	Cyp4b1	49.4533	0.481956	0.343542	1.4029	0.160645	0.597911
11706	ENSMUSG00000039908	Slc26a11	76.8996	0.481834	0.313815	1.53541	0.124684	0.547075
7359	ENSMUSG00000029534	St7	84.325	0.481488	0.270687	1.77876	0.0752788	0.46932
6622	ENSMUSG00000028339	Col15a1	568.001	0.480746	0.254883	1.88614	0.0592756	0.42475
7817	ENSMUSG00000030402	Ppm1n	11.2037	0.480638	0.768611	0.625333	0.531753	0.85276
8001	ENSMUSG00000030750	Nsmce1	175.994	0.480543	0.26901	1.78634	0.0740439	0.4669
22366	ENSMUSG00000078317	F8a	195.953	0.480137	0.214498	2.23843	0.0251932	0.304537
236	ENSMUSG00000001334	Fndc5	3101.42	0.479828	0.250623	1.91454	0.0555512	0.41308
14401	ENSMUSG00000048967	Yjefn3	92.6063	0.479424	0.285532	1.67906	0.0931406	0.502573
7337	ENSMUSG00000029490	Mfsd7a	32.0153	0.478674	0.445394	1.07472	0.282501	0.705436
1033	ENSMUSG00000006587	Snai3	186.959	0.478647	0.312889	1.52977	0.126074	0.550253
4197	ENSMUSG00000023939	Mrpl14	1867.44	0.478597	0.265729	1.80107	0.0716919	0.46264
5913	ENSMUSG00000027076	Timm10	603.271	0.477468	0.182596	2.61489	0.00892549	0.200557
10276	ENSMUSG00000036199	Ndufa13	6907.76	0.477313	0.17554	2.7191	0.00654591	0.17509
1789	ENSMUSG00000017309	Cd300lg	505.586	0.477029	0.201942	2.3622	0.0181667	0.269634
6127	ENSMUSG00000027455	Nsfl1c	707.103	0.476286	0.176734	2.69494	0.00704016	0.180667
8391	ENSMUSG00000031502	Col4a1	1737.08	0.475962	0.232148	2.05025	0.0403397	0.365528
759	ENSMUSG00000004837	Grap	114.196	0.475727	0.24545	1.93818	0.0526007	0.405788
16970	ENSMUSG00000060131	Atp8b4	19.4503	0.475293	0.502053	0.946698	0.343793	0.750324
15762	ENSMUSG00000054612	Mgmt	87.5819	0.475244	0.254538	1.86708	0.0618901	0.434762
38737	ENSMUSG00000100826	Ipw	32.4234	0.475217	0.395174	1.20255	0.229151	0.667473
8167	ENSMUSG00000031105	Slc25a14	15.5538	0.474995	0.546674	0.868882	0.384912	0.77496
6258	ENSMUSG00000027679	Dnajc19	334.454	0.474975	0.179069	2.65247	0.00799053	0.189014
10906	ENSMUSG00000037965	Zc3h7a	261.538	0.474579	0.230799	2.05625	0.0397587	0.363818
31702	ENSMUSG00000091898	Tnnc1	843.533	0.474371	1.16235	0.408113	0.68319	0.909852
10143	ENSMUSG00000035783	Acta2	586.356	0.474228	0.246687	1.92238	0.0545576	0.411227
5468	ENSMUSG00000026288	Inpp5d	102.044	0.474014	0.332553	1.42538	0.154048	0.588429
3744	ENSMUSG00000022537	Tmem44	78.0837	0.473539	0.348081	1.36043	0.173694	0.612244
969	ENSMUSG00000006281	Tep1	277.711	0.473253	0.231316	2.04592	0.0407645	0.365905
14999	ENSMUSG00000051220	Ercc6l	12.1699	0.473001	0.613115	0.771472	0.440427	0.809519
10114	ENSMUSG00000035686	Thrsp	526.554	0.472788	0.260264	1.81657	0.0692826	0.458468
4054	ENSMUSG00000023072	Cep89	57.3359	0.472624	0.312903	1.51045	0.130928	0.553798
16832	ENSMUSG00000059534	Uqcr10	7070.45	0.472055	0.20197	2.33725	0.0194264	0.276314
110	ENSMUSG00000000628	Hk2	5355.28	0.471656	0.157165	3.00103	0.00269065	0.111199
4255	ENSMUSG00000024038	Ndufv3	1630.75	0.471624	0.200399	2.35342	0.0186014	0.271536
15085	ENSMUSG00000051506	Wdfy4	23.8241	0.471512	0.46417	1.01582	0.309716	0.724737
52993	ENSMUSG00000115869	Gm31814	61.8634	0.47136	0.379549	1.24189	0.214275	0.652152
17430	ENSMUSG00000062270	Morf4l1	453.493	0.471227	0.185027	2.5468	0.0108715	0.220425
4163	ENSMUSG00000023832	Acat2	76.9761	0.471114	0.328803	1.43282	0.15191	0.5851
4772	ENSMUSG00000024948	Map4k2	154.821	0.471034	0.308342	1.52764	0.126603	0.550253
30858	ENSMUSG00000090083	Rnf8	124.677	0.47062	0.264337	1.78038	0.075014	0.46893
6492	ENSMUSG00000028100	Nudt17	17.4327	0.470547	0.516657	0.910753	0.362425	0.761648
17528	ENSMUSG00000062691	Cebpzos	527.655	0.470519	0.207682	2.26557	0.0234777	0.297563
796	ENSMUSG00000005054	Cstb	331.853	0.470317	0.254175	1.85037	0.0642608	0.441369
12616	ENSMUSG00000042532	Golga7b	130.582	0.470187	0.227228	2.06923	0.0385246	0.360238
8552	ENSMUSG00000031767	Nudt7	469.511	0.470106	0.210726	2.23088	0.0256889	0.306081
6919	ENSMUSG00000028822	Tmem50a	840.89	0.469562	0.244559	1.92003	0.0548539	0.411227
6045	ENSMUSG00000027331	Knstrn	13.8838	0.469454	0.589085	0.79692	0.425498	0.801747
3463	ENSMUSG00000022074	Tnfrsf10b	26.7935	0.469322	0.399321	1.1753	0.239875	0.672427
13640	ENSMUSG00000046207	Pik3r6	52.034	0.469101	0.431083	1.08819	0.276511	0.699698
11207	ENSMUSG00000038612	Mcl1	3643.91	0.46877	0.133298	3.5167	0.000436947	0.0402483
3689	ENSMUSG00000022450	Ndufa6	3029.61	0.468734	0.170134	2.75508	0.00586777	0.166222
9670	ENSMUSG00000034422	Parp14	188.293	0.468522	0.203822	2.29868	0.0215231	0.288405
11099	ENSMUSG00000038371	Sbf2	153.315	0.467995	0.230759	2.02807	0.0425536	0.372484
54742	ENSMUSG00000117975	Itprip	30.131	0.467917	0.394109	1.18728	0.235119	0.670621
6816	ENSMUSG00000028651	Ppie	200.32	0.467815	0.230176	2.03243	0.0421103	0.371173
5171	ENSMUSG00000025745	Hadha	4476.55	0.467612	0.200566	2.33146	0.0197289	0.278871
16650	ENSMUSG00000058729	Lin9	89.8453	0.466993	0.266223	1.75414	0.0794063	0.478329
47502	ENSMUSG00000110156	Gm42067	51.8864	0.466977	0.328995	1.41941	0.155781	0.590985
1137	ENSMUSG00000007891	Ctsd	8254.87	0.466819	0.161232	2.89532	0.00378773	0.136486
27853	ENSMUSG00000086191	Zfp652os	49.9764	0.466726	0.343792	1.35758	0.174597	0.614025
22492	ENSMUSG00000078681	Tm2d3	130.098	0.466696	0.255779	1.82461	0.0680602	0.454246
6218	ENSMUSG00000027610	Gss	98.5838	0.465835	0.268454	1.73525	0.0826972	0.485166
661	ENSMUSG00000004040	Stat3	1132.82	0.465735	0.185157	2.51536	0.0118912	0.230035
7718	ENSMUSG00000030225	Dera	126.85	0.4656	0.218996	2.12607	0.0334972	0.344332
3997	ENSMUSG00000022973	Synj1	132.878	0.465597	0.241106	1.93108	0.0534727	0.40933
4908	ENSMUSG00000025190	Got1	9101.55	0.465498	0.194503	2.39327	0.0166989	0.260096
645	ENSMUSG00000003873	Bax	95.7971	0.465496	0.287732	1.61781	0.105703	0.518049
1166	ENSMUSG00000008384	Sertad1	302.02	0.464606	0.223992	2.0742	0.0380603	0.358663
12174	ENSMUSG00000041215	Yeats2	72.0996	0.464191	0.306475	1.51461	0.129871	0.552577
10894	ENSMUSG00000037936	Scarb1	181.975	0.463975	0.20757	2.23527	0.0253994	0.304997
3619	ENSMUSG00000022340	Sybu	32.8404	0.463884	0.421106	1.10158	0.270642	0.696025
9809	ENSMUSG00000034792	Gna15	16.0123	0.463688	0.586992	0.789939	0.429563	0.803316
17352	ENSMUSG00000061983	Rps12	8725.98	0.463621	0.257098	1.80329	0.0713434	0.461757
17655	ENSMUSG00000063268	Parp10	151.877	0.463599	0.25294	1.83284	0.0668263	0.450115
16992	ENSMUSG00000060216	Arrb2	235.235	0.463393	0.257597	1.79891	0.0720335	0.46264
19246	ENSMUSG00000067847	Romo1	1737.75	0.463383	0.190913	2.42719	0.0152161	0.25187
8747	ENSMUSG00000032060	Cryab	16719.2	0.463161	0.272251	1.70122	0.0889008	0.49635
5320	ENSMUSG00000026035	Ppil3	129.798	0.462935	0.212509	2.17843	0.0293739	0.324854
13211	ENSMUSG00000044676	Zfp612	136.848	0.462613	0.282408	1.6381	0.101401	0.511799
2779	ENSMUSG00000020865	Abcc3	13.4702	0.462415	0.59813	0.773101	0.439462	0.80834
308	ENSMUSG00000001755	Coasy	275.923	0.462026	0.21704	2.12876	0.0332738	0.343582
7116	ENSMUSG00000029136	Rbks	12.2152	0.461656	0.563601	0.819118	0.412719	0.792408
4080	ENSMUSG00000023153	Tmem52	2563.12	0.461396	0.190422	2.42301	0.0153924	0.251873
12009	ENSMUSG00000040690	Col16a1	67.9762	0.460453	0.357442	1.28819	0.19768	0.637647
20980	ENSMUSG00000074899	Sptbn5	13.553	0.460326	0.626712	0.734509	0.462639	0.82138
35245	ENSMUSG00000096740	Lbhd1	19.5319	0.459743	0.478272	0.961257	0.336423	0.743651
13593	ENSMUSG00000046034	Otulin	259.351	0.459698	0.177308	2.59265	0.00952405	0.20737
11898	ENSMUSG00000040429	Mterf1a	20.6492	0.459286	0.456396	1.00633	0.314256	0.727486
2517	ENSMUSG00000020437	Myo1g	48.4843	0.459174	0.370059	1.24082	0.214674	0.652942
9957	ENSMUSG00000035215	Lsm7	37.8728	0.459126	0.473141	0.970378	0.331858	0.739714
1299	ENSMUSG00000010097	Nxf1	629.71	0.459062	0.218996	2.09622	0.0360629	0.351013
6765	ENSMUSG00000028576	Ift74	44.7295	0.458831	0.350083	1.31064	0.189981	0.631387
4579	ENSMUSG00000024597	Slc12a2	941.904	0.45883	0.183999	2.49365	0.0126437	0.236239
22782	ENSMUSG00000079363	Gbp4	78.2432	0.45859	0.325107	1.41058	0.158368	0.595296
8024	ENSMUSG00000030786	Itgam	82.1247	0.458572	0.366789	1.25024	0.211214	0.649811
20213	ENSMUSG00000072620	Slfn2	175.138	0.458293	0.251532	1.82201	0.0684537	0.455561
90	ENSMUSG00000000531	Grasp	127.636	0.458213	0.25888	1.76998	0.07673	0.473276
17526	ENSMUSG00000062683	Atp5g2	59.4495	0.457899	0.330833	1.38408	0.166335	0.604217
19647	ENSMUSG00000070034	Sp110	13.649	0.457508	0.545646	0.838472	0.401766	0.785364
1546	ENSMUSG00000015013	Trappc2l	338.36	0.457446	0.261173	1.7515	0.0798596	0.480228
4338	ENSMUSG00000024170	Telo2	132.364	0.457263	0.230966	1.97979	0.0477276	0.391516
512	ENSMUSG00000002983	Relb	155.221	0.456965	0.241037	1.89583	0.0579824	0.420236
16572	ENSMUSG00000058396	Gpr182	18.7847	0.456399	0.469532	0.972028	0.331036	0.739542
15393	ENSMUSG00000052921	Arhgef15	330.12	0.456391	0.212873	2.14396	0.032036	0.337288
568	ENSMUSG00000003352	Cacnb3	40.1454	0.456259	0.385968	1.18212	0.237159	0.670621
19456	ENSMUSG00000068917	Clk2	259.526	0.456147	0.178952	2.549	0.0108034	0.219753
10840	ENSMUSG00000037784	Dzip1l	30.1798	0.456016	0.396444	1.15027	0.250034	0.680802
12168	ENSMUSG00000041189	Chrnb1	789.516	0.455495	0.194518	2.34167	0.0191979	0.274998
5661	ENSMUSG00000026632	Tatdn3	133.031	0.455484	0.242943	1.87486	0.0608115	0.430666
19166	ENSMUSG00000067365	Tmem128	109.621	0.455312	0.293312	1.55231	0.120587	0.540828
2281	ENSMUSG00000020056	Washc3	169.3	0.454844	0.212835	2.13707	0.0325923	0.339825
430	ENSMUSG00000002416	Ndufb2	99.2693	0.454538	0.273574	1.66148	0.0966163	0.507371
6177	ENSMUSG00000027533	Fabp5	191.637	0.454536	0.245993	1.84776	0.0646374	0.443028
10740	ENSMUSG00000037499	Nenf	1339.06	0.454377	0.225975	2.01074	0.044353	0.381277
2831	ENSMUSG00000020929	Eftud2	391.223	0.454155	0.196382	2.31261	0.0207439	0.285106
2316	ENSMUSG00000020105	Lrig3	45.2254	0.454041	0.326751	1.38956	0.164661	0.602862
11786	ENSMUSG00000040133	Gpr176	12.6605	0.453703	0.63509	0.714392	0.474985	0.827539
37807	ENSMUSG00000099843	Gm7160	42.6583	0.453373	0.321836	1.40871	0.158922	0.595806
11633	ENSMUSG00000039713	Plekhg5	159.075	0.452781	0.226409	1.99983	0.0455181	0.383977
9668	ENSMUSG00000034413	Neurl1b	57.233	0.45211	0.363677	1.24316	0.213808	0.651851
9808	ENSMUSG00000034789	Rab24	426.242	0.451598	0.182526	2.47415	0.0133552	0.239688
9975	ENSMUSG00000035266	Helq	55.0048	0.451545	0.296735	1.52171	0.128082	0.551204
32901	ENSMUSG00000093803	Ppp2r3d	226.104	0.451329	0.194485	2.32063	0.0203066	0.283011
6437	ENSMUSG00000028013	Ppa2	183.578	0.451279	0.200698	2.24855	0.0245412	0.302341
14086	ENSMUSG00000047793	Sned1	81.9128	0.450561	0.346479	1.3004	0.193464	0.634346
8395	ENSMUSG00000031506	Ptpn7	33.2623	0.450055	0.399533	1.12645	0.259974	0.689481
3984	ENSMUSG00000022951	Rcan1	2339	0.449134	0.549771	0.816947	0.413959	0.793359
9249	ENSMUSG00000033114	Slc35d2	17.1532	0.449122	0.524204	0.856768	0.391573	0.778486
3002	ENSMUSG00000021255	Esrrb	127.046	0.449033	0.323447	1.38827	0.165053	0.603218
9027	ENSMUSG00000032537	Ephb1	19.9779	0.448964	0.464275	0.967021	0.333533	0.741242
5852	ENSMUSG00000026941	Mamdc4	28.236	0.448621	0.454989	0.986005	0.324131	0.735694
14817	ENSMUSG00000050552	Lamtor4	1062.64	0.448379	0.191451	2.34201	0.0191803	0.274998
27530	ENSMUSG00000085793	Lin52	274.555	0.44773	0.181793	2.46285	0.0137836	0.243914
2766	ENSMUSG00000020840	Blmh	596.648	0.447293	0.176763	2.53047	0.011391	0.225052
7063	ENSMUSG00000029054	Gabrd	28.1752	0.447227	0.500112	0.894254	0.371186	0.766226
14670	ENSMUSG00000050002	Idnk	129.198	0.446856	0.267777	1.66876	0.0951653	0.505404
10288	ENSMUSG00000036242	Armh4	152.776	0.446419	0.293264	1.52224	0.127948	0.551021
2559	ENSMUSG00000020514	Mrpl22	293.854	0.44621	0.175549	2.5418	0.0110285	0.221158
6264	ENSMUSG00000027695	Pld1	81.7161	0.445508	0.272765	1.6333	0.102406	0.512546
517	ENSMUSG00000002997	Prkar2b	28.1351	0.44547	0.558063	0.798243	0.424729	0.801025
6484	ENSMUSG00000028085	Gatb	363.433	0.445419	0.185954	2.39532	0.0166057	0.260096
15755	ENSMUSG00000054580	Pla2r1	44.4071	0.445374	0.347883	1.28024	0.20046	0.639349
6089	ENSMUSG00000027397	Slc20a1	253.343	0.445291	0.19832	2.24531	0.0247481	0.303012
7299	ENSMUSG00000029433	Diablo	263.725	0.445144	0.190411	2.3378	0.0193977	0.276314
7377	ENSMUSG00000029561	Oasl2	91.8498	0.44514	0.323457	1.3762	0.168761	0.605857
9147	ENSMUSG00000032826	Ank2	527.063	0.444599	0.189636	2.34449	0.0190531	0.274071
2423	ENSMUSG00000020280	Pus10	127.408	0.444418	0.212695	2.08946	0.0366668	0.354165
15441	ENSMUSG00000053158	Fes	123.455	0.444137	0.267627	1.65954	0.0970069	0.507628
4274	ENSMUSG00000024066	Xdh	317.378	0.444076	0.232628	1.90895	0.0562683	0.415853
2345	ENSMUSG00000020153	Ndufs7	3667	0.443794	0.207324	2.14058	0.0323079	0.338127
708	ENSMUSG00000004446	Bid	16.5254	0.443541	0.516915	0.858053	0.390863	0.778465
923	ENSMUSG00000005950	P2rx5	250.567	0.443433	0.257197	1.7241	0.08469	0.488698
6578	ENSMUSG00000028251	Tstd3	494.921	0.443379	0.159725	2.77589	0.00550503	0.161059
6503	ENSMUSG00000028116	Myoz2	1737.36	0.442971	0.745004	0.594589	0.552118	0.862468
11937	ENSMUSG00000040521	Tsfm	351.304	0.442458	0.211031	2.09665	0.0360245	0.351013
11280	ENSMUSG00000038776	Ephx1	251.684	0.442322	0.23761	1.86154	0.0626676	0.43771
1012	ENSMUSG00000006476	Nsmf	224.561	0.442077	0.222657	1.98546	0.0470936	0.389481
2637	ENSMUSG00000020641	Rsad2	64.5083	0.441826	0.386758	1.14238	0.253295	0.684101
14266	ENSMUSG00000048440	Cyp4f16	38.9319	0.441612	0.402281	1.09777	0.272305	0.696614
14528	ENSMUSG00000049488	Tmem67	17.0076	0.441583	0.514081	0.858976	0.390354	0.778465
9398	ENSMUSG00000033628	Pik3c3	128.976	0.44099	0.237995	1.85294	0.0638907	0.441369
2237	ENSMUSG00000019971	Cep290	38.6007	0.440753	0.337363	1.30646	0.191395	0.631646
8322	ENSMUSG00000031382	Asb11	2411.42	0.439637	0.241174	1.82291	0.0683173	0.454871
15828	ENSMUSG00000054931	Zkscan4	11.5944	0.439466	0.608075	0.722716	0.469854	0.825477
4331	ENSMUSG00000024158	Hagh	592.83	0.439092	0.182268	2.40905	0.0159942	0.257481
2190	ENSMUSG00000019868	Vta1	245.822	0.439082	0.177068	2.47974	0.013148	0.239128
6885	ENSMUSG00000028766	Alpl	241.191	0.438758	0.225006	1.94998	0.0511785	0.402171
125	ENSMUSG00000000732	Icosl	54.704	0.438727	0.305163	1.43768	0.150525	0.583219
11008	ENSMUSG00000038178	Slc43a2	331.054	0.43796	0.194342	2.25355	0.0242247	0.30084
3400	ENSMUSG00000021969	Zdhhc20	112.091	0.437954	0.268304	1.6323	0.102616	0.513225
3638	ENSMUSG00000022370	Mrpl13	492.549	0.437763	0.21099	2.0748	0.0380047	0.358663
15531	ENSMUSG00000053565	Eif3k	362.817	0.437405	0.204043	2.14369	0.032058	0.337288
9317	ENSMUSG00000033356	Pus7l	32.9368	0.437256	0.37336	1.17114	0.241543	0.673714
7306	ENSMUSG00000029442	Wdr66	34.1764	0.437097	0.405981	1.07665	0.281639	0.704933
15142	ENSMUSG00000051747	Ttn	67919.4	0.436934	0.245049	1.78305	0.0745783	0.467467
2272	ENSMUSG00000020034	Tcp11l2	509.678	0.436761	0.162397	2.68947	0.00715664	0.181978
12934	ENSMUSG00000043719	Col6a6	101.894	0.436697	0.293394	1.48843	0.136638	0.562806
3142	ENSMUSG00000021514	Zfp369	87.2964	0.436371	0.256555	1.70089	0.0889641	0.49635
16309	ENSMUSG00000057143	Trim12c	133.295	0.43627	0.234405	1.86118	0.0627188	0.43771
15629	ENSMUSG00000054021	Sirt5	139.035	0.435855	0.287532	1.51585	0.129557	0.552577
16075	ENSMUSG00000056069	Otulinl	57.1173	0.435765	0.353477	1.2328	0.217652	0.656115
1918	ENSMUSG00000018387	Shroom1	14.2011	0.435764	0.54161	0.804572	0.421067	0.79834
2025	ENSMUSG00000018920	Cxcl16	145.134	0.435263	0.34238	1.27129	0.203626	0.642832
1513	ENSMUSG00000014668	Chfr	237.815	0.435115	0.183484	2.37141	0.0177205	0.266481
3313	ENSMUSG00000021807	Rtraf	1944.74	0.434996	0.172333	2.52415	0.0115977	0.227322
14199	ENSMUSG00000048200	Cracr2b	140.914	0.434744	0.269438	1.61352	0.106631	0.520032
3746	ENSMUSG00000022540	Rogdi	138.574	0.434728	0.236005	1.84203	0.0654712	0.444865
11573	ENSMUSG00000039542	Ncam1	55.3946	0.434374	0.303951	1.42909	0.152978	0.586741
10366	ENSMUSG00000036504	Phpt1	104.016	0.434289	0.247638	1.75372	0.0794782	0.478555
2232	ENSMUSG00000019960	Dusp6	293.671	0.433983	0.251122	1.72818	0.0839562	0.486764
16166	ENSMUSG00000056492	Adgrf5	1016.38	0.433861	0.182815	2.37322	0.0176338	0.266036
8011	ENSMUSG00000030763	Lcmt1	133.694	0.43372	0.219416	1.9767	0.0480758	0.392496
17864	ENSMUSG00000064179	Tnnt1	888.996	0.433622	1.27383	0.340408	0.733549	0.929992
4999	ENSMUSG00000025358	Cdk2	83.627	0.433199	0.297453	1.45636	0.145293	0.575095
10205	ENSMUSG00000035967	Ints6l	149.944	0.432855	0.314102	1.37807	0.168182	0.605393
17300	ENSMUSG00000061751	Kalrn	192.057	0.432819	0.205828	2.10282	0.0354818	0.349241
11526	ENSMUSG00000039405	Prss23	1078.2	0.432749	0.193353	2.23813	0.0252127	0.304537
4715	ENSMUSG00000024851	Pitpnm1	126.377	0.432692	0.215817	2.0049	0.0449736	0.382623
2120	ENSMUSG00000019732	Calr3	74.6774	0.432666	0.281437	1.53735	0.124209	0.547075
13427	ENSMUSG00000045410	Akr1e1	322.393	0.432652	0.187908	2.30246	0.021309	0.287294
6253	ENSMUSG00000027673	Ndufb5	2507.72	0.432545	0.177122	2.44208	0.0146028	0.248446
22434	ENSMUSG00000078572	Ndufaf8	561.001	0.432368	0.206919	2.08955	0.0366582	0.354165
5498	ENSMUSG00000026349	Ccnt2	500.189	0.431912	0.156088	2.7671	0.00565582	0.163439
12646	ENSMUSG00000042625	Safb2	318.496	0.431638	0.205542	2.1	0.0357291	0.349894
4244	ENSMUSG00000024019	Cmtr1	24.349	0.431493	0.440896	0.978672	0.327742	0.738378
5899	ENSMUSG00000027016	Zfp385b	111.466	0.431246	0.35573	1.21228	0.225404	0.664365
9517	ENSMUSG00000034006	Pqlc1	378.796	0.431221	0.218165	1.97658	0.0480891	0.392496
5981	ENSMUSG00000027222	Pex16	238.656	0.43112	0.186874	2.30701	0.0210544	0.287294
6784	ENSMUSG00000028607	Cpt2	1684.61	0.430633	0.170133	2.53116	0.0113687	0.224932
16223	ENSMUSG00000056763	Cspp1	34.0305	0.430578	0.38857	1.10811	0.267814	0.69414
11941	ENSMUSG00000040528	Milr1	11.9532	0.430428	0.595659	0.722608	0.469921	0.825477
18515	ENSMUSG00000065399	Mir133a-1	25.8997	0.43027	0.471771	0.912031	0.361752	0.761558
9371	ENSMUSG00000033538	Casp4	32.9066	0.429943	0.40452	1.06285	0.287851	0.708623
786	ENSMUSG00000004951	Hspb1	2554.24	0.429847	0.293	1.46705	0.142361	0.57278
1085	ENSMUSG00000007050	Lsm2	261.937	0.429191	0.1937	2.21575	0.0267086	0.311653
11352	ENSMUSG00000038984	Tspyl5	12.645	0.429036	0.573948	0.747518	0.454751	0.81883
77	ENSMUSG00000000399	Ndufa9	1651.94	0.428839	0.174779	2.45362	0.0141428	0.245097
30684	ENSMUSG00000089832	Shkbp1	60.2938	0.428782	0.314234	1.36453	0.1724	0.610439
1775	ENSMUSG00000017176	Nt5c3b	139.53	0.42864	0.278998	1.53635	0.124452	0.547075
6575	ENSMUSG00000028247	Coq3	468.648	0.4284	0.195715	2.1889	0.0286042	0.320335
5054	ENSMUSG00000025466	Fuom	438.241	0.427921	0.243365	1.75835	0.0786873	0.476267
11359	ENSMUSG00000039001	Rps21	6894.22	0.427597	0.233116	1.83426	0.0666149	0.449558
9128	ENSMUSG00000032766	Gng11	612.167	0.42746	0.251145	1.70204	0.0887475	0.496137
1314	ENSMUSG00000010376	Nedd8	1092.68	0.42734	0.160417	2.66393	0.00772328	0.187947
7618	ENSMUSG00000030060	Hmces	87.4533	0.427097	0.300732	1.42019	0.155552	0.590494
3092	ENSMUSG00000021417	Eci2	524.392	0.427063	0.184518	2.31447	0.0206417	0.285082
10867	ENSMUSG00000037852	Cpe	3765.31	0.426819	0.160438	2.66034	0.0078062	0.188264
13125	ENSMUSG00000044364	Tmem74b	18.4218	0.426799	0.479956	0.889247	0.37387	0.768607
13378	ENSMUSG00000045257	Morn2	58.9697	0.426377	0.366977	1.16186	0.245292	0.676508
1827	ENSMUSG00000017679	Ttpal	137.334	0.425716	0.234515	1.8153	0.0694777	0.458496
6708	ENSMUSG00000028475	Spaar	49.7285	0.425602	0.358444	1.18736	0.235086	0.670621
1534	ENSMUSG00000014856	Tmem208	310.249	0.425547	0.175192	2.42904	0.0151389	0.25187
4556	ENSMUSG00000024556	Me2	55.329	0.425375	0.322646	1.3184	0.187371	0.628246
10356	ENSMUSG00000036469	March1	24.187	0.424736	0.429983	0.987797	0.323252	0.735337
30629	ENSMUSG00000089762	Ier5l	137.572	0.424722	0.245399	1.73074	0.0834987	0.485934
16658	ENSMUSG00000058761	Rnf169	139.87	0.424648	0.240935	1.7625	0.0779848	0.475116
9490	ENSMUSG00000033918	Parl	511.447	0.424423	0.192867	2.2006	0.0277646	0.317148
5570	ENSMUSG00000026479	Lamc2	49.503	0.424366	0.363835	1.16637	0.243465	0.67565
496	ENSMUSG00000002871	Tpra1	379.179	0.424064	0.179979	2.35618	0.0184638	0.270428
7376	ENSMUSG00000029560	Snx8	230.387	0.423688	0.238991	1.77282	0.0762578	0.471409
7526	ENSMUSG00000029816	Gpnmb	284.373	0.423591	0.390191	1.0856	0.277657	0.700516
12619	ENSMUSG00000042541	Sem1	870.966	0.423511	0.199358	2.12438	0.0336383	0.344409
9181	ENSMUSG00000032911	Cspg4	194.259	0.423347	0.237401	1.78326	0.0745446	0.467467
5087	ENSMUSG00000025508	Rplp2	5895.41	0.423301	0.203209	2.08308	0.037244	0.355613
9194	ENSMUSG00000032952	Ap4b1	50.8808	0.423201	0.313549	1.34971	0.177109	0.616777
37964	ENSMUSG00000100009	Gm7967	13.203	0.42319	0.621059	0.681401	0.495618	0.838564
10927	ENSMUSG00000038002	Cramp1l	155.796	0.423189	0.201005	2.10537	0.0352594	0.348472
11712	ENSMUSG00000039929	Urb1	71.6366	0.423172	0.27099	1.56158	0.118387	0.539865
5949	ENSMUSG00000027173	Depdc7	37.7338	0.423063	0.354506	1.19339	0.232718	0.66919
12384	ENSMUSG00000041845	Rhod	20.8464	0.422987	0.476067	0.888503	0.37427	0.769054
10667	ENSMUSG00000037325	Bbs7	122.308	0.422813	0.216053	1.95699	0.0503486	0.399885
14085	ENSMUSG00000047789	Slc38a9	148.071	0.422239	0.231063	1.82737	0.0676435	0.45268
9739	ENSMUSG00000034613	Ppm1h	33.7755	0.42223	0.412727	1.02302	0.306297	0.721593
5477	ENSMUSG00000026309	Ilkap	395.114	0.422031	0.186756	2.2598	0.0238339	0.29888
21273	ENSMUSG00000075590	Nrbp2	159.933	0.421985	0.303583	1.39002	0.164523	0.602862
2370	ENSMUSG00000020186	Csrp2	58.2798	0.421925	0.395304	1.06734	0.285817	0.707347
986	ENSMUSG00000006360	Crip1	997.881	0.421838	0.255885	1.64855	0.0992405	0.509996
10928	ENSMUSG00000038005	Hpf1	112.983	0.421711	0.286689	1.47097	0.141299	0.570323
8367	ENSMUSG00000031453	Rasa3	258.612	0.421431	0.183066	2.30207	0.0213312	0.287294
8054	ENSMUSG00000030839	Sergef	25.0717	0.421205	0.428526	0.982916	0.325649	0.736855
20574	ENSMUSG00000073889	Il11ra1	1057.72	0.421178	0.259633	1.62221	0.104759	0.516329
5348	ENSMUSG00000026088	Mitd1	28.2621	0.421081	0.398322	1.05714	0.290449	0.709666
8600	ENSMUSG00000031838	Ifi30	232.504	0.421007	0.278731	1.51044	0.130931	0.553798
1701	ENSMUSG00000016253	Nelfcd	512.32	0.42096	0.16422	2.56339	0.0103656	0.217712
22724	ENSMUSG00000079197	Psme2	522.349	0.420584	0.235754	1.78399	0.0744246	0.467467
4353	ENSMUSG00000024190	Dusp1	1435.3	0.420192	0.254386	1.65179	0.0985768	0.50965
9072	ENSMUSG00000032607	Amt	46.4754	0.420139	0.36876	1.13933	0.254565	0.686019
1850	ENSMUSG00000017765	Slc12a4	246.542	0.419846	0.29906	1.40388	0.160353	0.597703
1521	ENSMUSG00000014769	Psmb1	1707.11	0.419776	0.192845	2.17676	0.0294988	0.325634
6043	ENSMUSG00000027329	Spef1	48.2567	0.419765	0.354742	1.1833	0.236691	0.670621
3338	ENSMUSG00000021868	Ppif	973.737	0.419739	0.211962	1.98025	0.047675	0.391447
7585	ENSMUSG00000030002	Dusp11	527.331	0.419611	0.194192	2.1608	0.0307106	0.329726
10715	ENSMUSG00000037434	Slc30a1	153.45	0.419509	0.245089	1.71166	0.0869594	0.492372
1134	ENSMUSG00000007877	Tcap	85844.7	0.419413	0.180451	2.32425	0.0201122	0.281712
11834	ENSMUSG00000040263	Klhdc4	141.1	0.418738	0.237026	1.76664	0.077289	0.47473
12797	ENSMUSG00000043155	Hpdl	51.4799	0.418664	0.464446	0.901428	0.367361	0.764521
1913	ENSMUSG00000018372	Cep95	74.3543	0.41862	0.264023	1.58555	0.112843	0.530045
11957	ENSMUSG00000040563	Plppr2	17.7577	0.418283	0.493947	0.846817	0.397097	0.782966
17873	ENSMUSG00000064215	Ifi27	440.408	0.418203	0.198714	2.10455	0.0353308	0.348472
1984	ENSMUSG00000018707	Dync1h1	1977.13	0.417644	0.156233	2.67322	0.00751279	0.185299
19083	ENSMUSG00000066892	Fbxl12	105.143	0.417276	0.257767	1.61881	0.105488	0.517493
1257	ENSMUSG00000009621	Vav2	73.2084	0.41705	0.295737	1.4102	0.15848	0.595342
17877	ENSMUSG00000064225	Paqr9	100.804	0.417031	0.299478	1.39253	0.163763	0.60251
12740	ENSMUSG00000042895	Abra	5377.18	0.416704	0.307908	1.35334	0.175948	0.614662
7677	ENSMUSG00000030157	Clec2d	1043.32	0.416374	0.289841	1.43656	0.150844	0.583219
15622	ENSMUSG00000053985	Zfp14	114.425	0.416283	0.243972	1.70628	0.0879565	0.494898
10761	ENSMUSG00000037568	Vash2	45.7299	0.416208	0.377407	1.10281	0.27011	0.695476
4155	ENSMUSG00000023805	Synj2	361.994	0.416185	0.248841	1.6725	0.0944261	0.503208
5887	ENSMUSG00000026999	Nup35	69.9671	0.416108	0.290707	1.43136	0.152326	0.585438
19918	ENSMUSG00000070953	Rabepk	105.677	0.41596	0.253676	1.63973	0.101061	0.511799
1962	ENSMUSG00000018585	Atox1	216.64	0.415128	0.252678	1.64291	0.100401	0.51172
10025	ENSMUSG00000035401	Emsy	335.024	0.41508	0.239229	1.73507	0.0827278	0.485166
11830	ENSMUSG00000040253	Gbp7	57.0152	0.414989	0.291685	1.42273	0.154815	0.589306
10413	ENSMUSG00000036639	Nudt1	88.398	0.414842	0.278178	1.49128	0.135888	0.561435
2595	ENSMUSG00000020576	Nbas	141.914	0.414593	0.20908	1.98294	0.0473738	0.390622
10230	ENSMUSG00000036067	Slc2a6	16.7569	0.414368	0.612941	0.676033	0.49902	0.839669
19264	ENSMUSG00000067928	Zfp760	23.5183	0.414283	0.446158	0.928557	0.353119	0.756318
698	ENSMUSG00000004356	Utp20	148.959	0.414179	0.241961	1.71176	0.0869408	0.492372
12158	ENSMUSG00000041143	Tmco4	206.789	0.414099	0.199388	2.07686	0.0378149	0.357817
20107	ENSMUSG00000071713	Csf2rb	61.3228	0.413959	0.314066	1.31806	0.187483	0.628246
506	ENSMUSG00000002949	Timm44	1226.58	0.413618	0.147817	2.79819	0.00513905	0.157126
4167	ENSMUSG00000023868	Pde10a	64.1081	0.413474	0.383163	1.07911	0.280539	0.703954
13302	ENSMUSG00000045005	Fzd5	48.2299	0.413289	0.397185	1.04054	0.298088	0.716574
9105	ENSMUSG00000032714	Syde1	167.027	0.413158	0.232981	1.77335	0.0761704	0.471409
9393	ENSMUSG00000033610	Pank1	318.719	0.41311	0.242758	1.70174	0.0888048	0.496258
8411	ENSMUSG00000031530	Dusp4	18.3326	0.412496	0.513548	0.803227	0.421844	0.798522
15507	ENSMUSG00000053460	Ggcx	177.224	0.412451	0.201778	2.04408	0.0409456	0.365905
7409	ENSMUSG00000029616	Erp29	926.365	0.412385	0.206616	1.9959	0.0459447	0.384735
39906	ENSMUSG00000102059	Gm20257	12.1075	0.412302	0.643524	0.640694	0.521721	0.849622
4388	ENSMUSG00000024242	Map4k3	189.258	0.412213	0.22542	1.82864	0.0674534	0.451714
1595	ENSMUSG00000015377	Dennd6b	258.789	0.412189	0.180802	2.27979	0.0226204	0.292404
1729	ENSMUSG00000016520	Lnx2	76.0431	0.412117	0.261692	1.57482	0.115299	0.532433
54434	ENSMUSG00000117662	Gm4013	12.7708	0.412064	0.652356	0.631654	0.527613	0.850355
13602	ENSMUSG00000046080	Clec9a	15.6781	0.411849	0.559418	0.73621	0.461603	0.8211
15859	ENSMUSG00000055044	Pdlim1	593.406	0.411688	0.31794	1.29486	0.195368	0.636686
10521	ENSMUSG00000036940	Kdm1a	265.774	0.411609	0.216033	1.90531	0.0567404	0.417028
8616	ENSMUSG00000031862	Atp13a1	260.447	0.411436	0.173097	2.37691	0.0174585	0.265099
5816	ENSMUSG00000026880	Stom	1123.82	0.411227	0.204875	2.00721	0.0447272	0.382132
1266	ENSMUSG00000009681	Bcr	98.7325	0.411198	0.259538	1.58435	0.113115	0.530045
17594	ENSMUSG00000062995	Ica1	18.3182	0.411088	0.500012	0.822156	0.410988	0.791528
16213	ENSMUSG00000056724	Nbeal2	127.554	0.41071	0.246914	1.66337	0.0962376	0.50701
995	ENSMUSG00000006395	Hyi	78.5969	0.410163	0.345099	1.18854	0.234622	0.670621
11674	ENSMUSG00000039813	Tbc1d2	18.7006	0.40988	0.491203	0.834442	0.404032	0.786922
2782	ENSMUSG00000020868	Xylt2	124.348	0.409833	0.236543	1.73259	0.0831681	0.485864
916	ENSMUSG00000005897	Nr2c1	107.671	0.409641	0.245809	1.6665	0.0956139	0.506241
4969	ENSMUSG00000025280	Polr3a	85.2328	0.409611	0.244606	1.67457	0.094018	0.503208
600	ENSMUSG00000003526	Prodh	112.875	0.408911	0.252526	1.61929	0.105386	0.517453
4135	ENSMUSG00000023452	Pisd	279.06	0.408832	0.183373	2.22951	0.0257802	0.306225
2061	ENSMUSG00000019188	H13	589.756	0.408809	0.158505	2.57915	0.00990426	0.212307
10255	ENSMUSG00000036138	Acaa1a	835.959	0.40858	0.185438	2.20332	0.0275721	0.316399
3543	ENSMUSG00000022210	Dhrs4	334.446	0.408572	0.216938	1.88336	0.0596516	0.42594
11155	ENSMUSG00000038518	Jarid2	337.991	0.408242	0.191331	2.1337	0.0328674	0.341115
6855	ENSMUSG00000028709	Mob3c	101.299	0.408181	0.253766	1.60849	0.107728	0.522998
35666	ENSMUSG00000097328	Tnfsf12	287.513	0.40789	0.220018	1.85389	0.0637548	0.441369
375	ENSMUSG00000002083	Bbc3	41.1064	0.407637	0.385215	1.05821	0.289961	0.709535
3476	ENSMUSG00000022099	Dmtn	28.624	0.407498	0.407836	0.999173	0.317711	0.730703
10883	ENSMUSG00000037905	Bri3bp	133.807	0.407451	0.243577	1.67278	0.0943711	0.503208
11921	ENSMUSG00000040479	Dgkz	998.649	0.407295	0.243955	1.66955	0.0950079	0.504954
6889	ENSMUSG00000028776	Tinagl1	426.648	0.407216	0.197214	2.06484	0.0389382	0.361769
9054	ENSMUSG00000032580	Rbm5	627.233	0.407145	0.202915	2.00648	0.0448048	0.382325
17244	ENSMUSG00000061479	Snrpa	397.553	0.407131	0.195528	2.08221	0.0373232	0.355613
8134	ENSMUSG00000031016	Wee1	67.0086	0.406993	0.373039	1.09102	0.275264	0.699167
19124	ENSMUSG00000067150	Xpo5	234.136	0.406877	0.233232	1.74451	0.08107	0.48312
12098	ENSMUSG00000040928	S100pbp	114.393	0.406849	0.234072	1.73814	0.082186	0.485166
9567	ENSMUSG00000034154	Ino80	337.017	0.406799	0.299921	1.35636	0.174986	0.614025
2870	ENSMUSG00000021018	Polr2h	146.871	0.406756	0.241686	1.68299	0.0923761	0.501969
16901	ENSMUSG00000059851	Kmt5c	146.354	0.406234	0.282033	1.44038	0.149761	0.582014
3145	ENSMUSG00000021520	Uqcrb	4569.55	0.406081	0.182799	2.22147	0.0263193	0.310261
16409	ENSMUSG00000057604	Lmcd1	4136.46	0.406025	0.185872	2.18444	0.0289302	0.322567
17160	ENSMUSG00000061028	Clasrp	116.533	0.406023	0.265957	1.52665	0.126849	0.550253
853	ENSMUSG00000005501	Usp40	174.591	0.405994	0.207639	1.95529	0.0505494	0.400394
5659	ENSMUSG00000026628	Atf3	238.39	0.405983	0.286391	1.41758	0.156313	0.591767
14016	ENSMUSG00000047557	Lxn	49.7618	0.405874	0.36138	1.12312	0.261385	0.690522
1487	ENSMUSG00000014361	Mertk	60.2163	0.405842	0.288151	1.40844	0.159002	0.595822
17865	ENSMUSG00000064181	Rab3ip	374.055	0.405781	0.191143	2.12292	0.0337607	0.344409
3190	ENSMUSG00000021606	Ndufs6	2778.56	0.405714	0.183855	2.20671	0.0273346	0.315516
14815	ENSMUSG00000050549	Fam241a	122.072	0.40547	0.227108	1.78536	0.0742035	0.466935
66	ENSMUSG00000000355	Mcts1	210.678	0.405419	0.232183	1.74612	0.0807898	0.482163
8280	ENSMUSG00000031312	Itgb1bp2	4871.02	0.405404	0.157133	2.58001	0.00987972	0.212307
13288	ENSMUSG00000044951	Mylk4	13792.3	0.405395	0.542702	0.746994	0.455067	0.819145
1749	ENSMUSG00000016833	Mrps18c	119.657	0.404945	0.301158	1.34463	0.178745	0.618297
39275	ENSMUSG00000101389	Ms4a4a	11.6441	0.404761	0.682787	0.592807	0.55331	0.862876
15643	ENSMUSG00000054072	Iigp1	153.064	0.404565	0.222734	1.81636	0.0693156	0.458468
10904	ENSMUSG00000037960	Card19	1096.63	0.404369	0.186221	2.17144	0.0298977	0.326667
1786	ENSMUSG00000017299	Dnttip1	99.5194	0.404333	0.241707	1.67282	0.094362	0.503208
2000	ENSMUSG00000018820	Zfyve27	217.373	0.403985	0.183767	2.19835	0.0279242	0.318359
17252	ENSMUSG00000061518	Cox5b	2996.25	0.403984	0.206743	1.95404	0.0506962	0.400417
829	ENSMUSG00000005354	Txn2	4452.71	0.403914	0.170338	2.37126	0.0177276	0.266481
9048	ENSMUSG00000032571	Pik3r4	184.189	0.403296	0.208713	1.9323	0.0533222	0.408856
6718	ENSMUSG00000028494	Plin2	518.136	0.403216	0.175191	2.30159	0.0213585	0.287294
811	ENSMUSG00000005161	Prdx2	2568.1	0.402804	0.199066	2.02347	0.0430252	0.373928
9619	ENSMUSG00000034274	Thoc5	71.3394	0.402697	0.266709	1.50987	0.131076	0.553798
5514	ENSMUSG00000026385	Dbi	1469.79	0.402633	0.209343	1.92332	0.0544398	0.411227
8448	ENSMUSG00000031585	Gtf2e2	152.438	0.402519	0.204741	1.96599	0.0493002	0.397456
3266	ENSMUSG00000021731	Mrps30	473.569	0.402486	0.183502	2.19336	0.0282817	0.319553
63	ENSMUSG00000000339	Rtca	345.59	0.402449	0.166931	2.41087	0.0159146	0.256794
15702	ENSMUSG00000054364	Rhob	897.983	0.402388	0.161601	2.49001	0.012774	0.23648
21238	ENSMUSG00000075486	Commd6	168.598	0.40222	0.202157	1.98964	0.0466302	0.387674
30883	ENSMUSG00000090115	Usp49	60.3269	0.402211	0.309614	1.29907	0.193919	0.635089
10899	ENSMUSG00000037946	Fgd3	24.6497	0.402205	0.495832	0.811173	0.417267	0.795581
21188	ENSMUSG00000075289	Carns1	598.95	0.402102	0.191794	2.09654	0.0360345	0.351013
8408	ENSMUSG00000031523	Dlc1	330.836	0.402013	0.179665	2.23757	0.0252493	0.304537
2001	ENSMUSG00000018821	Avpi1	352.215	0.401623	0.199519	2.01295	0.0441197	0.380211
16921	ENSMUSG00000059901	Adamts14	25.0563	0.401512	0.514545	0.780325	0.4352	0.805863
13857	ENSMUSG00000046991	Wdr27	15.2777	0.40137	0.575195	0.697799	0.485303	0.833635
20773	ENSMUSG00000074361	C5ar2	11.3776	0.401272	0.623707	0.643366	0.519987	0.848581
16408	ENSMUSG00000057596	Trim30d	28.3943	0.401207	0.385348	1.04116	0.297803	0.716139
395	ENSMUSG00000002233	Rhoc	832.49	0.401152	0.181038	2.21585	0.026702	0.311653
3679	ENSMUSG00000022436	Sh3bp1	32.5881	0.400179	0.384133	1.04177	0.297517	0.715995
16563	ENSMUSG00000058351	Smim4	228.923	0.400128	0.236264	1.69356	0.0903487	0.4978
13348	ENSMUSG00000045140	Pigw	82.7488	0.399931	0.3098	1.29093	0.196728	0.637533
6294	ENSMUSG00000027765	P2ry1	162.584	0.39954	0.227892	1.7532	0.0795681	0.478889
4447	ENSMUSG00000024357	Sil1	254.869	0.39953	0.193038	2.06969	0.0384814	0.360187
20061	ENSMUSG00000071547	Nt5dc2	21.5369	0.399295	0.504578	0.791344	0.428743	0.80315
9124	ENSMUSG00000032754	Slc8b1	147.056	0.399182	0.26679	1.49624	0.134591	0.559893
13417	ENSMUSG00000045377	Tmem88	200.934	0.398495	0.221252	1.8011	0.0716878	0.46264
3691	ENSMUSG00000022452	Smdt1	1617.76	0.398255	0.169527	2.34921	0.0188131	0.272859
26066	ENSMUSG00000083992	Gm11478	475.572	0.398252	0.229088	1.73843	0.0821357	0.485166
14285	ENSMUSG00000048495	Tyw5	33.577	0.398246	0.360938	1.10337	0.269868	0.695476
7315	ENSMUSG00000029456	Acad10	41.0021	0.398119	0.325144	1.22444	0.220787	0.660131
9328	ENSMUSG00000033389	Arhgap44	149.885	0.397881	0.225728	1.76266	0.0779586	0.475116
6306	ENSMUSG00000027792	Bche	102.165	0.397803	0.257034	1.54767	0.121702	0.543354
9838	ENSMUSG00000034868	Myl12b	80.4464	0.397767	0.322618	1.23294	0.2176	0.656115
10550	ENSMUSG00000037003	Tns2	792.099	0.397493	0.18882	2.10514	0.0352789	0.348472
11840	ENSMUSG00000040272	Accs	41.7154	0.397256	0.337514	1.17701	0.239192	0.671699
8829	ENSMUSG00000032231	Anxa2	931.08	0.397201	0.318697	1.24633	0.212644	0.651516
3212	ENSMUSG00000021643	Serf1	64.0106	0.396911	0.376297	1.05478	0.291525	0.710989
338	ENSMUSG00000001918	Slc1a5	395.936	0.396887	0.262384	1.51262	0.130376	0.553372
8000	ENSMUSG00000030748	Il4ra	276.789	0.396805	0.285753	1.38863	0.164945	0.603109
19322	ENSMUSG00000068196	Col8a1	153.772	0.396686	0.374181	1.06015	0.289079	0.709311
7326	ENSMUSG00000029470	P2rx4	177.976	0.396534	0.239329	1.65686	0.0975477	0.508519
18993	ENSMUSG00000066442	Mthfs	39.1523	0.395928	0.399377	0.991365	0.321507	0.733867
8369	ENSMUSG00000031461	Myom2	17706.4	0.395691	0.212328	1.86359	0.0623795	0.436437
10081	ENSMUSG00000035578	Iqcg	219.989	0.395682	0.231048	1.71255	0.0867953	0.492372
7350	ENSMUSG00000029516	Cit	14.5721	0.395522	0.578237	0.684015	0.493966	0.837874
10381	ENSMUSG00000036553	Sh3tc1	73.5765	0.395448	0.322088	1.22776	0.219537	0.658941
10334	ENSMUSG00000036398	Ppp1r11	716.713	0.395234	0.19299	2.04795	0.0405652	0.365905
5672	ENSMUSG00000026648	Dclre1c	27.0575	0.39485	0.405665	0.973342	0.330383	0.73938
8396	ENSMUSG00000031508	Ankrd10	379.998	0.394847	0.193736	2.03806	0.0415438	0.368527
15747	ENSMUSG00000054520	Sh3bp2	85.3364	0.394741	0.306876	1.28632	0.198331	0.63842
17071	ENSMUSG00000060594	Layn	21.7058	0.394434	0.454143	0.868523	0.385108	0.775064
9093	ENSMUSG00000032667	Pon2	624.961	0.394395	0.166343	2.37098	0.0177411	0.266481
3028	ENSMUSG00000021288	Klc1	835.101	0.394371	0.17295	2.28026	0.0225923	0.292404
1381	ENSMUSG00000011958	Bnip2	1461.18	0.394236	0.162409	2.42743	0.0152063	0.25187
5681	ENSMUSG00000026664	Phyh	2078.4	0.394214	0.219015	1.79994	0.0718708	0.46264
401	ENSMUSG00000002266	Zim1	139.525	0.394175	0.305742	1.28924	0.197314	0.637536
5976	ENSMUSG00000027215	Cd82	246.569	0.393919	0.21349	1.84515	0.0650163	0.443943
7607	ENSMUSG00000030047	Arhgap25	50.1168	0.393525	0.349345	1.12647	0.259969	0.689481
11426	ENSMUSG00000039158	Akna	46.2974	0.393299	0.31409	1.25219	0.210501	0.649785
6625	ENSMUSG00000028344	Invs	40.8174	0.393041	0.359006	1.0948	0.273603	0.697114
9704	ENSMUSG00000034509	Mad2l1bp	496.962	0.392946	0.280469	1.40103	0.161204	0.598177
9269	ENSMUSG00000033191	Tie1	405.199	0.392572	0.217514	1.80481	0.0711042	0.460986
5463	ENSMUSG00000026279	Thap4	456.587	0.392495	0.179054	2.19205	0.0283757	0.320095
8764	ENSMUSG00000032089	Il10ra	116.243	0.392115	0.355618	1.10263	0.270188	0.695524
2069	ENSMUSG00000019254	Ppp1r12c	524.869	0.391761	0.165929	2.36101	0.0182253	0.269634
15810	ENSMUSG00000054836	Elp6	64.9109	0.391472	0.273543	1.43112	0.152397	0.585478
4891	ENSMUSG00000025159	Mms19	247.778	0.391446	0.201199	1.94556	0.0517071	0.403434
9706	ENSMUSG00000034520	Gjc1	72.7015	0.391444	0.261481	1.49703	0.134386	0.559677
35855	ENSMUSG00000097624	Gm5091	32.0197	0.391417	0.517935	0.755725	0.449814	0.815716
11104	ENSMUSG00000038383	Pigu	243.585	0.391315	0.191229	2.04632	0.0407253	0.365905
753	ENSMUSG00000004789	Dlst	6378.68	0.391314	0.184436	2.12168	0.0338645	0.344848
1802	ENSMUSG00000017417	Plxdc1	56.2754	0.391212	0.369578	1.05854	0.28981	0.709535
12129	ENSMUSG00000041040	Fam117b	103.28	0.390977	0.262877	1.4873	0.136936	0.563054
9288	ENSMUSG00000033253	Szt2	139.369	0.390954	0.215762	1.81197	0.0699908	0.458667
1944	ENSMUSG00000018507	Trpv2	24.9711	0.390499	0.431455	0.905074	0.365426	0.762847
9982	ENSMUSG00000035278	Plekhj1	378.183	0.390224	0.178193	2.1899	0.0285314	0.320335
12489	ENSMUSG00000042207	Kdm5b	135.422	0.389762	0.212873	1.83096	0.0671065	0.451124
44492	ENSMUSG00000106918	Mrpl33	1633.38	0.38905	0.246231	1.58002	0.114103	0.531938
12754	ENSMUSG00000042992	Borcs5	504.393	0.389023	0.167678	2.32005	0.0203381	0.283166
5488	ENSMUSG00000026333	Gin1	49.9878	0.389007	0.315972	1.23114	0.218269	0.65698
2458	ENSMUSG00000020334	Slc22a4	31.5668	0.388584	0.419462	0.926387	0.354245	0.757097
10015	ENSMUSG00000035382	Pcsk7	203.179	0.388561	0.199475	1.94792	0.0514246	0.403128
16459	ENSMUSG00000057841	Rpl32	1932.61	0.388502	0.199147	1.95083	0.0510772	0.401601
30677	ENSMUSG00000089824	Rbm12	75.3888	0.388465	0.334409	1.16165	0.245379	0.676508
19600	ENSMUSG00000069793	Slfn9	18.0901	0.388346	0.502165	0.773344	0.439319	0.808265
5427	ENSMUSG00000026222	Sp100	176.484	0.388108	0.245765	1.57919	0.114293	0.5321
12455	ENSMUSG00000042099	Kank3	324.751	0.388065	0.255725	1.51751	0.129138	0.552577
6158	ENSMUSG00000027502	Rtf2	865.744	0.38792	0.143425	2.70468	0.00683697	0.178081
21281	ENSMUSG00000075602	Ly6a	1433.42	0.387787	0.202211	1.91773	0.055145	0.411962
6406	ENSMUSG00000027962	Vcam1	100.398	0.387713	0.282412	1.37286	0.169796	0.607445
15530	ENSMUSG00000053560	Ier2	271.268	0.387389	0.216675	1.78788	0.0737948	0.466542
210	ENSMUSG00000001158	Snrnp27	563.158	0.387168	0.18263	2.11996	0.0340095	0.344848
13331	ENSMUSG00000045092	S1pr1	481.349	0.386976	0.253707	1.52529	0.127187	0.550253
2534	ENSMUSG00000020462	Cfap36	196.898	0.386912	0.229727	1.68422	0.0921385	0.501361
45831	ENSMUSG00000108414	Snhg1	120.218	0.386793	0.271486	1.42473	0.154236	0.588429
7439	ENSMUSG00000029657	Hsph1	1171.14	0.386743	0.265366	1.4574	0.145007	0.574896
17836	ENSMUSG00000064061	Dzip3	24.0555	0.386576	0.451348	0.856493	0.391725	0.77858
8500	ENSMUSG00000031669	Gins3	27.0118	0.386516	0.405754	0.952587	0.340799	0.747276
11520	ENSMUSG00000039382	Wdr45	392.822	0.38643	0.199232	1.9396	0.0524288	0.405457
15420	ENSMUSG00000053063	Clec12a	64.7929	0.3864	0.429519	0.899611	0.368327	0.764759
14310	ENSMUSG00000048583	Igf2	30.6811	0.386381	0.390021	0.990666	0.321849	0.733867
606	ENSMUSG00000003545	Fosb	29.3416	0.386206	0.753979	0.512224	0.608494	0.88266
2739	ENSMUSG00000020801	Med31	170.591	0.386073	0.278792	1.38481	0.166111	0.604217
2268	ENSMUSG00000020027	Socs2	266.901	0.385955	0.208499	1.85112	0.0641528	0.441369
20507	ENSMUSG00000073702	Rpl31	2403.47	0.385793	0.188769	2.04373	0.0409798	0.365905
1911	ENSMUSG00000018362	Kpna2	157.884	0.385748	0.241169	1.59949	0.109712	0.525998
7381	ENSMUSG00000029570	Lfng	97.2093	0.38566	0.244559	1.57696	0.114805	0.532262
1926	ENSMUSG00000018417	Myo1b	118.112	0.385649	0.234947	1.64143	0.100708	0.511799
9869	ENSMUSG00000034947	Tmem106a	127.845	0.385526	0.355277	1.08514	0.277859	0.700516
4635	ENSMUSG00000024726	Carnmt1	1099.68	0.385441	0.178823	2.15543	0.0311283	0.333048
652	ENSMUSG00000003955	Fam162a	495.346	0.3853	0.19043	2.02331	0.0430411	0.373928
1212	ENSMUSG00000009079	Ewsr1	959.21	0.385201	0.158893	2.42428	0.0153388	0.25187
1847	ENSMUSG00000017756	Slc12a7	108.247	0.384957	0.300398	1.28149	0.200021	0.639216
1293	ENSMUSG00000010064	Slc38a3	1161.36	0.384886	0.170484	2.25761	0.0239702	0.299387
17449	ENSMUSG00000062352	Itgb1bp1	309.962	0.384884	0.182029	2.11441	0.0344805	0.344848
8032	ENSMUSG00000030796	Tead2	44.7886	0.384409	0.411746	0.933608	0.350506	0.754359
3935	ENSMUSG00000022856	Tmem41a	89.9486	0.384327	0.300087	1.28072	0.200292	0.639216
22812	ENSMUSG00000079427	Mthfsl	90.408	0.384237	0.285415	1.34624	0.178225	0.617257
8235	ENSMUSG00000031226	Pbdc1	225.163	0.38421	0.238851	1.60858	0.107709	0.522998
11004	ENSMUSG00000038172	Ttc39b	92.1807	0.384174	0.248388	1.54667	0.121943	0.543624
44448	ENSMUSG00000106864	Gtf3c2	343.783	0.384159	0.222783	1.72437	0.0846419	0.488698
15141	ENSMUSG00000051736	Fam229b	22.7974	0.383951	0.464387	0.82679	0.408356	0.789973
2214	ENSMUSG00000019916	P4ha1	713.538	0.383902	0.194877	1.96997	0.0488417	0.395885
11120	ENSMUSG00000038418	Egr1	349.089	0.383894	0.359992	1.0664	0.286244	0.707765
7972	ENSMUSG00000030706	Mrpl48	601.944	0.383871	0.171044	2.24428	0.0248145	0.303291
5446	ENSMUSG00000026251	Chrnd	64.4869	0.383741	0.360589	1.06421	0.287235	0.708623
11710	ENSMUSG00000039914	Coq10a	8424.42	0.383183	0.150724	2.54228	0.0110131	0.221158
917	ENSMUSG00000005899	Smpd4	257.831	0.38318	0.188765	2.02993	0.0423638	0.371994
19952	ENSMUSG00000071076	Jund	906.621	0.383065	0.185856	2.06108	0.0392952	0.36261
6688	ENSMUSG00000028447	Dctn3	374.054	0.383062	0.199049	1.92446	0.054297	0.411227
16836	ENSMUSG00000059554	Ccdc28a	143.228	0.383049	0.21592	1.77404	0.0760573	0.471409
19422	ENSMUSG00000068749	Psma5	311.975	0.383019	0.218829	1.75031	0.0800641	0.480826
12775	ENSMUSG00000043067	Dpy19l1	102.476	0.38283	0.273656	1.39895	0.161829	0.598477
11181	ENSMUSG00000038555	Reep2	13.8147	0.382769	0.579672	0.660321	0.509048	0.845051
5669	ENSMUSG00000026644	Acbd7	15.3186	0.38257	0.693033	0.552024	0.580932	0.875806
6600	ENSMUSG00000028292	Rars2	63.134	0.382562	0.287793	1.3293	0.18375	0.623361
3186	ENSMUSG00000021597	Slf1	96.8992	0.382473	0.274172	1.39501	0.163012	0.600936
9089	ENSMUSG00000032656	March3	24.2374	0.382408	0.449651	0.850453	0.395073	0.780979
6526	ENSMUSG00000028159	Dapp1	101.438	0.382184	0.306859	1.24547	0.21296	0.651718
16024	ENSMUSG00000055839	Elob	1598.91	0.382123	0.148444	2.5742	0.0100473	0.21401
1163	ENSMUSG00000008333	Snrpb2	325.353	0.382096	0.201449	1.89674	0.0578627	0.420128
20269	ENSMUSG00000072812	Ahnak2	201.351	0.382072	0.311765	1.22551	0.220382	0.660053
488	ENSMUSG00000002831	Plin4	2915.07	0.382036	0.160815	2.37562	0.0175194	0.265733
21292	ENSMUSG00000075705	Msrb1	2596.33	0.381942	0.229986	1.66072	0.0967694	0.507371
11402	ENSMUSG00000039105	Atp6v1g1	3383.39	0.381817	0.22475	1.69885	0.0893469	0.496445
3066	ENSMUSG00000021368	Tbc1d7	132.172	0.381686	0.250997	1.52068	0.12834	0.551463
3484	ENSMUSG00000022109	Med4	399.755	0.381321	0.177854	2.14402	0.0320314	0.337288
13298	ENSMUSG00000044991	Shld1	111.877	0.381151	0.241023	1.58139	0.113789	0.531665
3416	ENSMUSG00000021996	Esd	228.11	0.381037	0.222362	1.71359	0.0866048	0.492372
2064	ENSMUSG00000019210	Atp6v1e1	1408.01	0.380477	0.172518	2.20543	0.0274236	0.315758
15724	ENSMUSG00000054434	Tmem120b	159.144	0.380228	0.261844	1.45212	0.146469	0.578103
9954	ENSMUSG00000035208	Slfn8	30.5853	0.380083	0.428972	0.886032	0.3756	0.770124
19969	ENSMUSG00000071172	Srsf3	928.494	0.379917	0.184296	2.06145	0.0392602	0.36261
6447	ENSMUSG00000028029	Aimp1	1020.21	0.379744	0.147145	2.58074	0.00985877	0.212269
902	ENSMUSG00000005823	Gpr108	436.107	0.379633	0.159379	2.38195	0.0172213	0.2638
8252	ENSMUSG00000031258	Xkrx	21.7689	0.379365	0.523753	0.724319	0.46887	0.824885
6426	ENSMUSG00000027999	Pla2g12a	1917.6	0.379175	0.193015	1.96448	0.0494745	0.398218
8129	ENSMUSG00000031004	Mki67	45.8913	0.379118	0.367649	1.0312	0.302449	0.719252
8152	ENSMUSG00000031075	Ano1	43.052	0.378982	0.354418	1.06931	0.284931	0.706938
6415	ENSMUSG00000027978	Prss12	26.5931	0.378746	0.417987	0.906117	0.364874	0.762452
20503	ENSMUSG00000073684	Faap20	92.1956	0.378678	0.326216	1.16082	0.245714	0.677028
15483	ENSMUSG00000053333	Dis3l2	168.722	0.378651	0.224081	1.6898	0.0910669	0.49867
16504	ENSMUSG00000058076	Sdhc	8335	0.378526	0.172229	2.19781	0.0279629	0.318471
558	ENSMUSG00000003283	Hck	24.3674	0.378509	0.461628	0.819944	0.412248	0.792177
6234	ENSMUSG00000027642	Rpn2	531.819	0.37835	0.188936	2.00253	0.0452277	0.383347
10595	ENSMUSG00000037126	Psd	19.3028	0.378294	0.487413	0.776125	0.437675	0.807414
5194	ENSMUSG00000025790	Slco3a1	761.706	0.378226	0.250925	1.50733	0.131727	0.553798
10659	ENSMUSG00000037300	Ttc13	284.739	0.378205	0.210956	1.79281	0.0730031	0.464926
4425	ENSMUSG00000024308	Tapbp	872.755	0.378021	0.207317	1.8234	0.0682431	0.454685
14991	ENSMUSG00000051184	Zfp524	128.902	0.377795	0.245128	1.54122	0.123264	0.545411
3626	ENSMUSG00000022354	Ndufb9	4681.38	0.377793	0.176119	2.14509	0.0319454	0.337288
16210	ENSMUSG00000056708	Ier5	408.966	0.377387	0.23257	1.62268	0.104658	0.516329
11934	ENSMUSG00000040511	Pvr	179.879	0.377379	0.24554	1.53693	0.12431	0.547075
2919	ENSMUSG00000021108	Prkch	131.868	0.377339	0.264433	1.42698	0.153587	0.587865
13523	ENSMUSG00000045761	Togaram2	122.567	0.376979	0.309539	1.21787	0.223272	0.662294
2358	ENSMUSG00000020171	Yeats4	313.672	0.376544	0.246175	1.52958	0.126121	0.550253
4249	ENSMUSG00000024030	Abcg1	93.8027	0.376528	0.342648	1.09888	0.271822	0.696274
10694	ENSMUSG00000037375	Hhat	15.3599	0.376361	0.508541	0.740079	0.459252	0.820701
14619	ENSMUSG00000049775	Tmsb4x	9433.48	0.375979	0.260891	1.44113	0.149547	0.581576
4448	ENSMUSG00000024359	Hspa9	8565.24	0.375856	0.153452	2.44935	0.0143116	0.245962
17642	ENSMUSG00000063229	Ldha	49317.1	0.375808	0.163915	2.2927	0.0218654	0.28928
16207	ENSMUSG00000056698	Elmod3	165.799	0.375707	0.262466	1.43145	0.152301	0.585438
8746	ENSMUSG00000032059	Alg9	132.082	0.375486	0.226993	1.65418	0.0980916	0.508519
19494	ENSMUSG00000069135	Fgfr1op	412.111	0.375314	0.175019	2.14442	0.0319991	0.337288
4215	ENSMUSG00000023967	Mrps18a	1012.77	0.375303	0.181305	2.07001	0.0384511	0.360187
5289	ENSMUSG00000025979	Mob4	1103.89	0.375167	0.16408	2.28649	0.0222256	0.290269
6471	ENSMUSG00000028064	Sema4a	83.1258	0.375099	0.276225	1.35795	0.17448	0.613925
7939	ENSMUSG00000030652	Coq7	429.595	0.375099	0.213724	1.75506	0.0792488	0.478143
1864	ENSMUSG00000017858	Ift52	243.306	0.374754	0.182365	2.05497	0.0398823	0.36423
5424	ENSMUSG00000026213	Stk11ip	246.623	0.374722	0.187447	1.99908	0.0455993	0.384132
1993	ENSMUSG00000018770	Atp5g3	8864.27	0.374691	0.212213	1.76564	0.0774562	0.475017
6014	ENSMUSG00000027284	Cdan1	126.248	0.374658	0.217526	1.72236	0.0850037	0.489111
1557	ENSMUSG00000015094	Npdc1	365.853	0.37441	0.220102	1.70107	0.0889295	0.49635
2143	ENSMUSG00000019794	Katna1	133.382	0.374109	0.24806	1.50814	0.131518	0.553798
10725	ENSMUSG00000037461	Ints7	107.997	0.374093	0.275288	1.35892	0.174174	0.613311
8328	ENSMUSG00000031388	Naa10	384.109	0.374024	0.197194	1.89673	0.0578638	0.420128
15582	ENSMUSG00000053819	Camk2d	543.647	0.373906	0.172594	2.1664	0.0302809	0.328788
8638	ENSMUSG00000031897	Psmb10	454.127	0.373812	0.235127	1.58983	0.111872	0.527665
91	ENSMUSG00000000532	Acvr1b	831.974	0.373735	0.318006	1.17524	0.239897	0.672427
3083	ENSMUSG00000021400	Wrnip1	119.6	0.3736	0.258839	1.44337	0.148916	0.581521
858	ENSMUSG00000005514	Por	342.099	0.373436	0.166194	2.24699	0.0246404	0.302708
2629	ENSMUSG00000020630	Rnaseh1	85.5066	0.373138	0.246067	1.51641	0.129417	0.552577
16286	ENSMUSG00000057054	Inca1	69.685	0.373056	0.300099	1.24311	0.213827	0.651851
8575	ENSMUSG00000031803	B3gnt3	106.459	0.372923	0.263024	1.41783	0.156241	0.591743
5095	ENSMUSG00000025525	Apool	349.828	0.372859	0.174748	2.13369	0.0328678	0.341115
5753	ENSMUSG00000026790	Odf2	129.764	0.372801	0.227395	1.63944	0.101122	0.511799
15600	ENSMUSG00000053886	Sh2d4a	96.1854	0.372769	0.325237	1.14614	0.251735	0.681917
35937	ENSMUSG00000097743	Gm16973	25.8561	0.372566	0.433956	0.858533	0.390598	0.778465
19243	ENSMUSG00000067818	Myl9	793.528	0.372192	0.165446	2.24963	0.0244725	0.302299
8493	ENSMUSG00000031660	Brd7	1064.42	0.371422	0.15128	2.4552	0.0140806	0.245097
17535	ENSMUSG00000062729	Ppox	277.469	0.371343	0.189813	1.95636	0.0504229	0.399885
12291	ENSMUSG00000041598	Cdc42ep4	266.341	0.371109	0.191344	1.93949	0.0524421	0.405457
1715	ENSMUSG00000016386	Mpped2	60.1346	0.370823	0.398972	0.929446	0.352658	0.755564
5870	ENSMUSG00000026972	Arrdc1	116.438	0.370643	0.294496	1.25857	0.208187	0.647803
1703	ENSMUSG00000016256	Ctsz	971.788	0.370628	0.18447	2.00915	0.0445217	0.381548
9722	ENSMUSG00000034570	Inpp5j	51.2634	0.370607	0.457789	0.809558	0.418194	0.795707
7474	ENSMUSG00000029710	Ephb4	258.344	0.370204	0.217352	1.70324	0.0885227	0.495905
14186	ENSMUSG00000048154	Kmt2d	579.652	0.370196	0.14513	2.55079	0.0107478	0.219753
13522	ENSMUSG00000045757	Zfp764	51.7964	0.370115	0.299224	1.23692	0.216118	0.655165
3986	ENSMUSG00000022956	Atp5o	5059.27	0.369969	0.195039	1.8969	0.0578415	0.420128
14126	ENSMUSG00000047921	Trappc9	476.86	0.369911	0.153808	2.40502	0.0161718	0.258544
2256	ENSMUSG00000020009	Ifngr1	695.647	0.369867	0.196895	1.8785	0.0603121	0.428657
16186	ENSMUSG00000056598	Drc3	31.1459	0.369647	0.378745	0.97598	0.329074	0.738721
1156	ENSMUSG00000008200	Fnbp4	221.577	0.369417	0.270315	1.36661	0.171746	0.60986
7069	ENSMUSG00000029062	Cdk11b	1031.43	0.369394	0.170931	2.16106	0.0306904	0.329726
9362	ENSMUSG00000033499	Larp4b	1784.89	0.369298	0.137819	2.67959	0.00737128	0.184943
1433	ENSMUSG00000013539	Tango2	636.774	0.369127	0.198564	1.85898	0.0630295	0.438072
20933	ENSMUSG00000074793	Hspa12b	289.506	0.368854	0.219488	1.68052	0.0928555	0.50254
20871	ENSMUSG00000074622	Mafb	675.956	0.368774	0.775638	0.475446	0.634469	0.892834
5923	ENSMUSG00000027099	Mtx2	360.411	0.368737	0.231058	1.59587	0.110519	0.525998
4915	ENSMUSG00000025198	Erlin1	157.127	0.368594	0.217018	1.69845	0.0894231	0.496521
3834	ENSMUSG00000022684	Bfar	1045.86	0.368583	0.146386	2.51788	0.0118064	0.229673
9005	ENSMUSG00000032503	Arpp21	100.942	0.368395	0.343127	1.07364	0.282984	0.705436
2815	ENSMUSG00000020908	Myh3	199.467	0.368315	0.813576	0.452711	0.650757	0.898532
3228	ENSMUSG00000021678	F2rl1	31.4772	0.368268	0.382637	0.962449	0.335824	0.74355
4352	ENSMUSG00000024188	Luc7l	253.385	0.368245	0.222029	1.65855	0.0972067	0.508098
12073	ENSMUSG00000040843	Tiprl	395.648	0.368219	0.190873	1.92913	0.053715	0.410281
2112	ENSMUSG00000019659	Ccdc12	454.205	0.368213	0.160553	2.29341	0.0218243	0.28928
15549	ENSMUSG00000053647	Gper1	26.2232	0.36821	0.410677	0.896592	0.369936	0.765658
10686	ENSMUSG00000037361	Sf3b6	593.166	0.368158	0.213551	1.72398	0.0847113	0.488698
6814	ENSMUSG00000028648	Ndufs5	992.979	0.367934	0.179821	2.04611	0.0407455	0.365905
6901	ENSMUSG00000028792	Ak2	439.999	0.367914	0.180018	2.04376	0.0409772	0.365905
17178	ENSMUSG00000061119	Prcp	155.22	0.367747	0.295062	1.24634	0.212641	0.651516
5548	ENSMUSG00000026436	Elk4	663.564	0.367046	0.215288	1.7049	0.0882127	0.495538
3630	ENSMUSG00000022360	Atad2	32.1713	0.367046	0.368884	0.995016	0.319728	0.732155
8071	ENSMUSG00000030868	Dctn5	363.248	0.366957	0.199798	1.83664	0.0662632	0.447849
9020	ENSMUSG00000032527	Pccb	1486.09	0.366948	0.173841	2.11082	0.0347877	0.34611
14977	ENSMUSG00000051147	Nat2	22.9409	0.366947	0.469287	0.781924	0.434259	0.80567
9853	ENSMUSG00000034908	Sidt2	945.352	0.366854	0.144235	2.54345	0.0109765	0.221158
11061	ENSMUSG00000038280	Ostm1	678.537	0.366602	0.15758	2.32646	0.0199942	0.281477
12714	ENSMUSG00000042810	Krba1	674.719	0.36652	0.16191	2.26373	0.0235906	0.297628
9784	ENSMUSG00000034731	Dgkh	43.7134	0.366463	0.317731	1.15338	0.248756	0.680119
12567	ENSMUSG00000042408	Zmym6	49.9757	0.366288	0.30981	1.1823	0.237087	0.670621
15652	ENSMUSG00000054115	Skp2	21.2535	0.366247	0.444569	0.823824	0.41004	0.791148
13992	ENSMUSG00000047485	Klhl34	179.074	0.366121	0.388544	0.94229	0.346044	0.752052
208	ENSMUSG00000001156	Mxd1	93.1324	0.366097	0.263867	1.38743	0.165311	0.603492
4008	ENSMUSG00000022995	Enah	639.089	0.365826	0.205116	1.78351	0.0745036	0.467467
6095	ENSMUSG00000027404	Snrpb	1461.97	0.365761	0.187724	1.94839	0.0513681	0.403128
10647	ENSMUSG00000037262	Kin	172.268	0.365665	0.207671	1.76079	0.0782737	0.475594
9069	ENSMUSG00000032602	Slc25a20	1088.64	0.365632	0.188716	1.93748	0.0526868	0.405942
6531	ENSMUSG00000028167	Bdh2	17.337	0.365438	0.597673	0.611435	0.540912	0.857005
30695	ENSMUSG00000089847	Timm10b	255.95	0.36533	0.21989	1.66142	0.0966291	0.507371
3118	ENSMUSG00000021477	Ctsl	1974.18	0.365327	0.193524	1.88776	0.0590582	0.424638
16416	ENSMUSG00000057649	Brd9	143.193	0.36524	0.236549	1.54404	0.12258	0.544542
13225	ENSMUSG00000044712	Slc38a6	48.6522	0.365138	0.329728	1.10739	0.268125	0.69414
13988	ENSMUSG00000047459	Dynlrb1	1036.53	0.365075	0.148061	2.46571	0.0136742	0.242905
13047	ENSMUSG00000044134	Pheta1	172.312	0.364995	0.232585	1.5693	0.116578	0.535318
2350	ENSMUSG00000020160	Meis1	49.5647	0.364944	0.309357	1.17969	0.238124	0.671607
17371	ENSMUSG00000062054	Iah1	54.1418	0.364852	0.351109	1.03914	0.298738	0.717023
31231	ENSMUSG00000090799	Klhl33	3309.37	0.364698	0.210889	1.72933	0.0837496	0.486709
1476	ENSMUSG00000014243	Zswim7	490.139	0.364593	0.196363	1.85673	0.0633499	0.439468
3447	ENSMUSG00000022040	Ephx2	303.351	0.364228	0.287883	1.2652	0.205801	0.64468
1876	ENSMUSG00000018008	Cyth4	191.896	0.36419	0.321585	1.13248	0.257431	0.688499
5797	ENSMUSG00000026849	Tor1a	120.041	0.364168	0.231084	1.57591	0.115046	0.532262
16863	ENSMUSG00000059669	Taf1b	50.3086	0.364125	0.343455	1.06018	0.289061	0.709311
8327	ENSMUSG00000031387	Renbp	55.1857	0.364066	0.344219	1.05766	0.290211	0.709535
15054	ENSMUSG00000051396	Hspa14	26.4384	0.364028	0.408311	0.891546	0.372636	0.767852
22864	ENSMUSG00000079523	Tmsb10	1696.04	0.363968	0.236402	1.53961	0.123654	0.54618
16672	ENSMUSG00000058833	Rex1bd	1128.7	0.363962	0.153596	2.36961	0.0178069	0.266893
4795	ENSMUSG00000024981	Acsl5	84.954	0.363878	0.299505	1.21493	0.224393	0.663319
12381	ENSMUSG00000041840	Haus1	103.704	0.363866	0.240845	1.51079	0.130842	0.553798
12182	ENSMUSG00000041236	Vps41	447.089	0.363844	0.174736	2.08225	0.0373199	0.355613
13048	ENSMUSG00000044139	Prss53	21.3992	0.363651	0.493048	0.737557	0.460783	0.8211
1550	ENSMUSG00000015053	Gata2	136.007	0.363601	0.223683	1.62552	0.104052	0.515718
8799	ENSMUSG00000032175	Tyk2	213.035	0.36352	0.200823	1.81015	0.0702724	0.458667
6151	ENSMUSG00000027489	Necab3	12.828	0.363258	0.699013	0.519673	0.603292	0.880964
3059	ENSMUSG00000021361	Tmem14c	842.567	0.363106	0.185157	1.96107	0.0498707	0.39865
2436	ENSMUSG00000020303	Stc2	83.9262	0.362975	0.347357	1.04496	0.29604	0.715317
5589	ENSMUSG00000026511	Srp9	1605.53	0.362834	0.162573	2.23183	0.0256265	0.305694
10814	ENSMUSG00000037710	Cisd1	3677.14	0.362812	0.17667	2.05362	0.0400129	0.364271
1787	ENSMUSG00000017300	Tnnc2	253.376	0.362758	0.303305	1.19602	0.23169	0.668879
31661	ENSMUSG00000091803	Cox16	205.623	0.362734	0.195607	1.8544	0.0636825	0.441335
9842	ENSMUSG00000034880	Mrpl34	1379.25	0.362621	0.204516	1.77307	0.0762176	0.471409
1972	ENSMUSG00000018651	Tada2a	225.369	0.362613	0.200307	1.81028	0.070252	0.458667
8009	ENSMUSG00000030761	Myo7a	67.7167	0.362424	0.350081	1.03526	0.300549	0.718789
3610	ENSMUSG00000022325	Pop1	54.9041	0.362334	0.305556	1.18582	0.235694	0.670621
13375	ENSMUSG00000045248	Med26	238.086	0.362141	0.283784	1.27612	0.201915	0.640897
1717	ENSMUSG00000016427	Ndufa1	1670.13	0.362003	0.222847	1.62444	0.104281	0.516232
2332	ENSMUSG00000020131	Pcsk4	28.3695	0.361944	0.397352	0.91089	0.362353	0.761648
17210	ENSMUSG00000061313	Ddhd2	242.713	0.361508	0.226608	1.5953	0.110644	0.525998
11775	ENSMUSG00000040111	Gramd1b	208.547	0.36107	0.244988	1.47383	0.140528	0.568537
1402	ENSMUSG00000012519	Mlkl	16.6066	0.360909	0.523679	0.68918	0.49071	0.835511
17334	ENSMUSG00000061904	Slc25a3	12537.5	0.360899	0.163392	2.20879	0.0271895	0.314624
452	ENSMUSG00000002617	Zfp40	16.3005	0.360681	0.49985	0.721578	0.470554	0.825651
4871	ENSMUSG00000025133	Ints4	234.412	0.360621	0.194208	1.85687	0.063329	0.439468
999	ENSMUSG00000006412	Pfdn2	991.579	0.360502	0.188062	1.91693	0.0552465	0.412244
14934	ENSMUSG00000050973	Gdpgp1	44.2015	0.360388	0.33226	1.08466	0.278074	0.700677
14970	ENSMUSG00000051113	Fam71e1	55.9525	0.360002	0.291236	1.23612	0.216414	0.655165
3187	ENSMUSG00000021598	Med10	193.821	0.35994	0.226301	1.59053	0.111715	0.527621
9960	ENSMUSG00000035228	Ccdc106	12.0222	0.35987	0.596563	0.603239	0.54635	0.859344
7754	ENSMUSG00000030286	Emc3	1479.86	0.359758	0.140368	2.56296	0.0103783	0.217712
15200	ENSMUSG00000052033	Pfdn4	104.717	0.359742	0.267678	1.34394	0.178969	0.618635
3608	ENSMUSG00000022323	Rida	129.056	0.359343	0.24696	1.45506	0.145651	0.57602
2387	ENSMUSG00000020225	Tmbim4	409.1	0.359133	0.176239	2.03776	0.0415739	0.368548
3762	ENSMUSG00000022559	Fbxl6	190.886	0.35907	0.210913	1.70245	0.0886703	0.495905
5666	ENSMUSG00000026640	Plxna2	178.516	0.358958	0.201072	1.78522	0.0742249	0.466935
15150	ENSMUSG00000051790	Nlgn2	98.8688	0.358906	0.290467	1.23562	0.2166	0.655165
10727	ENSMUSG00000037465	Klf10	362.625	0.358897	0.313194	1.14593	0.251826	0.681917
55108	ENSMUSG00000118346	Tmem179b	121.42	0.358646	0.230201	1.55797	0.11924	0.54007
20573	ENSMUSG00000073888	Ccl27a	140.354	0.358628	0.319087	1.12392	0.261047	0.690338
1472	ENSMUSG00000014195	Dnajc7	1316.22	0.35833	0.151503	2.36516	0.0180221	0.268383
8030	ENSMUSG00000030793	Pycard	49.4251	0.358303	0.395655	0.905593	0.365151	0.762481
7048	ENSMUSG00000029027	Dffb	32.6954	0.357848	0.397595	0.900032	0.368103	0.764742
570	ENSMUSG00000003355	Fkbp11	13.6536	0.357628	0.635915	0.562384	0.573855	0.872616
5273	ENSMUSG00000025950	Idh1	375.523	0.357584	0.191217	1.87004	0.0614789	0.432521
2532	ENSMUSG00000020460	Rps27a	4979.24	0.357228	0.21492	1.66214	0.0964846	0.507371
2277	ENSMUSG00000020048	Hsp90b1	1535	0.357037	0.207229	1.7229	0.0849057	0.489111
8922	ENSMUSG00000032372	Plscr2	29.6542	0.356896	0.417974	0.853872	0.393176	0.779905
9900	ENSMUSG00000035048	Anapc13	878.302	0.356892	0.162563	2.19541	0.0281344	0.318925
6023	ENSMUSG00000027298	Tyro3	21.3269	0.356743	0.501244	0.711716	0.476641	0.828892
4463	ENSMUSG00000024387	Csnk2b	1283.38	0.356738	0.154224	2.31312	0.020716	0.285082
16097	ENSMUSG00000056167	Cnot10	155.412	0.356728	0.210844	1.69191	0.0906637	0.498042
5226	ENSMUSG00000025872	Thoc3	300.928	0.356645	0.177665	2.0074	0.0447066	0.382132
12217	ENSMUSG00000041353	Tmem29	66.1404	0.356339	0.286693	1.24293	0.213894	0.651851
5765	ENSMUSG00000026810	Dpm2	187.482	0.356236	0.243466	1.46318	0.143417	0.574557
17801	ENSMUSG00000063889	Crem	213.48	0.356104	0.236233	1.50743	0.131701	0.553798
11150	ENSMUSG00000038507	Parp12	135.908	0.355998	0.220578	1.61393	0.106543	0.519784
13	ENSMUSG00000000094	Tbx4	47.9895	0.355895	0.322321	1.10416	0.269522	0.695476
1087	ENSMUSG00000007097	Atp1a2	25597.7	0.355764	0.132908	2.67677	0.00743348	0.184988
10268	ENSMUSG00000036181	H1f2	5037.32	0.355526	0.198164	1.7941	0.0727971	0.464252
8062	ENSMUSG00000030852	Tacc2	5890.29	0.355439	0.204644	1.73687	0.0824106	0.485166
4092	ENSMUSG00000023206	Il15ra	255.259	0.355158	0.200717	1.76945	0.0768188	0.473517
17883	ENSMUSG00000064254	Ethe1	476.801	0.355072	0.20138	1.7632	0.0778669	0.475116
11365	ENSMUSG00000039018	Mtg1	318.66	0.354854	0.203916	1.7402	0.081824	0.484739
9687	ENSMUSG00000034459	Ifit1	61.1065	0.354625	0.304195	1.16578	0.243703	0.675771
11382	ENSMUSG00000039063	Echdc3	150.312	0.35452	0.211652	1.67501	0.0939317	0.503208
14689	ENSMUSG00000050071	Bex1	477.908	0.354432	0.165265	2.14463	0.0319828	0.337288
8667	ENSMUSG00000031939	Taf1d	106.837	0.354376	0.23464	1.51029	0.130968	0.553798
3912	ENSMUSG00000022820	Ndufb4	250.612	0.354263	0.252443	1.40334	0.160515	0.597911
10511	ENSMUSG00000036918	Ttc7	312.832	0.35422	0.20912	1.69386	0.0902922	0.4978
17155	ENSMUSG00000060992	Copz1	1012.88	0.354172	0.164943	2.14724	0.031774	0.337288
20771	ENSMUSG00000074358	Ccdc61	89.1385	0.353857	0.265306	1.33377	0.18228	0.621713
1618	ENSMUSG00000015568	Lpl	8200.85	0.353823	0.290049	1.21987	0.222513	0.661736
1329	ENSMUSG00000010607	Pigyl	580.09	0.353509	0.161203	2.19295	0.0283112	0.319627
1996	ENSMUSG00000018796	Acsl1	3155.24	0.353205	0.245793	1.437	0.150718	0.583219
2043	ENSMUSG00000019054	Fis1	2730.34	0.352447	0.17853	1.97416	0.0483631	0.393892
22321	ENSMUSG00000078190	Dnm3os	22.2267	0.352396	0.531759	0.662699	0.507524	0.84459
7417	ENSMUSG00000029625	Cpsf4	136.861	0.352182	0.242742	1.45085	0.146821	0.578488
634	ENSMUSG00000003812	Dnase2a	191.5	0.352065	0.268737	1.31007	0.190172	0.631387
4921	ENSMUSG00000025204	Ndufb8	5303.42	0.352039	0.175434	2.00667	0.0447846	0.382325
1331	ENSMUSG00000010609	Psen2	205.983	0.352	0.202242	1.74049	0.0817734	0.484739
11676	ENSMUSG00000039824	Myl6b	146.17	0.351801	0.230158	1.52852	0.126383	0.550253
2632	ENSMUSG00000020635	Fkbp1b	11.9842	0.351626	0.63228	0.556124	0.578126	0.874609
10853	ENSMUSG00000037816	Fbxw17	52.9165	0.351576	0.357981	0.982107	0.326047	0.737516
7019	ENSMUSG00000028978	Nos3	134.146	0.351468	0.215426	1.6315	0.102784	0.513698
3194	ENSMUSG00000021610	Clptm1l	460.793	0.351083	0.178455	1.96735	0.0491434	0.396778
9770	ENSMUSG00000034686	Prr7	11.3495	0.350772	0.589338	0.595197	0.551712	0.862123
6075	ENSMUSG00000027371	Fahd2a	276.919	0.350337	0.193951	1.80631	0.0708693	0.460579
5781	ENSMUSG00000026828	Galnt5	14.9275	0.350231	0.667397	0.524771	0.599742	0.880403
220	ENSMUSG00000001240	Ramp2	444.662	0.350211	0.246348	1.42161	0.155139	0.589859
12865	ENSMUSG00000043432	Leng9	78.2598	0.349908	0.304482	1.14919	0.250477	0.681378
8163	ENSMUSG00000031099	Smarca1	61.9631	0.349906	0.290325	1.20522	0.228118	0.667154
10611	ENSMUSG00000037166	Ppp1r14a	31.6278	0.349758	0.419409	0.83393	0.40432	0.787081
1479	ENSMUSG00000014301	Pam16	737.159	0.349578	0.177573	1.96865	0.0489933	0.39596
1050	ENSMUSG00000006717	Acot13	2266.33	0.349473	0.172048	2.03125	0.0422295	0.371754
2777	ENSMUSG00000020863	Luc7l3	482.482	0.349426	0.229292	1.52393	0.127525	0.550943
16129	ENSMUSG00000056305	Usp39	259.167	0.3494	0.175019	1.99636	0.0458952	0.384735
12469	ENSMUSG00000042138	Msantd2	69.5502	0.348976	0.299429	1.16547	0.243827	0.675852
5094	ENSMUSG00000025521	Tmem192	182.579	0.34881	0.227175	1.53543	0.124679	0.547075
9681	ENSMUSG00000034449	Dhrs11	469.099	0.348808	0.18403	1.89538	0.0580418	0.420252
8506	ENSMUSG00000031683	Lsm6	685.407	0.348743	0.175196	1.99059	0.046526	0.387271
28971	ENSMUSG00000087590	Epb41l4aos	121.645	0.348433	0.276376	1.26072	0.207409	0.647264
5043	ENSMUSG00000025432	Avil	72.1055	0.348424	0.360739	0.965864	0.334112	0.741774
16786	ENSMUSG00000059355	Wdr83os	679.493	0.348392	0.184565	1.88763	0.059075	0.424638
11431	ENSMUSG00000039167	Adgrl4	290.172	0.348349	0.289467	1.20342	0.228816	0.6674
20446	ENSMUSG00000073489	Ifi204	80.8083	0.348314	0.336292	1.03575	0.30032	0.718712
14841	ENSMUSG00000050640	Tmem150c	11.7143	0.347882	0.639389	0.544085	0.586383	0.877958
1355	ENSMUSG00000011158	Brf1	144.115	0.347858	0.233685	1.48858	0.136599	0.562806
20979	ENSMUSG00000074896	Ifit3	142.148	0.347469	0.265872	1.3069	0.191246	0.631387
9603	ENSMUSG00000034235	Usp54	86.6267	0.347433	0.249701	1.3914	0.164105	0.60251
4347	ENSMUSG00000024181	Mrpl28	1080.95	0.347356	0.18915	1.8364	0.0662982	0.447859
10623	ENSMUSG00000037204	Atg101	732.944	0.347098	0.146904	2.36276	0.0181395	0.269553
1642	ENSMUSG00000015745	Plekho1	565.56	0.34707	0.182185	1.90504	0.0567745	0.417028
4113	ENSMUSG00000023286	Ube2j2	975.554	0.346878	0.169632	2.04488	0.0408666	0.365905
11237	ENSMUSG00000038685	Rtel1	134.584	0.34675	0.21581	1.60674	0.108112	0.523805
1184	ENSMUSG00000008668	Rps18	6094.68	0.346645	0.182009	1.90455	0.0568386	0.417186
6242	ENSMUSG00000027655	Dhx35	137.357	0.346304	0.255872	1.35342	0.17592	0.614662
2807	ENSMUSG00000020899	Pfas	251.047	0.346255	0.227804	1.51997	0.128519	0.552058
14848	ENSMUSG00000050668	Gpatch11	179.445	0.345055	0.2395	1.44073	0.149661	0.581786
14819	ENSMUSG00000050555	Hyls1	24.1631	0.344775	0.42587	0.809579	0.418182	0.795707
15437	ENSMUSG00000053137	Mapk11	57.7932	0.344739	0.310077	1.11178	0.266231	0.69414
17591	ENSMUSG00000062981	Mrpl42	2210.93	0.344738	0.178973	1.9262	0.0540797	0.411227
9381	ENSMUSG00000033576	Apol6	550.133	0.344671	0.255585	1.34855	0.177481	0.616894
2173	ENSMUSG00000019845	Tube1	21.6114	0.344495	0.449712	0.766035	0.443655	0.811542
4263	ENSMUSG00000024049	Myom1	16233.9	0.344215	0.175084	1.966	0.0492985	0.397456
2241	ENSMUSG00000019979	Apaf1	55.2619	0.344182	0.333601	1.03172	0.302205	0.719252
9778	ENSMUSG00000034709	Ppp1r21	91.5412	0.344068	0.251446	1.36835	0.171201	0.609459
7055	ENSMUSG00000029036	Atad3a	464.136	0.344044	0.251582	1.36752	0.171461	0.609517
5758	ENSMUSG00000026798	Coq4	214.761	0.344003	0.228573	1.505	0.132323	0.55503
5052	ENSMUSG00000025464	Paox	75.5746	0.343969	0.301158	1.14216	0.253389	0.684101
9302	ENSMUSG00000033307	Mif	1656.08	0.343675	0.186032	1.8474	0.0646896	0.443028
20022	ENSMUSG00000071369	Map3k5	111.505	0.34348	0.26421	1.30003	0.193592	0.634455
9178	ENSMUSG00000032902	Slc16a1	961.089	0.343454	0.192117	1.78773	0.0738195	0.466542
2211	ENSMUSG00000019907	Ppp1r12a	272.677	0.343379	0.219334	1.56555	0.117454	0.537098
126	ENSMUSG00000000738	Spg7	883.535	0.34336	0.144627	2.37412	0.017591	0.266036
31448	ENSMUSG00000091345	Col6a5	11.5567	0.343198	0.918029	0.373842	0.708522	0.918958
8480	ENSMUSG00000031637	Lrp2bp	318.444	0.342947	0.327423	1.04741	0.29491	0.714494
10955	ENSMUSG00000038058	Nod1	221.345	0.342636	0.201683	1.69889	0.0893408	0.496445
9866	ENSMUSG00000034932	Mrpl54	1170.96	0.342542	0.176029	1.94594	0.0516618	0.403434
11325	ENSMUSG00000038895	Zfp653	107.472	0.342522	0.226407	1.51286	0.130316	0.553372
4067	ENSMUSG00000023094	Msrb2	352.089	0.342494	0.210288	1.62869	0.103379	0.514671
12978	ENSMUSG00000043923	Ccdc84	45.3709	0.342393	0.379298	0.902702	0.366684	0.763951
5596	ENSMUSG00000026526	Fh1	1681.44	0.342343	0.150247	2.27853	0.0226951	0.292825
13521	ENSMUSG00000045752	Tssc4	266.642	0.341967	0.20708	1.65138	0.0986619	0.50965
10524	ENSMUSG00000036944	Tmem71	43.1073	0.341922	0.357701	0.955888	0.339129	0.745762
980	ENSMUSG00000006333	Rps9	6332.29	0.341748	0.214044	1.59662	0.110349	0.525998
970	ENSMUSG00000006288	Ttc5	110.912	0.341685	0.289608	1.17982	0.238072	0.671607
7040	ENSMUSG00000029014	Dnajc2	351.204	0.341529	0.190747	1.79048	0.0733771	0.46585
6707	ENSMUSG00000028470	Hint2	615.47	0.341299	0.18637	1.8313	0.0670564	0.451124
11843	ENSMUSG00000040280	Ndufa4l2	186.422	0.340713	0.217003	1.57009	0.116395	0.535009
17181	ENSMUSG00000061132	Blnk	33.4962	0.340545	0.445398	0.764587	0.444518	0.811653
3700	ENSMUSG00000022468	Endou	14.4045	0.340489	0.551056	0.617885	0.536651	0.854472
4562	ENSMUSG00000024566	Atp9b	275.447	0.340466	0.186327	1.82725	0.0676628	0.45268
249	ENSMUSG00000001424	Snd1	428.2	0.340291	0.197477	1.72319	0.0848534	0.489111
3527	ENSMUSG00000022186	Oxct1	6261.08	0.340156	0.201366	1.68924	0.0911725	0.49867
9979	ENSMUSG00000035274	Tpbg	14.5121	0.339928	0.588568	0.577552	0.563567	0.867158
1086	ENSMUSG00000007080	Pole	36.0646	0.33991	0.387922	0.876234	0.380903	0.772936
19348	ENSMUSG00000068290	Ddrgk1	1281.54	0.339588	0.13715	2.47603	0.0132851	0.23954
17698	ENSMUSG00000063457	Rps15	9343.49	0.339275	0.19194	1.76761	0.0771264	0.474459
5835	ENSMUSG00000026922	Agpat2	169.082	0.339148	0.391922	0.865345	0.386849	0.776872
35471	ENSMUSG00000097039	Pvt1	26.5694	0.338765	0.413922	0.818426	0.413114	0.792661
5162	ENSMUSG00000025732	Mcrip2	1315.17	0.338717	0.187031	1.81101	0.0701386	0.458667
3445	ENSMUSG00000022037	Clu	1292.63	0.338434	0.31213	1.08427	0.278243	0.700848
16557	ENSMUSG00000058317	Ube2e2	67.4872	0.338248	0.278118	1.2162	0.223908	0.66302
7920	ENSMUSG00000030612	Mrpl46	381.399	0.33817	0.176518	1.91578	0.0553931	0.412904
20526	ENSMUSG00000073758	Sh3d21	22.9734	0.338003	0.491873	0.687176	0.491972	0.836393
2757	ENSMUSG00000020828	Pld2	261.341	0.33787	0.205049	1.64775	0.0994031	0.509996
9	ENSMUSG00000000078	Klf6	772.515	0.337452	0.168317	2.00487	0.0449773	0.382623
15095	ENSMUSG00000051550	Zfp579	239.666	0.336938	0.197144	1.7091	0.0874329	0.493348
6961	ENSMUSG00000028889	Yrdc	246.029	0.336562	0.212657	1.58265	0.113501	0.531262
8072	ENSMUSG00000030869	Ndufab1	1728.77	0.33654	0.171896	1.95781	0.0502519	0.399631
2039	ENSMUSG00000018995	Nars2	59.8255	0.336524	0.284603	1.18243	0.237035	0.670621
13333	ENSMUSG00000045095	Magi1	57.7594	0.336424	0.300792	1.11846	0.26337	0.691454
5231	ENSMUSG00000025878	Uimc1	178.981	0.336269	0.23322	1.44185	0.149344	0.581521
1503	ENSMUSG00000014551	Mrps25	589.337	0.336185	0.150617	2.23205	0.0256117	0.305694
3613	ENSMUSG00000022332	Khdrbs3	142.067	0.336088	0.311323	1.07955	0.280345	0.70372
2936	ENSMUSG00000021134	Srsf5	1260.22	0.335685	0.233389	1.43831	0.150346	0.583104
17445	ENSMUSG00000062328	Rpl17	7157.12	0.33533	0.210689	1.59159	0.111476	0.527425
4469	ENSMUSG00000024397	Aif1	72.9232	0.335244	0.362897	0.923799	0.355591	0.758072
8811	ENSMUSG00000032192	Gnb5	326.503	0.335127	0.204831	1.63612	0.101815	0.511799
4769	ENSMUSG00000024943	Smc5	156.031	0.335048	0.208219	1.60911	0.107592	0.522998
19088	ENSMUSG00000066900	Suds3	1476.43	0.334953	0.152553	2.19565	0.0281169	0.318925
11348	ENSMUSG00000038975	Rabggtb	1045.27	0.334779	0.157813	2.12137	0.0338909	0.344848
12408	ENSMUSG00000041926	Rnpep	223.045	0.334717	0.215151	1.55573	0.119772	0.540673
9430	ENSMUSG00000033735	Spr	1043.65	0.334632	0.163291	2.04931	0.0404322	0.365905
11766	ENSMUSG00000040061	Plcb2	14.764	0.33447	0.608471	0.549689	0.582533	0.876443
7215	ENSMUSG00000029291	Rufy3	240.872	0.334444	0.211109	1.58422	0.113143	0.530045
2109	ENSMUSG00000019579	Mydgf	284.533	0.334439	0.215421	1.55249	0.120544	0.540828
8470	ENSMUSG00000031622	Sin3b	298.84	0.334234	0.224199	1.49079	0.136017	0.561509
8581	ENSMUSG00000031813	Mvb12a	405.616	0.334216	0.191123	1.74869	0.0803439	0.481475
1421	ENSMUSG00000013236	Ptprs	521.123	0.334144	0.179964	1.85673	0.0633497	0.439468
7115	ENSMUSG00000029135	Fosl2	349.19	0.33406	0.225733	1.47989	0.138903	0.566729
54637	ENSMUSG00000117869	Snhg4	74.5336	0.33403	0.286078	1.16762	0.242961	0.675319
14089	ENSMUSG00000047798	Cd300lf	18.5274	0.333873	0.612317	0.545262	0.585573	0.877571
6516	ENSMUSG00000028139	Riiad1	46.0554	0.333838	0.388958	0.858289	0.390733	0.778465
15696	ENSMUSG00000054321	Taf4b	42.7726	0.333614	0.355414	0.938663	0.347904	0.752682
6256	ENSMUSG00000027677	Ttc14	179.636	0.333559	0.216364	1.54166	0.123157	0.545411
2917	ENSMUSG00000021102	Glrx5	2393.34	0.333451	0.20433	1.63192	0.102695	0.51344
8450	ENSMUSG00000031590	Frg1	68.8921	0.333385	0.282985	1.1781	0.238757	0.671699
11776	ENSMUSG00000040112	Mrps35	308.142	0.333216	0.194502	1.71317	0.086681	0.492372
9189	ENSMUSG00000032939	Nup93	72.7343	0.333208	0.270747	1.2307	0.218436	0.657197
724	ENSMUSG00000004565	Pnpla6	110.929	0.333166	0.240801	1.38357	0.16649	0.604307
17195	ENSMUSG00000061232	H2-K1	2333.4	0.332648	0.16652	1.99765	0.0457549	0.384132
2348	ENSMUSG00000020156	Pwwp3a	317.528	0.332551	0.186484	1.78327	0.074543	0.467467
6990	ENSMUSG00000028944	Prkag2	329.824	0.332478	0.192729	1.7251	0.0845089	0.488698
7143	ENSMUSG00000029176	Anapc4	412.359	0.332295	0.188523	1.76262	0.0779646	0.475116
9377	ENSMUSG00000033554	Dph5	104.344	0.332228	0.258528	1.28507	0.198766	0.638743
5290	ENSMUSG00000025980	Hspd1	2564.23	0.332216	0.17983	1.84739	0.0646912	0.443028
8603	ENSMUSG00000031841	Cdh13	1694.97	0.331972	0.18281	1.81594	0.0693791	0.458496
6909	ENSMUSG00000028800	Hdac1	205.684	0.331922	0.235041	1.41219	0.157895	0.594682
19630	ENSMUSG00000069919	Hba-a1	1772.63	0.331901	0.321396	1.03269	0.301751	0.719252
9546	ENSMUSG00000034105	Meak7	95.7711	0.331884	0.25478	1.30263	0.192702	0.633041
2259	ENSMUSG00000020015	Cdk17	67.4767	0.331772	0.30282	1.09561	0.273251	0.696983
967	ENSMUSG00000006273	Atp6v1b2	1251.56	0.331322	0.163081	2.03164	0.0421903	0.371643
3427	ENSMUSG00000022013	Dnajc15	645.964	0.331275	0.152636	2.17037	0.0299791	0.326895
5944	ENSMUSG00000027166	Dnajc24	43.8118	0.331195	0.322042	1.02842	0.303752	0.7196
33059	ENSMUSG00000093989	Rnasek	26.3143	0.331185	0.414447	0.799101	0.424232	0.800896
29	ENSMUSG00000000171	Sdhd	8211.36	0.331103	0.165342	2.00253	0.0452273	0.383347
4901	ENSMUSG00000025175	Fn3k	254.551	0.330971	0.200779	1.64844	0.0992632	0.509996
18968	ENSMUSG00000066279	Chrna10	84.394	0.330796	0.252657	1.30927	0.190444	0.631387
19266	ENSMUSG00000067931	Zfp948	56.1949	0.330647	0.308404	1.07212	0.283665	0.705436
5955	ENSMUSG00000027185	Nat10	187.839	0.330595	0.190972	1.73112	0.0834307	0.485864
5678	ENSMUSG00000026659	Dusp12	67.8992	0.330413	0.294046	1.12367	0.261151	0.69043
865	ENSMUSG00000005575	Ube2m	3307.86	0.330176	0.152622	2.16336	0.0305138	0.329516
1816	ENSMUSG00000017561	Crlf3	80.7524	0.330139	0.292935	1.127	0.259741	0.689481
8871	ENSMUSG00000032299	Commd4	362.985	0.330086	0.174707	1.88937	0.0588423	0.424281
12041	ENSMUSG00000040749	Siah1b	43.7369	0.330011	0.329138	1.00265	0.316028	0.72909
6153	ENSMUSG00000027495	Fam210b	294.193	0.329603	0.215505	1.52945	0.126153	0.550253
13337	ENSMUSG00000045103	Dmd	729.584	0.32942	0.257857	1.27753	0.201415	0.640486
7325	ENSMUSG00000029469	Ift81	36.439	0.329272	0.416671	0.790245	0.429385	0.80327
15355	ENSMUSG00000052748	Swt1	78.1876	0.329215	0.271171	1.21405	0.224729	0.663494
1980	ENSMUSG00000018677	Slc25a39	1498.14	0.328943	0.192893	1.70532	0.0881352	0.495302
9684	ENSMUSG00000034453	Polr3b	145.75	0.328752	0.211782	1.55231	0.120588	0.540828
725	ENSMUSG00000004567	Mcoln1	333.243	0.328512	0.183907	1.7863	0.0740514	0.4669
510	ENSMUSG00000002980	Bcam	578.229	0.328463	0.181623	1.80849	0.0705304	0.459985
10028	ENSMUSG00000035413	Tmem98	26.1768	0.328443	0.418518	0.784777	0.432584	0.805033
7374	ENSMUSG00000029557	Mrm2	259.893	0.328381	0.210897	1.55707	0.119454	0.54007
15736	ENSMUSG00000054484	Tmem62	91.7993	0.328008	0.240855	1.36185	0.173246	0.611828
4874	ENSMUSG00000025137	Pcyt2	499.393	0.327929	0.181942	1.80238	0.0714858	0.462216
6214	ENSMUSG00000027602	Map1lc3a	7070.92	0.327891	0.153785	2.13214	0.0329956	0.341724
11167	ENSMUSG00000038534	Osbpl7	68.6177	0.327822	0.285554	1.14802	0.250961	0.681435
15981	ENSMUSG00000055670	Zzef1	230.662	0.327798	0.192481	1.70302	0.0885643	0.495905
3521	ENSMUSG00000022178	Ajuba	50.3419	0.327602	0.332856	0.984218	0.325008	0.736725
1884	ENSMUSG00000018143	Mafk	555.283	0.327581	0.197286	1.66044	0.0968256	0.507371
14486	ENSMUSG00000049299	Trappc1	651.134	0.327306	0.167641	1.95243	0.0508876	0.400667
15309	ENSMUSG00000052533	Nup188	136.353	0.326954	0.209686	1.55925	0.118936	0.539989
397	ENSMUSG00000002249	Tead3	162.418	0.326827	0.251984	1.29701	0.194627	0.63591
9948	ENSMUSG00000035199	Arl6ip5	4305.39	0.326373	0.164371	1.98559	0.0470788	0.389481
2508	ENSMUSG00000020427	Igfbp3	374.8	0.32636	0.374647	0.871112	0.383693	0.774425
5243	ENSMUSG00000025902	Sox17	140.861	0.326274	0.249346	1.30852	0.190697	0.631387
6781	ENSMUSG00000028601	Echdc2	194.226	0.32607	0.234906	1.38809	0.16511	0.603218
75	ENSMUSG00000000392	Fap	154.397	0.326036	0.369822	0.881602	0.377992	0.771685
11545	ENSMUSG00000039474	Wfs1	1667.89	0.326012	0.227097	1.43556	0.151127	0.584059
1268	ENSMUSG00000009731	Kcnd1	13.9294	0.325936	0.54306	0.600185	0.548383	0.860437
14140	ENSMUSG00000047986	Palm3	14.5825	0.325902	0.617192	0.52804	0.597472	0.87989
7033	ENSMUSG00000029001	Fbxo44	116.597	0.32555	0.237809	1.36896	0.171013	0.609449
11619	ENSMUSG00000039680	Mrps6	354.661	0.325417	0.192588	1.6897	0.0910847	0.49867
9364	ENSMUSG00000033502	Cdc14a	216.042	0.325404	0.238248	1.36582	0.171995	0.610275
7733	ENSMUSG00000030254	Rad18	16.4752	0.325384	0.499107	0.651932	0.514445	0.847845
12645	ENSMUSG00000042622	Maff	117.61	0.325361	0.247077	1.31684	0.187892	0.628246
5673	ENSMUSG00000026649	Cfap126	46.9518	0.325254	0.314675	1.03362	0.301315	0.719252
1662	ENSMUSG00000015850	Adamtsl4	440.357	0.325088	0.244446	1.3299	0.183552	0.623093
16361	ENSMUSG00000057375	Yipf1	62.2992	0.325041	0.298523	1.08883	0.276229	0.699448
11713	ENSMUSG00000039934	Gsap	26.0922	0.325021	0.428625	0.758287	0.448279	0.81524
30968	ENSMUSG00000090247	Bloc1s1	179.079	0.324991	0.206676	1.57247	0.115842	0.533878
5284	ENSMUSG00000025968	Ndufs1	3297.67	0.32486	0.138199	2.35068	0.0187393	0.272227
2186	ENSMUSG00000019864	Rtn4ip1	650.896	0.324518	0.179163	1.8113	0.0700942	0.458667
2752	ENSMUSG00000020818	Mfsd11	322.697	0.324329	0.183457	1.76788	0.0770814	0.474459
734	ENSMUSG00000004633	Chn2	13.7351	0.324277	0.655948	0.494364	0.621049	0.889189
16177	ENSMUSG00000056537	Rlim	408.987	0.32417	0.170818	1.89775	0.0577292	0.420128
7010	ENSMUSG00000028969	Cdk5	240.039	0.324136	0.21221	1.52743	0.126653	0.550253
22818	ENSMUSG00000079435	Rpl36a	1611.63	0.323951	0.202223	1.60195	0.109167	0.525853
6803	ENSMUSG00000028636	Ppcs	168.701	0.323781	0.227834	1.42113	0.155279	0.589942
1245	ENSMUSG00000009549	Srp14	1769.08	0.323769	0.19584	1.65323	0.0982831	0.508942
2924	ENSMUSG00000021114	Atp6v1d	1039.52	0.323726	0.162457	1.99269	0.0462951	0.386506
10103	ENSMUSG00000035642	Aamdc	1697.95	0.323598	0.153464	2.10862	0.0349776	0.347006
3731	ENSMUSG00000022516	Nudt16l1	302.082	0.323468	0.229855	1.40727	0.159348	0.596278
2902	ENSMUSG00000021076	Actr10	513.133	0.323081	0.155845	2.07309	0.0381638	0.358663
2236	ENSMUSG00000019970	Sgk1	2542.96	0.322936	0.312876	1.03216	0.301999	0.719252
3895	ENSMUSG00000022797	Tfrc	1839.15	0.322745	0.326465	0.988605	0.322857	0.735202
8058	ENSMUSG00000030847	Bag3	3280.1	0.322624	0.224819	1.43504	0.151277	0.584313
2910	ENSMUSG00000021094	Dhrs7	203.674	0.322562	0.287297	1.12275	0.261545	0.690788
4806	ENSMUSG00000024997	Prdx3	3122.31	0.32254	0.155042	2.08033	0.0374951	0.356229
8583	ENSMUSG00000031818	Cox4i1	15182.2	0.32225	0.195126	1.6515	0.0986369	0.50965
674	ENSMUSG00000004105	Angptl2	1754.73	0.322206	0.268857	1.19843	0.230751	0.668309
6616	ENSMUSG00000028330	Ncbp1	208.69	0.322087	0.223402	1.44174	0.149377	0.581521
54572	ENSMUSG00000117804	Gm6252	29.0026	0.321512	0.391246	0.821763	0.411212	0.791528
5972	ENSMUSG00000027207	Galk2	46.4017	0.321479	0.367875	0.873882	0.382183	0.773429
6657	ENSMUSG00000028402	Mpdz	820.497	0.320957	0.157036	2.04384	0.0409691	0.365905
10352	ENSMUSG00000036459	Wtip	74.4816	0.320842	0.289253	1.10921	0.267339	0.69414
20934	ENSMUSG00000074794	Arrdc3	762.953	0.320817	0.265954	1.20629	0.227707	0.666633
1689	ENSMUSG00000016024	Lbp	184.053	0.320816	0.321611	0.997528	0.318508	0.730859
2865	ENSMUSG00000021007	Spata7	66.7236	0.320757	0.287466	1.11581	0.264504	0.69288
2057	ENSMUSG00000019158	Tmem160	683.566	0.320569	0.176727	1.81393	0.0696889	0.458516
4298	ENSMUSG00000024099	Ndufv2	2688.2	0.320482	0.18137	1.76701	0.0772271	0.47473
22380	ENSMUSG00000078427	Sarnp	76.708	0.320464	0.277172	1.15619	0.247602	0.678735
14605	ENSMUSG00000049723	Mmp12	63.2374	0.320326	0.522141	0.613485	0.539556	0.856405
1737	ENSMUSG00000016554	Eif3d	674.305	0.320178	0.196804	1.62689	0.103761	0.515455
22473	ENSMUSG00000078640	Gm11627	12.3246	0.319937	0.638195	0.501315	0.61615	0.886707
11132	ENSMUSG00000038462	Uqcrfs1	15930.8	0.319891	0.144562	2.21283	0.0269092	0.312943
6236	ENSMUSG00000027646	Src	74.6534	0.319616	0.281548	1.13521	0.256287	0.688317
19170	ENSMUSG00000067377	Tspan6	71.0452	0.319527	0.322307	0.991376	0.321502	0.733867
13254	ENSMUSG00000044813	Shb	101.626	0.319273	0.260813	1.22415	0.220897	0.660317
11083	ENSMUSG00000038332	Sesn1	533.95	0.3192	0.283143	1.12734	0.259598	0.689481
1525	ENSMUSG00000014778	Fhod1	823.253	0.319064	0.171578	1.85959	0.062944	0.437949
6141	ENSMUSG00000027478	Dnmt3b	13.1241	0.319	0.611889	0.521336	0.602133	0.880659
22814	ENSMUSG00000079429	Mroh2a	11.4533	0.318985	0.589279	0.541313	0.588292	0.878616
6517	ENSMUSG00000028140	Mrpl9	1303.76	0.318857	0.150454	2.1193	0.0340655	0.344848
4547	ENSMUSG00000024537	Psmg2	180.877	0.31879	0.218892	1.45638	0.145288	0.575095
16603	ENSMUSG00000058546	Rpl23a	12.224	0.318741	0.603614	0.528054	0.597462	0.87989
403	ENSMUSG00000002279	Lmf1	149.41	0.318703	0.250238	1.2736	0.202806	0.641802
7580	ENSMUSG00000029994	Anxa4	184.217	0.318513	0.273642	1.16398	0.244433	0.676039
1273	ENSMUSG00000009772	Nuak2	37.3867	0.31851	0.366164	0.869854	0.38438	0.774778
2063	ENSMUSG00000019194	Scn1b	14274.5	0.318443	0.138869	2.29312	0.0218411	0.28928
6529	ENSMUSG00000028164	Manba	118.11	0.318328	0.230193	1.38287	0.166703	0.604584
7046	ENSMUSG00000029022	Miip	194.63	0.318268	0.248998	1.2782	0.20118	0.64003
4481	ENSMUSG00000024414	Mrpl27	659.042	0.318176	0.16212	1.9626	0.0496932	0.398376
6434	ENSMUSG00000028010	Gar1	169.753	0.318171	0.246987	1.28821	0.197672	0.637647
8299	ENSMUSG00000031352	Hccs	501.326	0.318143	0.162462	1.95826	0.0501996	0.399443
6699	ENSMUSG00000028461	Ccdc107	646.615	0.318047	0.158929	2.00118	0.0453727	0.383874
15	ENSMUSG00000000120	Ngfr	34.1822	0.318018	0.426011	0.746503	0.455364	0.81936
9782	ENSMUSG00000034729	Mrps10	604.838	0.317946	0.168593	1.88588	0.0593113	0.42475
1859	ENSMUSG00000017830	Dhx58	24.0159	0.317918	0.414944	0.766169	0.443576	0.811542
5606	ENSMUSG00000026548	Slamf9	59.3902	0.317454	0.346601	0.915906	0.359716	0.76062
16059	ENSMUSG00000055994	Nod2	28.4761	0.317363	0.444732	0.713606	0.475471	0.827999
2747	ENSMUSG00000020810	Cygb	896.123	0.317341	0.231325	1.37184	0.170113	0.607844
7092	ENSMUSG00000029097	Trmt44	42.7131	0.317226	0.345398	0.918435	0.358391	0.759656
4351	ENSMUSG00000024187	Fam234a	1063.98	0.317199	0.165923	1.91172	0.0559116	0.414155
12371	ENSMUSG00000041801	Phlda3	5590.35	0.317188	0.20167	1.57281	0.115763	0.533869
4903	ENSMUSG00000025178	Pi4k2a	440.089	0.317054	0.169061	1.87538	0.0607409	0.430594
3043	ENSMUSG00000021327	Zkscan3	359.25	0.316926	0.210312	1.50693	0.131828	0.553798
16134	ENSMUSG00000056328	Myh1	81775.9	0.316764	0.217219	1.45827	0.144766	0.574823
16299	ENSMUSG00000057110	Cntrl	124.517	0.316729	0.234985	1.34786	0.177702	0.617021
15813	ENSMUSG00000054855	Rnd1	54.6549	0.316403	0.311117	1.01699	0.309158	0.724433
6497	ENSMUSG00000028107	Tars2	375.375	0.316269	0.179792	1.75909	0.0785626	0.47626
5768	ENSMUSG00000026814	Eng	720.973	0.316152	0.188381	1.67826	0.0932968	0.502581
9676	ENSMUSG00000034435	Tmem30b	14.6611	0.316087	0.624103	0.506466	0.61253	0.884987
6763	ENSMUSG00000028573	Fggy	40.9146	0.316062	0.373057	0.84722	0.396872	0.782771
15539	ENSMUSG00000053604	Rpia	377.633	0.316046	0.182822	1.7287	0.0838619	0.486755
9429	ENSMUSG00000033732	Sf3b3	272.534	0.31598	0.175833	1.79704	0.0723289	0.463819
4537	ENSMUSG00000024525	Impa2	77.1819	0.315931	0.342646	0.922034	0.356511	0.758842
2008	ENSMUSG00000018848	Rars	531.502	0.315812	0.19683	1.60449	0.108606	0.524526
12127	ENSMUSG00000041035	Dpcd	193.439	0.315453	0.21382	1.47532	0.140127	0.568489
961	ENSMUSG00000006221	Hspb7	10379.6	0.315451	0.248594	1.26894	0.204462	0.643205
11699	ENSMUSG00000039886	Tmem120a	243.669	0.315348	0.214275	1.4717	0.141102	0.569885
15987	ENSMUSG00000055692	Tmem191c	19.5701	0.315341	0.534333	0.590158	0.555085	0.863132
5841	ENSMUSG00000026928	Card9	25.9425	0.315314	0.44215	0.713138	0.47576	0.828064
10322	ENSMUSG00000036356	Csgalnact1	50.6541	0.314991	0.378759	0.831639	0.405613	0.787641
13490	ENSMUSG00000045639	Zfp629	366.897	0.314919	0.205642	1.5314	0.125672	0.549502
5762	ENSMUSG00000026806	Ddx31	98.0597	0.314847	0.260546	1.20841	0.226889	0.665624
9229	ENSMUSG00000033055	Ankrd54	123.045	0.31483	0.262116	1.20111	0.229708	0.667526
30900	ENSMUSG00000090137	Uba52	183.53	0.314747	0.206122	1.52699	0.126763	0.550253
16874	ENSMUSG00000059734	Ndufs8	3757.17	0.314732	0.165146	1.90578	0.0566788	0.417028
44	ENSMUSG00000000253	Gmpr	2605.42	0.314622	0.148694	2.1159	0.0343534	0.344848
8870	ENSMUSG00000032298	Neil1	158.824	0.314512	0.207207	1.51787	0.129048	0.552577
10299	ENSMUSG00000036278	Macrod1	3907.55	0.31435	0.155285	2.02434	0.0429348	0.373928
5614	ENSMUSG00000026565	Pou2f1	89.8889	0.314325	0.25701	1.22301	0.221327	0.661139
14358	ENSMUSG00000048779	P2ry6	131.448	0.314256	0.23729	1.32436	0.185385	0.626919
6713	ENSMUSG00000028483	Snapc3	87.7126	0.314075	0.324605	0.967559	0.333265	0.741242
5081	ENSMUSG00000025499	Hras	2559.19	0.313954	0.132994	2.36067	0.0182418	0.269634
3648	ENSMUSG00000022386	Trmu	104.837	0.313951	0.266004	1.18025	0.237901	0.671607
6815	ENSMUSG00000028649	Macf1	681.543	0.313878	0.16874	1.86013	0.0628671	0.437949
11294	ENSMUSG00000038811	Gngt2	88.3839	0.313771	0.35951	0.872773	0.382787	0.773817
2365	ENSMUSG00000020181	Nav3	29.5794	0.313169	0.373927	0.837514	0.402304	0.785364
8196	ENSMUSG00000031156	Slc35a2	174.061	0.313118	0.213341	1.46769	0.142189	0.572433
[truncated: 10,251 more rows]

## Sheet: 12m+ONX vs 12m BlAJ
	ENSEMBL_ID	Symbol	baseMean	log2FoldChange	lfcSE	stat	pvalue	padj
36564	ENSMUSG00000098470	C1rb	8.7238	6.58733	3.91185	1.68394	0.0921932	0.999928
15818	ENSMUSG00000054889	Dsp	4.8805	5.74795	3.91587	1.46786	0.142142	0.999928
6584	ENSMUSG00000028262	Clca3a2	4.53189	5.64099	3.91657	1.44029	0.149785	0.999928
15578	ENSMUSG00000053797	Krt16	4.53189	5.64099	3.91657	1.44029	0.149785	0.999928
12925	ENSMUSG00000043681	Fam25c	3.93829	5.43604	1.8837	2.88582	0.0039039	0.999928
7976	ENSMUSG00000030713	Klk7	3.66275	5.33136	2.26254	2.35636	0.0184549	0.999928
14069	ENSMUSG00000047730	Fcgbp	6.44856	5.14889	3.91384	1.31556	0.188323	0.999928
6874	ENSMUSG00000028749	Pla2g2f	3.13746	5.10882	2.6703	1.9132	0.0557225	0.999928
17868	ENSMUSG00000064201	Krt2	2.96316	5.02628	2.69874	1.86245	0.0625391	0.999928
5530	ENSMUSG00000026413	Pkp1	5.74721	4.97764	1.98016	2.51375	0.0119454	0.999928
10072	ENSMUSG00000035557	Krt17	2.78886	4.93874	2.73019	1.80894	0.0704607	0.999928
32149	ENSMUSG00000092586	Ly6g6c	2.44025	4.74592	2.80438	1.69232	0.0905846	0.999928
12801	ENSMUSG00000043165	Lor	13.1542	4.65726	2.47436	1.88221	0.0598081	0.999928
12864	ENSMUSG00000043430	Psapl1	2.26595	4.6389	2.84865	1.62845	0.103429	0.999928
6378	ENSMUSG00000027912	Lce1m	2.09164	4.52332	2.89909	1.56025	0.118701	0.999928
6379	ENSMUSG00000027913	Crct1	2.09164	4.52332	2.89909	1.56025	0.118701	0.999928
16412	ENSMUSG00000057609	Lce1a1	2.09164	4.52332	2.89909	1.56025	0.118701	0.999928
1583	ENSMUSG00000015314	Slamf6	1.94934	4.43169	2.93149	1.51175	0.130596	0.999928
5066	ENSMUSG00000025481	Urah	1.91734	4.39767	2.95716	1.48712	0.136982	0.999928
16895	ENSMUSG00000059832	Kprp	1.91734	4.39767	2.95716	1.48712	0.136982	0.999928
3877	ENSMUSG00000022768	Ccdc116	1.89919	4.39559	2.0227	2.17313	0.0297705	0.999928
16919	ENSMUSG00000059898	Dsc3	1.74304	4.26003	3.02482	1.40836	0.159025	0.999928
19102	ENSMUSG00000067006	Serpinb5	1.74304	4.26003	3.02482	1.40836	0.159025	0.999928
9365	ENSMUSG00000033508	Asprv1	6.41561	4.2523	1.78439	2.38306	0.0171696	0.999928
10434	ENSMUSG00000036731	Cysrt1	1.56873	4.10789	3.10403	1.3234	0.185701	0.999928
15661	ENSMUSG00000054146	Krt15	1.56873	4.10789	3.10403	1.3234	0.185701	0.999928
14120	ENSMUSG00000047904	Sstr2	1.52385	4.07932	2.59999	1.56897	0.116654	0.999928
14119	ENSMUSG00000047898	Ccr4	1.49804	4.04437	2.125	1.90323	0.0570105	0.999928
15824	ENSMUSG00000054905	Stfa3	1.39443	3.9378	3.20063	1.23032	0.218577	0.999928
2031	ENSMUSG00000018930	Ccl4	2.7917	3.90541	1.86131	2.0982	0.0358872	0.999928
5999	ENSMUSG00000027249	F2	1.27266	3.81536	2.59756	1.46882	0.141881	0.999928
9894	ENSMUSG00000035032	Nek11	1.22632	3.76607	2.73159	1.37871	0.167985	0.999928
7916	ENSMUSG00000030607	Acan	1.22395	3.76357	2.73265	1.37726	0.168431	0.999928
12426	ENSMUSG00000041991	Hrnr	1.22012	3.74498	3.31967	1.12812	0.25927	0.999928
15055	ENSMUSG00000051397	Tacstd2	2.43958	3.67611	2.51271	1.46301	0.143465	0.999928
26930	ENSMUSG00000085049	Parvaos	1.14706	3.66149	2.67994	1.36626	0.171858	0.999928
20304	ENSMUSG00000072945	Ripply1	1.12983	3.64164	2.68834	1.35461	0.175542	0.999928
10007	ENSMUSG00000035365	Parpbp	1.1031	3.61042	2.72967	1.32266	0.185948	0.999928
11387	ENSMUSG00000039070	Cpa4	1.09835	3.60491	2.73218	1.31943	0.187027	0.999928
36121	ENSMUSG00000097993	Ptprv	1.074	3.57515	2.8233	1.2663	0.205404	0.999928
5443	ENSMUSG00000026247	Ecel1	2.21388	3.54601	1.85726	1.90927	0.0562269	0.999928
14868	ENSMUSG00000050756	Defb6	1.04582	3.52239	3.46864	1.0155	0.30987	0.999928
15772	ENSMUSG00000054662	Ano9	1.04582	3.52239	3.46864	1.0155	0.30987	0.999928
40997	ENSMUSG00000103243	Lce1d	1.04582	3.52239	3.46864	1.0155	0.30987	0.999928
14892	ENSMUSG00000050830	Vwc2	1.02859	3.49577	2.35878	1.48202	0.138334	0.999928
12530	ENSMUSG00000042306	S100a14	3.95873	3.48052	1.73667	2.00414	0.0450554	0.999928
47749	ENSMUSG00000110404	Rnf223	2.08387	3.45531	1.79842	1.92131	0.0546931	0.999928
2799	ENSMUSG00000020890	Gucy2e	0.979883	3.43463	2.80975	1.2224	0.221557	0.999928
1839	ENSMUSG00000017723	Wfdc2	0.977509	3.43287	2.37792	1.44364	0.148839	0.999928
7537	ENSMUSG00000029832	Nfe2l3	0.975134	3.42996	2.37888	1.44184	0.149348	0.999928
12558	ENSMUSG00000042385	Gzmk	0.899697	3.31848	3.61603	0.917713	0.358769	0.999928
18295	ENSMUSG00000064984	Snord73a	0.878642	3.26702	2.93402	1.1135	0.265495	0.999928
19418	ENSMUSG00000068744	Psrc1	3.42149	3.26599	1.60353	2.03674	0.0416756	0.999928
5878	ENSMUSG00000026983	Il1f5	0.871518	3.25912	3.6652	0.889208	0.373891	0.999928
13308	ENSMUSG00000045019	Acer1	0.871518	3.25912	3.6652	0.889208	0.373891	0.999928
14449	ENSMUSG00000049128	Ivl	0.871518	3.25912	3.6652	0.889208	0.373891	0.999928
15571	ENSMUSG00000053765	Oas1f	0.871518	3.25912	3.6652	0.889208	0.373891	0.999928
16381	ENSMUSG00000057454	Lypd3	0.871518	3.25912	3.6652	0.889208	0.373891	0.999928
19454	ENSMUSG00000068890	Lce1a2	0.871518	3.25912	3.6652	0.889208	0.373891	0.999928
20695	ENSMUSG00000074155	Klk5	0.871518	3.25912	3.6652	0.889208	0.373891	0.999928
12982	ENSMUSG00000043931	Gimap7	1.82938	3.25593	2.27232	1.43287	0.151895	0.999928
6988	ENSMUSG00000028940	Hes2	0.847164	3.21969	3.02146	1.06561	0.286601	0.999928
168	ENSMUSG00000000983	Wfdc18	0.825184	3.18583	2.50451	1.27204	0.20336	0.999928
6093	ENSMUSG00000027401	Tgm3	0.82281	3.18169	2.98096	1.06734	0.285819	0.999928
9433	ENSMUSG00000033740	St18	0.798456	3.14287	3.0033	1.04647	0.295342	0.999928
11675	ENSMUSG00000039814	Xkr5	1.68181	3.12298	2.30142	1.35698	0.174788	0.999928
20711	ENSMUSG00000074199	Krtdap	14.2046	3.10799	1.4326	2.16948	0.0300466	0.999928
11594	ENSMUSG00000039620	Trmt9b	1.68952	3.10341	1.89986	1.6335	0.102365	0.999928
12483	ENSMUSG00000042195	Slc35f2	0.774102	3.10258	3.08887	1.00444	0.315167	0.999928
137	ENSMUSG00000000791	Il12rb1	0.774102	3.10258	3.08887	1.00444	0.315167	0.999928
3020	ENSMUSG00000021278	Amn	1.67312	3.09567	2.66943	1.15967	0.246182	0.999928
6629	ENSMUSG00000028351	Brinp1	1.6269	3.05987	2.1924	1.39567	0.162815	0.999928
14932	ENSMUSG00000050966	Lin28a	7.38466	3.05916	1.29218	2.36743	0.0179122	0.999928
770	ENSMUSG00000004892	Bcan	0.749748	3.05594	3.83103	0.797682	0.425055	0.999928
17459	ENSMUSG00000062393	Dgkk	0.749748	3.05594	3.83103	0.797682	0.425055	0.999928
18977	ENSMUSG00000066363	Serpina3f	0.749748	3.05594	3.83103	0.797682	0.425055	0.999928
6698	ENSMUSG00000028460	Sit1	0.749748	3.05594	3.83103	0.797682	0.425055	0.999928
5620	ENSMUSG00000026573	Xcl1	0.749748	3.05594	3.83103	0.797682	0.425055	0.999928
8184	ENSMUSG00000031142	Cacna1f	1.62534	3.04549	1.89969	1.60316	0.1089	0.999928
7008	ENSMUSG00000028965	Tnfrsf9	2.90392	2.97435	1.61896	1.83719	0.0661812	0.999928
22306	ENSMUSG00000078144	Capns2	1.52566	2.94939	2.34977	1.25518	0.209413	0.999928
8127	ENSMUSG00000030994	D7Ertd443e	0.701964	2.94294	3.15321	0.933315	0.350657	0.999928
9823	ENSMUSG00000034829	Nxnl1	0.699589	2.93883	3.20012	0.918352	0.358435	0.999928
1181	ENSMUSG00000008601	Rab25	0.697214	2.93692	3.93645	0.746084	0.455617	0.999928
13750	ENSMUSG00000046623	Gjb4	0.697214	2.93692	3.93645	0.746084	0.455617	0.999928
14757	ENSMUSG00000050296	Abca12	0.697214	2.93692	3.93645	0.746084	0.455617	0.999928
14796	ENSMUSG00000050463	Krt78	0.697214	2.93692	3.93645	0.746084	0.455617	0.999928
37274	ENSMUSG00000099269	Calm5	0.697214	2.93692	3.93645	0.746084	0.455617	0.999928
10753	ENSMUSG00000037537	H2-M11	0.697214	2.93692	3.93645	0.746084	0.455617	0.999928
6860	ENSMUSG00000028716	Pdzk1ip1	2.75616	2.93514	2.05262	1.42995	0.152732	0.999928
16125	ENSMUSG00000056290	Ms4a4b	2.80621	2.92758	1.68281	1.7397	0.081911	0.999928
2075	ENSMUSG00000019301	Hsd17b1	0.67761	2.89575	2.70237	1.07156	0.283918	0.999928
33845	ENSMUSG00000094973	Eif4a3l1	0.67761	2.89575	2.70237	1.07156	0.283918	0.999928
9547	ENSMUSG00000034107	Ano7	0.675235	2.89155	2.70439	1.06921	0.284977	0.999928
32327	ENSMUSG00000092887	Snord53	0.675235	2.89155	2.70439	1.06921	0.284977	0.999928
554	ENSMUSG00000003271	Sult2b1	0.67286	2.88822	3.23282	0.893405	0.37164	0.999928
20652	ENSMUSG00000074003	Gucy2d	0.67286	2.88822	3.23282	0.893405	0.37164	0.999928
4038	ENSMUSG00000023043	Krt18	45.0853	2.88013	0.903399	3.1881	0.00143211	0.865093
30574	ENSMUSG00000089694	Nat8f7	1.44629	2.85605	2.25239	1.26801	0.204794	0.999928
1215	ENSMUSG00000009093	Gstt4	0.648506	2.84065	3.22056	0.882036	0.377758	0.999928
13997	ENSMUSG00000047501	Cldn4	0.648506	2.84065	3.22056	0.882036	0.377758	0.999928
14582	ENSMUSG00000049649	Gpr3	0.648506	2.84065	3.22056	0.882036	0.377758	0.999928
1733	ENSMUSG00000016529	Il10	1.41543	2.83728	2.07627	1.36652	0.171775	0.999928
8969	ENSMUSG00000032446	Eomes	1.39995	2.80838	2.37053	1.18471	0.236134	0.999928
11103	ENSMUSG00000038379	Ttk	1.37953	2.80589	2.3786	1.17964	0.238144	0.999928
5456	ENSMUSG00000026272	Agxt	0.626527	2.79613	3.29533	0.848512	0.396153	0.999928
8458	ENSMUSG00000031603	Fgf20	0.626527	2.79613	3.29533	0.848512	0.396153	0.999928
31811	ENSMUSG00000092164	Rergl	1.36435	2.77511	2.7834	0.997024	0.318753	0.999928
4528	ENSMUSG00000024512	Dynap	1.35518	2.77506	2.78858	0.995152	0.319662	0.999928
13068	ENSMUSG00000044201	Cdc25c	1.35518	2.77506	2.78858	0.995152	0.319662	0.999928
14603	ENSMUSG00000049719	Prss46	0.599798	2.73542	3.97963	0.687356	0.491859	0.999928
19859	ENSMUSG00000070732	Rbm44	0.599798	2.73542	3.97963	0.687356	0.491859	0.999928
20013	ENSMUSG00000071341	Egr4	0.599798	2.73542	3.97963	0.687356	0.491859	0.999928
29705	ENSMUSG00000088544	Mir1945	0.599798	2.73542	3.97963	0.687356	0.491859	0.999928
22880	ENSMUSG00000079554	Aox2	1.32937	2.72856	2.0434	1.3353	0.181778	0.999928
27818	ENSMUSG00000086150	Bach2os	2.44635	2.72777	1.96343	1.38928	0.164747	0.999928
12551	ENSMUSG00000042367	Gjb3	1.34505	2.72679	2.32513	1.17274	0.240899	0.999928
15242	ENSMUSG00000052270	Fpr2	1.32131	2.71058	2.30487	1.17602	0.239586	0.999928
14004	ENSMUSG00000047515	BC049715	1.30502	2.70397	2.02879	1.3328	0.182598	0.999928
4801	ENSMUSG00000024989	Cep55	3.56601	2.65081	1.59241	1.66465	0.0959818	0.999928
9856	ENSMUSG00000034912	Mdga2	1.27198	2.64668	2.34074	1.1307	0.25818	0.999928
10803	ENSMUSG00000037683	Armc3	1.25394	2.64658	2.34943	1.12647	0.259965	0.999928
19612	ENSMUSG00000069830	Nlrp1a	1.23875	2.61791	2.42449	1.07978	0.280241	0.999928
14009	ENSMUSG00000047534	Mis18bp1	2.33769	2.6085	1.58824	1.64238	0.10051	0.999928
27644	ENSMUSG00000085925	Rtl1	1.20523	2.5833	2.86144	0.902796	0.366634	0.999928
13022	ENSMUSG00000044055	Otos	2.27948	2.57495	1.58575	1.62381	0.104416	0.999928
16066	ENSMUSG00000056025	Clca3a1	2.35098	2.57256	1.64421	1.56462	0.117672	0.999928
8614	ENSMUSG00000031860	Pbx4	1.21769	2.56337	2.36414	1.08427	0.278245	0.999928
15634	ENSMUSG00000054036	Olfr279	0.530035	2.53847	3.99017	0.636181	0.524659	0.999928
20534	ENSMUSG00000073774	Kncn	0.530035	2.53847	3.99017	0.636181	0.524659	0.999928
9506	ENSMUSG00000033966	Cdkl4	0.52766	2.53039	3.50168	0.722622	0.469912	0.999928
9944	ENSMUSG00000035187	Nkx6-1	0.52766	2.53039	3.50168	0.722622	0.469912	0.999928
17984	ENSMUSG00000064441	Snord37	0.52766	2.53039	3.50168	0.722622	0.469912	0.999928
20883	ENSMUSG00000074647	Fam83c	1.17942	2.52689	2.15235	1.17402	0.240388	0.999928
12570	ENSMUSG00000042417	Ccno	0.525285	2.52465	3.50623	0.720049	0.471495	0.999928
13948	ENSMUSG00000047293	Gpr15	0.525285	2.52465	3.50623	0.720049	0.471495	0.999928
561	ENSMUSG00000003309	Ap1m2	0.522911	2.52065	3.9912	0.631553	0.527679	0.999928
1388	ENSMUSG00000012123	Crybg2	0.522911	2.52065	3.9912	0.631553	0.527679	0.999928
3833	ENSMUSG00000022683	Pla2g10	0.522911	2.52065	3.9912	0.631553	0.527679	0.999928
4037	ENSMUSG00000023041	Krt6b	0.522911	2.52065	3.9912	0.631553	0.527679	0.999928
6354	ENSMUSG00000027871	Hsd3b1	0.522911	2.52065	3.9912	0.631553	0.527679	0.999928
6381	ENSMUSG00000027923	Lce1b	0.522911	2.52065	3.9912	0.631553	0.527679	0.999928
6806	ENSMUSG00000028640	Tfap2c	0.522911	2.52065	3.9912	0.631553	0.527679	0.999928
13762	ENSMUSG00000046676	Lce1l	0.522911	2.52065	3.9912	0.631553	0.527679	0.999928
14705	ENSMUSG00000050108	Bpifc	0.522911	2.52065	3.9912	0.631553	0.527679	0.999928
16564	ENSMUSG00000058354	Krt6a	0.522911	2.52065	3.9912	0.631553	0.527679	0.999928
17735	ENSMUSG00000063651	Cnfn	0.522911	2.52065	3.9912	0.631553	0.527679	0.999928
22652	ENSMUSG00000079025	Gsdmc	0.522911	2.52065	3.9912	0.631553	0.527679	0.999928
28374	ENSMUSG00000086848	Lce6a	0.522911	2.52065	3.9912	0.631553	0.527679	0.999928
167	ENSMUSG00000000982	Ccl3	5.37667	2.5058	1.4807	1.69231	0.0905863	0.999928
6754	ENSMUSG00000028558	Calr4	1.17787	2.50362	2.09262	1.1964	0.23154	0.999928
2786	ENSMUSG00000020872	Tac4	4.2638	2.49809	1.7398	1.43585	0.151046	0.999928
10947	ENSMUSG00000038044	Cct8l1	1.13309	2.47256	2.10405	1.17514	0.239939	0.999928
3785	ENSMUSG00000022596	Slurp1	1.14876	2.46992	2.09701	1.17783	0.238866	0.999928
6059	ENSMUSG00000027350	Chgb	1.14876	2.46992	2.09701	1.17783	0.238866	0.999928
282	ENSMUSG00000001583	Tnk1	0.503306	2.4694	3.54993	0.695618	0.486668	0.999928
3887	ENSMUSG00000022783	Spag6l	0.503306	2.4694	3.54993	0.695618	0.486668	0.999928
19532	ENSMUSG00000069305	Hist1h4n	0.503306	2.4694	3.54993	0.695618	0.486668	0.999928
17134	ENSMUSG00000060882	Kcnd2	1.14639	2.46525	2.38061	1.03556	0.30041	0.999928
9805	ENSMUSG00000034783	Cd207	1.12834	2.4652	2.39076	1.03114	0.302477	0.999928
7170	ENSMUSG00000029211	Gabra4	0.500931	2.46304	2.98686	0.824627	0.409583	0.999928
10479	ENSMUSG00000036855	Gjd4	0.500931	2.46304	2.98686	0.824627	0.409583	0.999928
15330	ENSMUSG00000052613	Pcdh15	0.500931	2.46304	2.98686	0.824627	0.409583	0.999928
21177	ENSMUSG00000075269	Bex6	0.500931	2.46304	2.98686	0.824627	0.409583	0.999928
36148	ENSMUSG00000098022	Zfp82	0.500931	2.46304	2.98686	0.824627	0.409583	0.999928
13466	ENSMUSG00000045551	Fpr1	0.498557	2.45744	3.55983	0.690325	0.48999	0.999928
22578	ENSMUSG00000078896	Zfp965	0.498557	2.45744	3.55983	0.690325	0.48999	0.999928
7679	ENSMUSG00000030159	Clec1b	1.12441	2.44022	2.15763	1.13097	0.258068	0.999928
16317	ENSMUSG00000057173	Rfx8	1.12678	2.44007	2.40403	1.01499	0.31011	0.999928
4435	ENSMUSG00000024334	H2-Oa	2.10309	2.43641	1.78852	1.36224	0.173121	0.999928
13932	ENSMUSG00000047230	Cldn2	5.16171	2.43475	1.28553	1.89397	0.0582288	0.999928
1394	ENSMUSG00000012350	Ehf	1.12203	2.43412	2.40548	1.01191	0.311582	0.999928
12466	ENSMUSG00000042124	Lce1f	1.11315	2.43407	2.41059	1.00974	0.312619	0.999928
20638	ENSMUSG00000073975	Olfr550	1.09118	2.40446	2.48643	0.967035	0.333526	0.999928
15063	ENSMUSG00000051435	Fhad1	1.08201	2.40438	2.49188	0.964887	0.334601	0.999928
2785	ENSMUSG00000020871	Dlx4	0.476577	2.39967	3.60765	0.665162	0.505947	0.999928
12402	ENSMUSG00000041911	Dlx1	0.476577	2.39967	3.60765	0.665162	0.505947	0.999928
20958	ENSMUSG00000074852	Hpse2	0.476577	2.39967	3.60765	0.665162	0.505947	0.999928
31267	ENSMUSG00000090894	Olfr110	0.476577	2.39967	3.60765	0.665162	0.505947	0.999928
31619	ENSMUSG00000091705	H2-Q2	0.476577	2.39967	3.60765	0.665162	0.505947	0.999928
19550	ENSMUSG00000069441	Dsg1a	2.07253	2.39925	2.56062	0.936977	0.34877	0.999928
764	ENSMUSG00000004864	Mapk13	2.99575	2.39411	1.4927	1.60388	0.108741	0.999928
1344	ENSMUSG00000010841	Cfap97d1	0.474203	2.39343	3.61305	0.662439	0.50769	0.999928
5910	ENSMUSG00000027073	Prg2	0.474203	2.39343	3.61305	0.662439	0.50769	0.999928
6745	ENSMUSG00000028546	Elavl4	0.474203	2.39343	3.61305	0.662439	0.50769	0.999928
8330	ENSMUSG00000031390	Avpr2	0.474203	2.39343	3.61305	0.662439	0.50769	0.999928
9818	ENSMUSG00000034813	Grip1	0.474203	2.39343	3.61305	0.662439	0.50769	0.999928
13832	ENSMUSG00000046886	Zfp474	0.474203	2.39343	3.61305	0.662439	0.50769	0.999928
17895	ENSMUSG00000064293	Cntn4	0.474203	2.39343	3.61305	0.662439	0.50769	0.999928
20742	ENSMUSG00000074261	Erich4	0.474203	2.39343	3.61305	0.662439	0.50769	0.999928
28119	ENSMUSG00000086529	Acss2os	0.474203	2.39343	3.61305	0.662439	0.50769	0.999928
1706	ENSMUSG00000016283	H2-M2	7.91835	2.38228	1.49413	1.59443	0.11084	0.999928
8263	ENSMUSG00000031285	Dcx	2.89267	2.36423	2.06324	1.14588	0.251845	0.999928
13105	ENSMUSG00000044309	Apol7c	2.94424	2.32926	1.55346	1.4994	0.133771	0.999928
2630	ENSMUSG00000020633	Dcdc2c	0.449849	2.32374	4.00339	0.580443	0.561616	0.999928
4161	ENSMUSG00000023829	Slc22a1	0.449849	2.32374	4.00339	0.580443	0.561616	0.999928
12164	ENSMUSG00000041165	Spem1	0.449849	2.32374	4.00339	0.580443	0.561616	0.999928
12958	ENSMUSG00000043850	Clrn1	0.449849	2.32374	4.00339	0.580443	0.561616	0.999928
16073	ENSMUSG00000056055	Sag	0.449849	2.32374	4.00339	0.580443	0.561616	0.999928
18657	ENSMUSG00000065559	Mir206	0.449849	2.32374	4.00339	0.580443	0.561616	0.999928
20050	ENSMUSG00000071516	H2ac13	0.449849	2.32374	4.00339	0.580443	0.561616	0.999928
20264	ENSMUSG00000072778	Vmn2r27	0.449849	2.32374	4.00339	0.580443	0.561616	0.999928
22295	ENSMUSG00000078127	Fam170b	0.449849	2.32374	4.00339	0.580443	0.561616	0.999928
22723	ENSMUSG00000079186	Gzmc	0.449849	2.32374	4.00339	0.580443	0.561616	0.999928
26954	ENSMUSG00000085081	Rptoros	0.449849	2.32374	4.00339	0.580443	0.561616	0.999928
691	ENSMUSG00000004296	Il12b	0.449849	2.32374	4.00339	0.580443	0.561616	0.999928
21189	ENSMUSG00000075296	Aldh3b2	2.91285	2.30169	1.51148	1.52281	0.127807	0.999928
9726	ENSMUSG00000034579	Pla2g3	1.04102	2.29795	2.46783	0.931162	0.35177	0.999928
7798	ENSMUSG00000030361	Klrb1a	2.8721	2.28266	1.38883	1.64359	0.100261	0.999928
18432	ENSMUSG00000065259	Snora30	1.01904	2.26442	2.21339	1.02305	0.306283	0.999928
32596	ENSMUSG00000093336	Mir1954	1.00512	2.25817	2.21907	1.01762	0.308858	0.999928
17147	ENSMUSG00000060962	Dmkn	7.80246	2.25705	1.69114	1.33463	0.181997	0.999928
8029	ENSMUSG00000030792	Dkkl1	1.00275	2.25661	2.54384	0.887089	0.375031	0.999928
11654	ENSMUSG00000039760	Il22ra2	1.00275	2.25661	2.54384	0.887089	0.375031	0.999928
14772	ENSMUSG00000050357	Carmil2	1.00275	2.25661	2.54384	0.887089	0.375031	0.999928
26181	ENSMUSG00000084128	Esrp2	1.83594	2.24704	1.81974	1.23481	0.216901	0.999928
17235	ENSMUSG00000061451	Tmem151a	5.47438	2.24565	1.72965	1.29832	0.194177	0.999928
9022	ENSMUSG00000032530	Lyzl4	1.81633	2.23039	1.7914	1.24505	0.213112	0.999928
4414	ENSMUSG00000024292	Cyp4f14	1.00119	2.22776	2.17538	1.02408	0.305798	0.999928
11725	ENSMUSG00000039963	Ccdc40	0.998813	2.22462	2.17587	1.0224	0.306589	0.999928
2422	ENSMUSG00000020279	Il9r	0.980766	2.2246	2.18506	1.01809	0.308633	0.999928
34938	ENSMUSG00000096351	Samd11	0.980766	2.2246	2.18506	1.01809	0.308633	0.999928
7401	ENSMUSG00000029602	Rasal1	0.978391	2.22063	2.49394	0.890411	0.373245	0.999928
10954	ENSMUSG00000038057	Dbil5	4.58985	2.21926	1.12793	1.96756	0.0491185	0.999928
4725	ENSMUSG00000024867	Pip5k1b	1.8255	2.20795	1.66544	1.32575	0.184924	0.999928
11562	ENSMUSG00000039518	Cdsn	4.67623	2.2079	1.58123	1.39632	0.162619	0.999928
2260	ENSMUSG00000020017	Hal	1.88276	2.2016	2.02982	1.08463	0.278086	0.999928
3773	ENSMUSG00000022577	Ly6h	1.75812	2.19133	2.12309	1.03214	0.302006	0.999928
7809	ENSMUSG00000030382	Slc27a5	1.832	2.19051	1.64755	1.32955	0.183665	0.999928
10240	ENSMUSG00000036098	Myrf	0.974459	2.19041	2.22205	0.98576	0.324251	0.999928
4701	ENSMUSG00000024827	Gldc	1.79402	2.18518	1.71376	1.27508	0.202281	0.999928
6282	ENSMUSG00000027737	Slc7a11	1.76967	2.16645	1.72291	1.25744	0.208595	0.999928
13460	ENSMUSG00000045532	C1ql1	0.941226	2.14977	2.5668	0.837528	0.402296	0.999928
1310	ENSMUSG00000010311	Optc	0.947731	2.14626	2.56142	0.837917	0.402077	0.999928
153	ENSMUSG00000000889	Dbh	0.929683	2.14607	2.57466	0.833533	0.404544	0.999928
7283	ENSMUSG00000029410	Ppef2	0.929683	2.14607	2.57466	0.833533	0.404544	0.999928
12282	ENSMUSG00000041567	Serpina12	0.929683	2.14607	2.57466	0.833533	0.404544	0.999928
16222	ENSMUSG00000056758	Hmga2	5.91418	2.14486	3.31263	0.64748	0.517321	0.999928
2889	ENSMUSG00000021055	Esr2	1.69074	2.10043	1.89221	1.11004	0.266983	0.999928
3927	ENSMUSG00000022842	Ece2	0.905329	2.10027	3.06462	0.685328	0.493137	0.999928
6308	ENSMUSG00000027794	Sohlh2	0.905329	2.10027	3.06462	0.685328	0.493137	0.999928
7219	ENSMUSG00000029306	Ibsp	0.905329	2.10027	3.06462	0.685328	0.493137	0.999928
7667	ENSMUSG00000030142	Clec4e	0.905329	2.10027	3.06462	0.685328	0.493137	0.999928
5504	ENSMUSG00000026358	Rgs1	10.8071	2.08455	1.38316	1.50709	0.131786	0.999928
1526	ENSMUSG00000014782	Plekhg4	3.29799	2.08391	1.56908	1.32811	0.184141	0.999928
22641	ENSMUSG00000079012	Serpina3m	2.60213	2.08163	2.13468	0.975148	0.329487	0.999928
19123	ENSMUSG00000067149	Jchain	39.2115	2.0814	0.88324	2.35655	0.0184456	0.999928
7157	ENSMUSG00000029195	Klb	3.40394	2.06499	1.2655	1.63176	0.10273	0.999928
1664	ENSMUSG00000015854	Cd5l	4.12157	2.06166	1.76314	1.16932	0.242276	0.999928
11195	ENSMUSG00000038591	Colec10	1.74231	2.05897	1.94212	1.06017	0.289068	0.999928
6456	ENSMUSG00000028039	Efna3	1.70166	2.05263	1.83416	1.11911	0.263094	0.999928
10898	ENSMUSG00000037944	Ccr7	6.56517	2.03457	1.49715	1.35896	0.174159	0.999928
12365	ENSMUSG00000041782	Lad1	2.48168	2.02923	1.5424	1.31563	0.188297	0.999928
1332	ENSMUSG00000010651	Acaa1b	2.49294	2.01745	1.39257	1.44873	0.147414	0.999928
4614	ENSMUSG00000024669	Cd5	1.66036	2.01452	1.89035	1.06568	0.286567	0.999928
7245	ENSMUSG00000029359	Tesc	3.30382	2.00825	1.3238	1.51703	0.129259	0.999928
10517	ENSMUSG00000036931	Nfkbid	4.80603	2.00265	1.14537	1.74848	0.0803815	0.999928
8090	ENSMUSG00000030895	Hpx	1.63097	1.99208	1.71456	1.16186	0.245291	0.999928
22914	ENSMUSG00000079625	Tm4sf19	1.6968	1.99073	2.64713	0.752033	0.452031	0.999928
22161	ENSMUSG00000077704	Snord89	0.871462	1.98952	3.1082	0.640087	0.522116	0.999928
3779	ENSMUSG00000022586	Ly6i	0.869087	1.98106	2.63154	0.752815	0.451561	0.999928
7251	ENSMUSG00000029368	Alb	0.875593	1.97645	2.58318	0.765122	0.444199	0.999928
12292	ENSMUSG00000041605	Inava	0.861964	1.97226	3.11582	0.632983	0.526745	0.999928
15123	ENSMUSG00000051678	Pcdhb6	1.53511	1.96236	2.30033	0.853076	0.393617	0.999928
3165	ENSMUSG00000021565	Slc6a19	3.15119	1.95073	1.45995	1.33617	0.181495	0.999928
45	ENSMUSG00000000263	Glra1	0.353356	1.95027	4.03148	0.483759	0.628557	0.999928
2742	ENSMUSG00000020804	Aanat	0.353356	1.95027	4.03148	0.483759	0.628557	0.999928
4534	ENSMUSG00000024519	Cplx4	0.353356	1.95027	4.03148	0.483759	0.628557	0.999928
7609	ENSMUSG00000030049	Gkn2	0.353356	1.95027	4.03148	0.483759	0.628557	0.999928
9117	ENSMUSG00000032739	Pram1	0.353356	1.95027	4.03148	0.483759	0.628557	0.999928
11624	ENSMUSG00000039691	Tspan10	0.353356	1.95027	4.03148	0.483759	0.628557	0.999928
11865	ENSMUSG00000040340	Tex45	0.353356	1.95027	4.03148	0.483759	0.628557	0.999928
13950	ENSMUSG00000047298	Kcnv2	0.353356	1.95027	4.03148	0.483759	0.628557	0.999928
17478	ENSMUSG00000062480	Acat3	0.353356	1.95027	4.03148	0.483759	0.628557	0.999928
38927	ENSMUSG00000101026	Ly6g6g	0.353356	1.95027	4.03148	0.483759	0.628557	0.999928
2137	ENSMUSG00000019785	Clvs2	1.54554	1.95005	2.31422	0.842639	0.39943	0.999928
12032	ENSMUSG00000040728	Esrp1	1.53129	1.9446	2.71222	0.716976	0.473389	0.999928
14502	ENSMUSG00000049353	Rd3	1.54079	1.94199	2.21545	0.876569	0.380721	0.999928
1370	ENSMUSG00000011486	Slc25a41	0.350982	1.94176	4.03221	0.481562	0.630117	0.999928
2623	ENSMUSG00000020622	Nt5c1b	0.350982	1.94176	4.03221	0.481562	0.630117	0.999928
2900	ENSMUSG00000021071	Trim9	0.350982	1.94176	4.03221	0.481562	0.630117	0.999928
5495	ENSMUSG00000026344	Lypd1	0.350982	1.94176	4.03221	0.481562	0.630117	0.999928
10026	ENSMUSG00000035403	Crb2	0.350982	1.94176	4.03221	0.481562	0.630117	0.999928
12207	ENSMUSG00000041323	Ak7	0.350982	1.94176	4.03221	0.481562	0.630117	0.999928
12676	ENSMUSG00000042707	Dnali1	0.350982	1.94176	4.03221	0.481562	0.630117	0.999928
12725	ENSMUSG00000042845	Wfdc12	0.350982	1.94176	4.03221	0.481562	0.630117	0.999928
13623	ENSMUSG00000046160	Olig1	0.350982	1.94176	4.03221	0.481562	0.630117	0.999928
16242	ENSMUSG00000056854	Pou3f4	0.350982	1.94176	4.03221	0.481562	0.630117	0.999928
16520	ENSMUSG00000058159	T2	0.350982	1.94176	4.03221	0.481562	0.630117	0.999928
28558	ENSMUSG00000087075	Lbhd2	0.350982	1.94176	4.03221	0.481562	0.630117	0.999928
40497	ENSMUSG00000102697	Pcdhac2	0.350982	1.94176	4.03221	0.481562	0.630117	0.999928
49541	ENSMUSG00000112388	AI463170	0.350982	1.94176	4.03221	0.481562	0.630117	0.999928
830	ENSMUSG00000005355	Casp14	0.348607	1.93321	4.03294	0.479355	0.631686	0.999928
831	ENSMUSG00000005357	Slc1a6	0.348607	1.93321	4.03294	0.479355	0.631686	0.999928
1060	ENSMUSG00000006777	Krt23	0.348607	1.93321	4.03294	0.479355	0.631686	0.999928
1791	ENSMUSG00000017311	Pyy	0.348607	1.93321	4.03294	0.479355	0.631686	0.999928
5879	ENSMUSG00000026984	Il1f6	0.348607	1.93321	4.03294	0.479355	0.631686	0.999928
8312	ENSMUSG00000031372	Trex2	0.348607	1.93321	4.03294	0.479355	0.631686	0.999928
9552	ENSMUSG00000034112	Atp2c2	0.348607	1.93321	4.03294	0.479355	0.631686	0.999928
10254	ENSMUSG00000036136	Fam110c	0.348607	1.93321	4.03294	0.479355	0.631686	0.999928
10729	ENSMUSG00000037469	Acp7	0.348607	1.93321	4.03294	0.479355	0.631686	0.999928
11783	ENSMUSG00000040127	Sdr9c7	0.348607	1.93321	4.03294	0.479355	0.631686	0.999928
12452	ENSMUSG00000042092	Lce1c	0.348607	1.93321	4.03294	0.479355	0.631686	0.999928
13235	ENSMUSG00000044748	Defb1	0.348607	1.93321	4.03294	0.479355	0.631686	0.999928
14270	ENSMUSG00000048455	Sprr1b	0.348607	1.93321	4.03294	0.479355	0.631686	0.999928
14451	ENSMUSG00000049133	Flg2	0.348607	1.93321	4.03294	0.479355	0.631686	0.999928
14654	ENSMUSG00000049926	Olfr921	0.348607	1.93321	4.03294	0.479355	0.631686	0.999928
15102	ENSMUSG00000051592	Ccnb3	0.348607	1.93321	4.03294	0.479355	0.631686	0.999928
15248	ENSMUSG00000052293	Taf9	0.348607	1.93321	4.03294	0.479355	0.631686	0.999928
16194	ENSMUSG00000056632	Dsg3	0.348607	1.93321	4.03294	0.479355	0.631686	0.999928
16275	ENSMUSG00000056978	Hamp2	0.348607	1.93321	4.03294	0.479355	0.631686	0.999928
16930	ENSMUSG00000059956	Serpinb12	0.348607	1.93321	4.03294	0.479355	0.631686	0.999928
17690	ENSMUSG00000063434	Sorcs3	0.348607	1.93321	4.03294	0.479355	0.631686	0.999928
19059	ENSMUSG00000066760	Psg16	0.348607	1.93321	4.03294	0.479355	0.631686	0.999928
19305	ENSMUSG00000068117	Mei1	0.348607	1.93321	4.03294	0.479355	0.631686	0.999928
19451	ENSMUSG00000068887	Lce1j	0.348607	1.93321	4.03294	0.479355	0.631686	0.999928
19453	ENSMUSG00000068889	Lce1e	0.348607	1.93321	4.03294	0.479355	0.631686	0.999928
19935	ENSMUSG00000071019	Sdr16c6	0.348607	1.93321	4.03294	0.479355	0.631686	0.999928
20066	ENSMUSG00000071561	Cstdc5	0.348607	1.93321	4.03294	0.479355	0.631686	0.999928
20480	ENSMUSG00000073602	Serpinb3b	0.348607	1.93321	4.03294	0.479355	0.631686	0.999928
20809	ENSMUSG00000074445	Sprr2a3	0.348607	1.93321	4.03294	0.479355	0.631686	0.999928
34539	ENSMUSG00000095870	Lce1k	0.348607	1.93321	4.03294	0.479355	0.631686	0.999928
11423	ENSMUSG00000039155	Cdh26	0.348607	1.93321	4.03294	0.479355	0.631686	0.999928
6230	ENSMUSG00000027636	Sla2	0.833191	1.93204	2.31717	0.833795	0.404397	0.999928
5599	ENSMUSG00000026532	Spta1	0.833191	1.93204	2.31717	0.833795	0.404397	0.999928
14964	ENSMUSG00000051076	Vtcn1	0.833191	1.93204	2.31717	0.833795	0.404397	0.999928
6903	ENSMUSG00000028794	A3galt2	0.842359	1.932	2.31128	0.835902	0.40321	0.999928
9775	ENSMUSG00000034706	Dnaic2	4.8168	1.92561	1.09976	1.75093	0.0799579	0.999928
4150	ENSMUSG00000023781	Hes7	0.828442	1.92543	2.65646	0.724811	0.468568	0.999928
9134	ENSMUSG00000032783	Troap	3.79523	1.9133	1.96851	0.971953	0.331074	0.999928
8627	ENSMUSG00000031880	Rrad	448.754	1.90878	1.04086	1.83384	0.0666774	0.999928
15628	ENSMUSG00000054013	Tmem179	5.49033	1.9038	1.15375	1.65009	0.0989245	0.999928
6697	ENSMUSG00000028459	Cd72	13.717	1.89568	0.964955	1.96452	0.0494695	0.999928
20855	ENSMUSG00000074577	Ripor3	5.33651	1.89468	1.14899	1.64899	0.09915	0.999928
19330	ENSMUSG00000068227	Il2rb	4.61436	1.89141	1.1162	1.69452	0.0901666	0.999928
22907	ENSMUSG00000079605	Zbtb9	0.808837	1.88954	2.62493	0.719845	0.471621	0.999928
17799	ENSMUSG00000063887	Nlgn1	0.82451	1.88702	2.3154	0.814987	0.41508	0.999928
4555	ENSMUSG00000024553	Galr1	0.81563	1.88698	2.32127	0.812907	0.416271	0.999928
13874	ENSMUSG00000047034	Ankrd33	0.81563	1.88698	2.32127	0.812907	0.416271	0.999928
2833	ENSMUSG00000020932	Gfap	0.806462	1.88694	2.32744	0.810736	0.417517	0.999928
12767	ENSMUSG00000043036	Ccdc63	0.813255	1.88111	2.61939	0.718147	0.472666	0.999928
22853	ENSMUSG00000079502	Cfap77	0.813255	1.88111	2.61939	0.718147	0.472666	0.999928
5647	ENSMUSG00000026611	Spata17	2.26579	1.87176	1.55425	1.20428	0.22848	0.999928
7575	ENSMUSG00000029923	Rab19	3.10835	1.87132	1.34357	1.3928	0.163681	0.999928
720	ENSMUSG00000004552	Ctse	0.326628	1.85032	4.04027	0.45797	0.646974	0.999928
5709	ENSMUSG00000026715	Serpinc1	0.326628	1.85032	4.04027	0.45797	0.646974	0.999928
7444	ENSMUSG00000029663	Gngt1	0.326628	1.85032	4.04027	0.45797	0.646974	0.999928
7674	ENSMUSG00000030154	Klrb1f	0.326628	1.85032	4.04027	0.45797	0.646974	0.999928
8268	ENSMUSG00000031293	Rs1	0.326628	1.85032	4.04027	0.45797	0.646974	0.999928
9696	ENSMUSG00000034482	Ly6g5c	0.326628	1.85032	4.04027	0.45797	0.646974	0.999928
10437	ENSMUSG00000036743	Psma8	0.326628	1.85032	4.04027	0.45797	0.646974	0.999928
11448	ENSMUSG00000039200	Atf7ip2	0.326628	1.85032	4.04027	0.45797	0.646974	0.999928
11940	ENSMUSG00000040525	Cblc	0.326628	1.85032	4.04027	0.45797	0.646974	0.999928
22395	ENSMUSG00000078487	Ankrd65	0.326628	1.85032	4.04027	0.45797	0.646974	0.999928
27569	ENSMUSG00000085837	Kcnmb4os2	0.326628	1.85032	4.04027	0.45797	0.646974	0.999928
28942	ENSMUSG00000087547	Platr27	0.326628	1.85032	4.04027	0.45797	0.646974	0.999928
34381	ENSMUSG00000095654	Plscr5	0.326628	1.85032	4.04027	0.45797	0.646974	0.999928
6833	ENSMUSG00000028678	Kif2c	5.15304	1.84167	1.2035	1.53027	0.12595	0.999928
2972	ENSMUSG00000021211	Akr1c12	0.324253	1.84137	4.04109	0.455661	0.648634	0.999928
3421	ENSMUSG00000022002	Erich6b	0.324253	1.84137	4.04109	0.455661	0.648634	0.999928
4100	ENSMUSG00000023247	Guca2a	0.324253	1.84137	4.04109	0.455661	0.648634	0.999928
6054	ENSMUSG00000027344	Fsip1	0.324253	1.84137	4.04109	0.455661	0.648634	0.999928
10178	ENSMUSG00000035896	Rnase1	0.324253	1.84137	4.04109	0.455661	0.648634	0.999928
10755	ENSMUSG00000037542	Aldh8a1	0.324253	1.84137	4.04109	0.455661	0.648634	0.999928
11188	ENSMUSG00000038572	Bpifb5	0.324253	1.84137	4.04109	0.455661	0.648634	0.999928
11397	ENSMUSG00000039097	Rln1	0.324253	1.84137	4.04109	0.455661	0.648634	0.999928
12800	ENSMUSG00000043164	Tmem212	0.324253	1.84137	4.04109	0.455661	0.648634	0.999928
15595	ENSMUSG00000053863	Mepe	0.324253	1.84137	4.04109	0.455661	0.648634	0.999928
15945	ENSMUSG00000055471	Alk	0.324253	1.84137	4.04109	0.455661	0.648634	0.999928
17254	ENSMUSG00000061524	Zic2	0.324253	1.84137	4.04109	0.455661	0.648634	0.999928
18986	ENSMUSG00000066392	Nrxn3	0.324253	1.84137	4.04109	0.455661	0.648634	0.999928
19482	ENSMUSG00000069072	Slc7a14	0.324253	1.84137	4.04109	0.455661	0.648634	0.999928
19716	ENSMUSG00000070291	Ddx43	0.324253	1.84137	4.04109	0.455661	0.648634	0.999928
19896	ENSMUSG00000070866	Zfp804a	0.324253	1.84137	4.04109	0.455661	0.648634	0.999928
20494	ENSMUSG00000073652	Apol7d	0.324253	1.84137	4.04109	0.455661	0.648634	0.999928
22871	ENSMUSG00000079536	Ctag2l1	0.324253	1.84137	4.04109	0.455661	0.648634	0.999928
26570	ENSMUSG00000084592	Mir1898	0.324253	1.84137	4.04109	0.455661	0.648634	0.999928
28660	ENSMUSG00000087200	Lrp8os3	0.324253	1.84137	4.04109	0.455661	0.648634	0.999928
29318	ENSMUSG00000088054	Mir1968	0.324253	1.84137	4.04109	0.455661	0.648634	0.999928
31738	ENSMUSG00000091983	Olfr457	0.324253	1.84137	4.04109	0.455661	0.648634	0.999928
35670	ENSMUSG00000097336	Fendrr	0.324253	1.84137	4.04109	0.455661	0.648634	0.999928
45728	ENSMUSG00000108307	Ceacam-ps1	0.324253	1.84137	4.04109	0.455661	0.648634	0.999928
7704	ENSMUSG00000030206	Gsg1	0.800156	1.83972	2.66803	0.689542	0.490482	0.999928
9553	ENSMUSG00000034115	Scn11a	0.782108	1.83951	2.68498	0.685112	0.493273	0.999928
14548	ENSMUSG00000049539	H1f1	0.782108	1.83951	2.68498	0.685112	0.493273	0.999928
13567	ENSMUSG00000045942	BC049762	0.797781	1.83535	2.66949	0.687528	0.49175	0.999928
30221	ENSMUSG00000089214	Mir1931	0.797781	1.83535	2.66949	0.687528	0.49175	0.999928
13941	ENSMUSG00000047259	Mc4r	0.788901	1.83524	2.67779	0.685355	0.49312	0.999928
15876	ENSMUSG00000055114	Anxa13	0.788901	1.83524	2.67779	0.685355	0.49312	0.999928
7699	ENSMUSG00000030200	Bcl2l14	0.779734	1.83513	2.68651	0.683088	0.494551	0.999928
11636	ENSMUSG00000039716	Dock3	0.779734	1.83513	2.68651	0.683088	0.494551	0.999928
9601	ENSMUSG00000034226	Rhov	2.14054	1.83267	2.14953	0.85259	0.393887	0.999928
20768	ENSMUSG00000074354	Arhgap20os	2.91314	1.83135	1.38326	1.32394	0.185523	0.999928
7218	ENSMUSG00000029304	Spp1	199.342	1.81649	1.35126	1.3443	0.178852	0.999928
10622	ENSMUSG00000037202	Prf1	2.18323	1.81361	1.8282	0.992022	0.321187	0.999928
19300	ENSMUSG00000068101	Cenpm	3.60875	1.80321	1.33668	1.34903	0.177328	0.999928
4230	ENSMUSG00000023992	Trem2	154.469	1.80316	1.37596	1.31048	0.190033	0.999928
22913	ENSMUSG00000079620	Muc4	2.90475	1.79527	1.39842	1.28379	0.199216	0.999928
13386	ENSMUSG00000045284	Dcaf12l1	5.14465	1.78562	0.945979	1.88759	0.0590807	0.999928
7523	ENSMUSG00000029813	Doxl1	0.773427	1.78037	3.19161	0.557828	0.576962	0.999928
5304	ENSMUSG00000026011	Ctla4	0.773427	1.78037	3.19161	0.557828	0.576962	0.999928
11523	ENSMUSG00000039391	Ccdc81	0.764547	1.78023	3.20319	0.555768	0.578369	0.999928
12005	ENSMUSG00000040680	Kremen2	2.20016	1.78016	1.43792	1.23801	0.215712	0.999928
1354	ENSMUSG00000011154	Cfap161	0.75538	1.78008	3.21535	0.553622	0.579838	0.999928
16649	ENSMUSG00000058728	Cd300c	0.75538	1.78008	3.21535	0.553622	0.579838	0.999928
8271	ENSMUSG00000031297	Slc7a3	1.42106	1.77963	1.86484	0.95431	0.339927	0.999928
2020	ENSMUSG00000018907	Alox12e	4.94655	1.77857	1.68764	1.05388	0.291938	0.999928
12584	ENSMUSG00000042451	Mybph	1385.26	1.76307	0.75979	2.32047	0.0203154	0.999928
3278	ENSMUSG00000021751	Acox2	2.17343	1.76282	1.41307	1.24751	0.21221	0.999928
4031	ENSMUSG00000023031	Cela1	6.42701	1.76075	1.11002	1.58624	0.112685	0.999928
14442	ENSMUSG00000049109	Themis	1.39671	1.75206	2.10056	0.834093	0.404229	0.999928
6613	ENSMUSG00000028327	Stra6l	5.50999	1.74769	1.66675	1.04856	0.294379	0.999928
14047	ENSMUSG00000047658	Gal3st3	1.36081	1.74766	2.7669	0.631632	0.527627	0.999928
1610	ENSMUSG00000015484	Fam163a	0.299899	1.74498	4.0502	0.430837	0.666587	0.999928
3082	ENSMUSG00000021396	Nxnl2	0.299899	1.74498	4.0502	0.430837	0.666587	0.999928
5065	ENSMUSG00000025480	Syce1	0.299899	1.74498	4.0502	0.430837	0.666587	0.999928
6427	ENSMUSG00000028001	Fga	0.299899	1.74498	4.0502	0.430837	0.666587	0.999928
6896	ENSMUSG00000028785	Hpca	0.299899	1.74498	4.0502	0.430837	0.666587	0.999928
8064	ENSMUSG00000030858	Fam24b	0.299899	1.74498	4.0502	0.430837	0.666587	0.999928
9926	ENSMUSG00000035148	Gpr33	0.299899	1.74498	4.0502	0.430837	0.666587	0.999928
10379	ENSMUSG00000036551	Akap14	0.299899	1.74498	4.0502	0.430837	0.666587	0.999928
10960	ENSMUSG00000038067	Csf3	0.299899	1.74498	4.0502	0.430837	0.666587	0.999928
11065	ENSMUSG00000038292	Ccdc155	0.299899	1.74498	4.0502	0.430837	0.666587	0.999928
11493	ENSMUSG00000039313	Minar1	0.299899	1.74498	4.0502	0.430837	0.666587	0.999928
12358	ENSMUSG00000041771	Slc24a4	0.299899	1.74498	4.0502	0.430837	0.666587	0.999928
12917	ENSMUSG00000043648	Pld6	0.299899	1.74498	4.0502	0.430837	0.666587	0.999928
13313	ENSMUSG00000045034	Ankrd34b	0.299899	1.74498	4.0502	0.430837	0.666587	0.999928
13669	ENSMUSG00000046323	Dppa3	0.299899	1.74498	4.0502	0.430837	0.666587	0.999928
13863	ENSMUSG00000047002	Msgn1	0.299899	1.74498	4.0502	0.430837	0.666587	0.999928
14457	ENSMUSG00000049160	Tex50	0.299899	1.74498	4.0502	0.430837	0.666587	0.999928
15164	ENSMUSG00000051860	Samd7	0.299899	1.74498	4.0502	0.430837	0.666587	0.999928
15504	ENSMUSG00000053441	Adamts19	0.299899	1.74498	4.0502	0.430837	0.666587	0.999928
16019	ENSMUSG00000055826	Tescl	0.299899	1.74498	4.0502	0.430837	0.666587	0.999928
16128	ENSMUSG00000056300	Zfp981	0.299899	1.74498	4.0502	0.430837	0.666587	0.999928
17949	ENSMUSG00000064387	Snora73a	0.299899	1.74498	4.0502	0.430837	0.666587	0.999928
18656	ENSMUSG00000065557	Mirlet7c-1	0.299899	1.74498	4.0502	0.430837	0.666587	0.999928
19387	ENSMUSG00000068547	Clca4a	0.299899	1.74498	4.0502	0.430837	0.666587	0.999928
19537	ENSMUSG00000069310	H3c3	0.299899	1.74498	4.0502	0.430837	0.666587	0.999928
20637	ENSMUSG00000073974	Olfr551	0.299899	1.74498	4.0502	0.430837	0.666587	0.999928
22302	ENSMUSG00000078137	Ankrd63	0.299899	1.74498	4.0502	0.430837	0.666587	0.999928
28172	ENSMUSG00000086598	Btbd18	0.299899	1.74498	4.0502	0.430837	0.666587	0.999928
30844	ENSMUSG00000090063	Dlx6os1	0.299899	1.74498	4.0502	0.430837	0.666587	0.999928
30923	ENSMUSG00000090176	Cd200r2	0.299899	1.74498	4.0502	0.430837	0.666587	0.999928
33100	ENSMUSG00000094035	Ldlrad2	0.299899	1.74498	4.0502	0.430837	0.666587	0.999928
35729	ENSMUSG00000097425	Vmn1r181	0.299899	1.74498	4.0502	0.430837	0.666587	0.999928
43568	ENSMUSG00000105932	Mir6925	0.299899	1.74498	4.0502	0.430837	0.666587	0.999928
20176	ENSMUSG00000072423	Psmb11	0.299899	1.74498	4.0502	0.430837	0.666587	0.999928
13093	ENSMUSG00000044279	Crb3	2.89907	1.74158	1.29704	1.34273	0.179359	0.999928
7998	ENSMUSG00000030745	Il21r	15.3299	1.7325	0.948499	1.82657	0.0677639	0.999928
32986	ENSMUSG00000093910	Zfp853	1.40559	1.7294	2.09835	0.824173	0.409841	0.999928
6123	ENSMUSG00000027446	Cstdc2	1.36411	1.71882	2.28141	0.753404	0.451207	0.999928
3742	ENSMUSG00000022534	Mefv	6.16616	1.71477	1.06172	1.6151	0.10629	0.999928
44413	ENSMUSG00000106820	D5Ertd605e	2.74563	1.70609	1.37468	1.24108	0.214576	0.999928
22964	ENSMUSG00000079845	Xlr4a	2.78264	1.69925	2.07154	0.820284	0.412054	0.999928
10770	ENSMUSG00000037593	Rskr	2.78803	1.69913	1.26542	1.34274	0.179356	0.999928
14955	ENSMUSG00000051048	P4ha3	5.39623	1.69606	1.40862	1.20405	0.228569	0.999928
10054	ENSMUSG00000035498	Cdcp1	4.09776	1.69475	1.21142	1.39898	0.161819	0.999928
19370	ENSMUSG00000068417	Pnp2	4.18504	1.69174	1.10361	1.53292	0.125296	0.999928
16714	ENSMUSG00000059040	Eno1b	3.4754	1.6902	1.13528	1.48879	0.136541	0.999928
26622	ENSMUSG00000084651	Mir1904	1.37328	1.68605	2.04148	0.825894	0.408864	0.999928
20214	ENSMUSG00000072621	Slfn10-ps	1.42126	1.66991	2.33557	0.71499	0.474615	0.999928
16323	ENSMUSG00000057182	Scn3a	5.4704	1.66512	0.916933	1.81597	0.0693755	0.999928
12413	ENSMUSG00000041945	Mfsd9	2.74345	1.66094	1.32028	1.25803	0.208382	0.999928
2613	ENSMUSG00000020607	Lratd1	1.37532	1.66058	2.77671	0.598037	0.549816	0.999928
313	ENSMUSG00000001773	Folh1	1.34892	1.6526	1.84229	0.897038	0.369699	0.999928
20978	ENSMUSG00000074895	Eif4e1b	2.78585	1.64905	1.41081	1.16887	0.242456	0.999928
7960	ENSMUSG00000030683	Sez6l2	3.94936	1.64784	1.34711	1.22324	0.221238	0.999928
5451	ENSMUSG00000026259	Ngef	6.74942	1.64253	0.952105	1.72516	0.0844993	0.999928
12241	ENSMUSG00000041431	Ccnb1	7.13093	1.63814	1.34835	1.21493	0.224394	0.999928
14021	ENSMUSG00000047586	Nccrp1	2.04071	1.63811	1.59873	1.02463	0.305537	0.999928
5419	ENSMUSG00000026205	Slc23a3	10.0895	1.63778	0.758673	2.15874	0.0308702	0.999928
9439	ENSMUSG00000033765	Calm4	16.3467	1.63475	1.09023	1.49945	0.133756	0.999928
22648	ENSMUSG00000079019	Insl3	1.3578	1.63408	1.83997	0.888103	0.374486	0.999928
5906	ENSMUSG00000027068	Dhrs9	10.5515	1.63063	1.42691	1.14277	0.253135	0.999928
10618	ENSMUSG00000037188	Grhl3	1.97396	1.63004	1.60949	1.01277	0.311171	0.999928
32212	ENSMUSG00000092680	Snord55	1.29105	1.6299	2.29623	0.709818	0.477817	0.999928
18634	ENSMUSG00000065530	Mir99a	2.57734	1.6264	1.59922	1.017	0.309153	0.999928
646	ENSMUSG00000003882	Il7r	15.7264	1.61382	1.09002	1.48054	0.13873	0.999928
7165	ENSMUSG00000029205	Chrna9	8.3887	1.6067	0.920097	1.74623	0.0807714	0.999928
7543	ENSMUSG00000029843	Slc13a4	3.29809	1.60563	1.38147	1.16226	0.245131	0.999928
6173	ENSMUSG00000027525	Phactr3	2.00326	1.59003	1.54718	1.0277	0.30409	0.999928
2801	ENSMUSG00000020892	Aloxe3	1.37347	1.58923	1.9981	0.795373	0.426397	0.999928
5877	ENSMUSG00000026981	Il1rn	17.3207	1.58661	1.88833	0.840219	0.400785	0.999928
6585	ENSMUSG00000028264	Spaca1	1.30672	1.57863	1.84289	0.856604	0.391664	0.999928
760	ENSMUSG00000004842	Pou1f1	0.685616	1.57316	3.31779	0.474158	0.635387	0.999928
9595	ENSMUSG00000034212	Ankmy1	0.694784	1.57306	3.30382	0.476132	0.63398	0.999928
13753	ENSMUSG00000046637	Ttc34	0.694784	1.57306	3.30382	0.476132	0.63398	0.999928
14337	ENSMUSG00000048703	Speer4b	0.703664	1.57296	3.29054	0.478024	0.632633	0.999928
17845	ENSMUSG00000064109	Hcst	5.86695	1.57196	1.05541	1.48943	0.136373	0.999928
4748	ENSMUSG00000024907	Gal	10.9377	1.57081	1.2114	1.29669	0.194738	0.999928
19078	ENSMUSG00000066861	Oas1g	1.97653	1.56908	1.59811	0.981834	0.326182	0.999928
27391	ENSMUSG00000085628	Appbp2os	1.27111	1.5675	1.89804	0.825854	0.408887	0.999928
14112	ENSMUSG00000047880	Cxcr5	1.9433	1.56577	1.50667	1.03922	0.298701	0.999928
2059	ENSMUSG00000019178	Styxl1	0.683241	1.56295	2.80039	0.55812	0.576762	0.999928
20280	ENSMUSG00000072849	Serpina1e	0.683241	1.56295	2.80039	0.55812	0.576762	0.999928
16287	ENSMUSG00000057058	Skap1	0.692409	1.56283	2.78992	0.560171	0.575363	0.999928
22457	ENSMUSG00000078612	Fyb2	0.701289	1.56271	2.77996	0.562135	0.574024	0.999928
20430	ENSMUSG00000073433	Arhgdig	29.1224	1.5614	0.833284	1.87379	0.0609599	0.999928
30746	ENSMUSG00000089929	Bcl2a1b	13.9385	1.55988	0.914007	1.70664	0.0878887	0.999928
6649	ENSMUSG00000028391	Wdr31	1.91006	1.55846	1.64017	0.950183	0.342019	0.999928
16725	ENSMUSG00000059089	Fcgr4	17.1618	1.55792	0.812938	1.91641	0.0553126	0.999928
17990	ENSMUSG00000064451	Snora23	0.680867	1.55769	2.80234	0.555853	0.578311	0.999928
31653	ENSMUSG00000091780	Sco2	0.680867	1.55769	2.80234	0.555853	0.578311	0.999928
13255	ENSMUSG00000044814	Olfr543	0.690035	1.55758	2.79181	0.557908	0.576907	0.999928
34261	ENSMUSG00000095510	Rhox3f	0.690035	1.55758	2.79181	0.557908	0.576907	0.999928
1349	ENSMUSG00000011034	Slc5a1	0.678492	1.55621	3.32641	0.467834	0.639903	0.999928
13852	ENSMUSG00000046971	Pla2g4f	0.68766	1.55613	3.31223	0.469814	0.638488	0.999928
2499	ENSMUSG00000020411	Nipal4	0.69654	1.55606	3.29875	0.471711	0.637133	0.999928
5884	ENSMUSG00000026989	Dapl1	0.69654	1.55606	3.29875	0.471711	0.637133	0.999928
7850	ENSMUSG00000030484	Lypd5	0.69654	1.55606	3.29875	0.471711	0.637133	0.999928
2649	ENSMUSG00000020656	Grhl1	7.11905	1.5551	0.883106	1.76095	0.0782476	0.999928
9507	ENSMUSG00000033967	Rnf225	3.16789	1.55377	1.41268	1.09987	0.27139	0.999928
11649	ENSMUSG00000039748	Exo1	1.84302	1.55195	2.20087	0.70515	0.480717	0.999928
10787	ENSMUSG00000037636	Slc25a43	1.27999	1.54805	1.89556	0.816676	0.414114	0.999928
28487	ENSMUSG00000086993	Rsf1os2	1.27999	1.54805	1.89556	0.816676	0.414114	0.999928
13322	ENSMUSG00000045062	Pcdhb7	8.31118	1.53359	0.867062	1.76872	0.0769403	0.999928
4844	ENSMUSG00000025064	Col17a1	7.53946	1.53094	0.996278	1.53666	0.124376	0.999928
10589	ENSMUSG00000037108	Zcwpw1	2.44462	1.52411	1.69862	0.897262	0.369579	0.999928
10819	ENSMUSG00000037725	Ckap2	10.5521	1.52269	1.1038	1.37949	0.167742	0.999928
12383	ENSMUSG00000041842	Fhdc1	5.10948	1.51979	1.11906	1.35809	0.174434	0.999928
201	ENSMUSG00000001131	Timp1	189.146	1.51847	1.13491	1.33796	0.180908	0.999928
19441	ENSMUSG00000068855	H2ac20	3.21615	1.51831	1.1978	1.26758	0.204949	0.999928
2805	ENSMUSG00000020897	Aurkb	12.9981	1.51366	1.07994	1.40162	0.16103	0.999928
11961	ENSMUSG00000040570	Rundc3b	2.57748	1.51298	1.53497	0.985678	0.324291	0.999928
6254	ENSMUSG00000027674	Pex5l	3.73262	1.5079	1.40706	1.07167	0.28387	0.999928
5861	ENSMUSG00000026959	Grin1	0.658887	1.50652	2.82082	0.534072	0.593292	0.999928
4676	ENSMUSG00000024786	Majin	0.676935	1.50647	2.7993	0.538159	0.590467	0.999928
32418	ENSMUSG00000093044	Snord8	0.676935	1.50647	2.7993	0.538159	0.590467	0.999928
7819	ENSMUSG00000030406	Gipr	0.656513	1.50061	2.48605	0.603613	0.546101	0.999928
14150	ENSMUSG00000048004	Tmem196	0.656513	1.50061	2.48605	0.603613	0.546101	0.999928
19943	ENSMUSG00000071047	Ces1a	0.665681	1.5006	2.47785	0.605605	0.544777	0.999928
11173	ENSMUSG00000038541	Srd5a2	0.67456	1.50059	2.47007	0.607508	0.543514	0.999928
12841	ENSMUSG00000043333	Rhbdl2	0.67456	1.50059	2.47007	0.607508	0.543514	0.999928
14327	ENSMUSG00000048655	Ccdc169	0.67456	1.50059	2.47007	0.607508	0.543514	0.999928
17747	ENSMUSG00000063689	H2ac21	0.67456	1.50059	2.47007	0.607508	0.543514	0.999928
17893	ENSMUSG00000064288	H4c12	0.67456	1.50059	2.47007	0.607508	0.543514	0.999928
14825	ENSMUSG00000050578	Mmp13	12.2331	1.50035	1.03135	1.45474	0.145742	0.999928
17838	ENSMUSG00000064065	Ipcef1	6.77505	1.49819	1.07444	1.39439	0.163201	0.999928
22526	ENSMUSG00000078773	Rad54b	1.81721	1.49718	1.78099	0.840646	0.400546	0.999928
9394	ENSMUSG00000033615	Cplx1	0.663306	1.49565	2.81386	0.531529	0.595052	0.999928
19616	ENSMUSG00000069855	Slc47a2	0.663306	1.49565	2.81386	0.531529	0.595052	0.999928
26839	ENSMUSG00000084938	BB557941	0.663306	1.49565	2.81386	0.531529	0.595052	0.999928
9631	ENSMUSG00000034310	Tmem132d	0.672186	1.49565	2.80327	0.533536	0.593662	0.999928
8453	ENSMUSG00000031594	Fgl1	0.672186	1.49565	2.80327	0.533536	0.593662	0.999928
4616	ENSMUSG00000024672	Ms4a7	33.329	1.49509	0.928087	1.61094	0.107193	0.999928
22424	ENSMUSG00000078521	Aunip	1.83463	1.48626	2.24043	0.663381	0.507086	0.999928
6078	ENSMUSG00000027376	Prom2	3.03104	1.48577	1.60793	0.924029	0.355471	0.999928
2009	ENSMUSG00000018849	Wwc1	3.16207	1.4789	1.30996	1.12896	0.258914	0.999928
8436	ENSMUSG00000031562	Dctd	18.1637	1.47805	0.57315	2.57883	0.00991361	0.999928
10236	ENSMUSG00000036091	Hyal3	1.82876	1.4764	1.58303	0.932641	0.351005	0.999928
6038	ENSMUSG00000027322	Siglec1	24.2229	1.47542	0.657727	2.24321	0.0248831	0.999928
7526	ENSMUSG00000029816	Gpnmb	485.653	1.47512	1.15722	1.27471	0.202412	0.999928
11498	ENSMUSG00000039323	Igfbp2	6.59487	1.47259	1.44871	1.01649	0.309398	0.999928
5467	ENSMUSG00000026285	Pdcd1	1.22891	1.4721	2.46888	0.596261	0.551001	0.999928
768	ENSMUSG00000004885	Crabp2	4.26376	1.46769	1.1156	1.31561	0.188306	0.999928
278	ENSMUSG00000001558	Klhl10	4.99752	1.4672	1.06235	1.38109	0.167251	0.999928
13661	ENSMUSG00000046295	Ankle1	3.00008	1.46512	1.43221	1.02298	0.306316	0.999928
9534	ENSMUSG00000034057	Myrfl	1.8403	1.4642	1.59963	0.915336	0.360015	0.999928
12596	ENSMUSG00000042489	Clspn	5.45077	1.46397	1.32302	1.10654	0.268493	0.999928
8548	ENSMUSG00000031760	Mt3	72.2701	1.46365	0.677337	2.16089	0.0307036	0.999928
13040	ENSMUSG00000044103	Il1f9	1.18268	1.45973	2.86948	0.508709	0.610956	0.999928
12906	ENSMUSG00000043613	Mmp3	79.567	1.45591	1.11101	1.31044	0.190046	0.999928
7955	ENSMUSG00000030677	Kif22	32.7355	1.45575	0.716737	2.03108	0.0422471	0.999928
16251	ENSMUSG00000056888	Glipr1	10.822	1.45343	1.14201	1.27269	0.203127	0.999928
22879	ENSMUSG00000079553	Kifc1	7.77721	1.45324	0.97451	1.49125	0.135895	0.999928
14293	ENSMUSG00000048520	Fbxl13	4.78929	1.44931	1.19886	1.20891	0.226696	0.999928
15670	ENSMUSG00000054196	Cthrc1	13.2403	1.44751	0.849042	1.70487	0.0882189	0.999928
15075	ENSMUSG00000051486	Pcdhb11	3.0469	1.44731	1.31886	1.09739	0.272471	0.999928
35703	ENSMUSG00000097391	Mirg	10.1127	1.44476	0.873607	1.65379	0.098171	0.999928
19133	ENSMUSG00000067201	H2-M9	1.83968	1.44366	1.72575	0.836537	0.402853	0.999928
3902	ENSMUSG00000022805	Maats1	0.650206	1.44292	2.82217	0.511281	0.609154	0.999928
16490	ENSMUSG00000058019	Ces5a	0.650206	1.44292	2.82217	0.511281	0.609154	0.999928
1427	ENSMUSG00000013418	B4galnt2	0.641327	1.44282	2.83328	0.509239	0.610585	0.999928
14797	ENSMUSG00000050468	Astl	0.641327	1.44282	2.83328	0.509239	0.610585	0.999928
4302	ENSMUSG00000024107	Lhcgr	0.632159	1.44271	2.84499	0.507105	0.612081	0.999928
13170	ENSMUSG00000044528	Tram1l1	0.632159	1.44271	2.84499	0.507105	0.612081	0.999928
13675	ENSMUSG00000046338	Gpat2	0.632159	1.44271	2.84499	0.507105	0.612081	0.999928
13520	ENSMUSG00000045751	Mms22l	5.96949	1.43892	1.29213	1.11361	0.265447	0.999928
4818	ENSMUSG00000025014	Dntt	1.86072	1.43759	1.66003	0.866003	0.386489	0.999928
8989	ENSMUSG00000032482	Cspg5	1.86072	1.43759	1.66003	0.866003	0.386489	0.999928
1113	ENSMUSG00000007653	Gabrb2	0.647832	1.43733	2.82431	0.508916	0.610811	0.999928
2024	ENSMUSG00000018919	Tm4sf5	0.647832	1.43733	2.82431	0.508916	0.610811	0.999928
8661	ENSMUSG00000031933	Izumo1r	0.647832	1.43733	2.82431	0.508916	0.610811	0.999928
11380	ENSMUSG00000039059	Hrh3	0.647832	1.43733	2.82431	0.508916	0.610811	0.999928
13628	ENSMUSG00000046178	Nxph1	0.647832	1.43733	2.82431	0.508916	0.610811	0.999928
569	ENSMUSG00000003354	Ccdc65	0.638952	1.43722	2.83548	0.506869	0.612246	0.999928
12445	ENSMUSG00000042064	Myo3b	0.638952	1.43722	2.83548	0.506869	0.612246	0.999928
14530	ENSMUSG00000049491	Slc36a3	0.638952	1.43722	2.83548	0.506869	0.612246	0.999928
801	ENSMUSG00000005089	Slc1a2	0.629784	1.43709	2.84725	0.504731	0.613748	0.999928
13605	ENSMUSG00000046093	Hpcal4	0.629784	1.43709	2.84725	0.504731	0.613748	0.999928
15830	ENSMUSG00000054934	Kcnmb4	0.629784	1.43709	2.84725	0.504731	0.613748	0.999928
19400	ENSMUSG00000068617	Efcab1	0.629784	1.43709	2.84725	0.504731	0.613748	0.999928
22313	ENSMUSG00000078173	Lenep	0.629784	1.43709	2.84725	0.504731	0.613748	0.999928
12067	ENSMUSG00000040829	Zmynd15	16.3699	1.43291	0.760923	1.88311	0.0596848	0.999928
4423	ENSMUSG00000024304	Cdh2	10.312	1.43167	0.879212	1.62835	0.10345	0.999928
8672	ENSMUSG00000031952	Chst5	1.85122	1.42983	1.65998	0.861354	0.389043	0.999928
1627	ENSMUSG00000015652	Steap1	3.0338	1.42826	1.29031	1.10691	0.268331	0.999928
15049	ENSMUSG00000051378	Kif18b	3.53449	1.42572	1.71297	0.832313	0.405232	0.999928
22807	ENSMUSG00000079419	Ms4a6c	14.1917	1.41854	0.972126	1.45921	0.144508	0.999928
16007	ENSMUSG00000055775	Myh8	393.19	1.414	1.09734	1.28858	0.197545	0.999928
12256	ENSMUSG00000041481	Serpina3g	2.96675	1.41328	1.68509	0.838696	0.40164	0.999928
8070	ENSMUSG00000030867	Plk1	17.77	1.41073	0.926392	1.52282	0.127804	0.999928
3569	ENSMUSG00000022245	Skor1	1.7981	1.40918	1.52869	0.921818	0.356624	0.999928
3084	ENSMUSG00000021403	Serpinb9b	1.24696	1.40697	2.82644	0.497791	0.618631	0.999928
7395	ENSMUSG00000029596	Sdsl	4.21457	1.40583	1.69427	0.829755	0.406677	0.999928
15624	ENSMUSG00000054003	Tdrd9	4.16219	1.40212	1.04586	1.34064	0.180037	0.999928
17268	ENSMUSG00000061578	Ksr2	2.42837	1.40204	1.46025	0.960135	0.336987	0.999928
14202	ENSMUSG00000048216	Gpr85	4.73016	1.39894	0.971805	1.43953	0.150001	0.999928
14081	ENSMUSG00000047773	Ankfn1	1.20339	1.39732	2.42805	0.575488	0.564961	0.999928
2311	ENSMUSG00000020098	Pcbd1	28.2504	1.39123	0.786232	1.76949	0.0768118	0.999928
5050	ENSMUSG00000025453	Nnt	7.09949	1.38298	0.784289	1.76336	0.0778404	0.999928
8546	ENSMUSG00000031757	Mt4	1.13397	1.37818	2.38812	0.577099	0.563873	0.999928
3309	ENSMUSG00000021799	Opn4	1.81377	1.37809	1.59735	0.862735	0.388283	0.999928
15585	ENSMUSG00000053825	Ppfia2	1.81377	1.37809	1.59735	0.862735	0.388283	0.999928
8357	ENSMUSG00000031443	F7	19.0694	1.37653	1.16406	1.18252	0.236998	0.999928
5059	ENSMUSG00000025473	Adam8	76.7148	1.37479	1.21083	1.13542	0.256201	0.999928
17328	ENSMUSG00000061878	Sphk1	15.7634	1.37098	0.734235	1.86723	0.0618697	0.999928
7655	ENSMUSG00000030117	Gdf3	20.9335	1.37018	1.83172	0.748031	0.454442	0.999928
5988	ENSMUSG00000027233	Patl2	0.614598	1.36777	3.40751	0.401398	0.688127	0.999928
5648	ENSMUSG00000026614	Slc30a10	0.60543	1.36756	3.42425	0.399375	0.689617	0.999928
14572	ENSMUSG00000049608	Gpr55	0.60543	1.36756	3.42425	0.399375	0.689617	0.999928
14624	ENSMUSG00000049799	Lrrc19	0.60543	1.36756	3.42425	0.399375	0.689617	0.999928
17006	ENSMUSG00000060284	Sp7	0.60543	1.36756	3.42425	0.399375	0.689617	0.999928
20761	ENSMUSG00000074336	Apoc4	0.60543	1.36756	3.42425	0.399375	0.689617	0.999928
27038	ENSMUSG00000085183	Wincr1	0.60543	1.36756	3.42425	0.399375	0.689617	0.999928
29475	ENSMUSG00000088252	Snord13	0.60543	1.36756	3.42425	0.399375	0.689617	0.999928
46670	ENSMUSG00000109305	Smim38	0.60543	1.36756	3.42425	0.399375	0.689617	0.999928
8628	ENSMUSG00000031881	Cdh16	3.95295	1.3671	1.34861	1.01371	0.31072	0.999928
10654	ENSMUSG00000037280	Galnt6	16.1062	1.36534	1.05367	1.29579	0.195046	0.999928
8076	ENSMUSG00000030873	Scnn1b	2.92843	1.36385	1.25922	1.08309	0.278767	0.999928
15896	ENSMUSG00000055202	Zfp811	1.18141	1.36343	2.07494	0.657092	0.511122	0.999928
9858	ENSMUSG00000034917	Tjp3	2.92339	1.36276	1.2316	1.1065	0.26851	0.999928
3009	ENSMUSG00000021263	Degs2	3.53416	1.36053	1.20021	1.13358	0.256971	0.999928
11705	ENSMUSG00000039904	Gpr37	1.17637	1.35956	2.17204	0.62594	0.531354	0.999928
15802	ENSMUSG00000054779	Fgf2os	1.22353	1.34932	2.36266	0.571104	0.567929	0.999928
5447	ENSMUSG00000026253	Chrng	36.8738	1.3479	0.935211	1.44128	0.149506	0.999928
3466	ENSMUSG00000022085	Pebp4	12.3782	1.34574	0.705869	1.9065	0.0565854	0.999928
16056	ENSMUSG00000055978	Fut2	12.0711	1.34487	0.6697	2.00816	0.044626	0.999928
5333	ENSMUSG00000026064	Ptp4a1	1.11199	1.34215	2.13026	0.630042	0.528667	0.999928
27082	ENSMUSG00000085241	Snhg3	1.11199	1.34215	2.13026	0.630042	0.528667	0.999928
3347	ENSMUSG00000021884	Hacl1	5.83755	1.3389	0.880236	1.52107	0.128243	0.999928
10113	ENSMUSG00000035683	Melk	2.83019	1.33563	1.48146	0.901564	0.367289	0.999928
7669	ENSMUSG00000030144	Clec4d	3.87752	1.33533	1.65429	0.807195	0.419554	0.999928
12314	ENSMUSG00000041660	Bbox1	1.18554	1.33453	2.16931	0.615183	0.538434	0.999928
3208	ENSMUSG00000021636	Marveld2	33.7988	1.33351	0.536706	2.48463	0.0129687	0.999928
17494	ENSMUSG00000062545	Tlr12	3.42723	1.33124	1.71426	0.776565	0.437416	0.999928
7535	ENSMUSG00000029830	Svopl	2.27793	1.32527	1.35186	0.980331	0.326923	0.999928
10166	ENSMUSG00000035860	Cdhr3	16.5699	1.32501	0.553742	2.39284	0.0167185	0.999928
16386	ENSMUSG00000057465	Saa2	1.15231	1.3231	2.38199	0.555458	0.578581	0.999928
14214	ENSMUSG00000048251	Bcl11b	2.27318	1.32214	1.39564	0.947338	0.343466	0.999928
4140	ENSMUSG00000023484	Prph	14.6143	1.32201	0.650363	2.03272	0.0420808	0.999928
3668	ENSMUSG00000022422	Dscc1	1.12116	1.31777	1.94394	0.677884	0.497845	0.999928
8635	ENSMUSG00000031891	Hsd11b2	3.36082	1.31721	1.22514	1.07515	0.28231	0.999928
2460	ENSMUSG00000020340	Cyfip2	174.468	1.31682	1.29029	1.02056	0.307462	0.999928
9009	ENSMUSG00000032511	Scn5a	10.1853	1.31631	0.826576	1.59249	0.111275	0.999928
15261	ENSMUSG00000052336	Cx3cr1	104.374	1.30103	1.15745	1.12405	0.260992	0.999928
19098	ENSMUSG00000066975	Cryba4	3.42393	1.2998	1.14712	1.1331	0.257173	0.999928
1411	ENSMUSG00000012889	Podnl1	3.31211	1.29363	1.29409	0.999647	0.317481	0.999928
2820	ENSMUSG00000020914	Top2a	48.3645	1.28814	0.839862	1.53375	0.125091	0.999928
8364	ENSMUSG00000031450	Grk1	1.09681	1.28271	2.18885	0.586019	0.557863	0.999928
2832	ENSMUSG00000020930	Ccdc103	3.36577	1.28129	1.3189	0.971477	0.331311	0.999928
3371	ENSMUSG00000021922	Itih4	4.98224	1.2794	0.998765	1.28098	0.200201	0.999928
12460	ENSMUSG00000042109	Csdc2	34.7191	1.27611	0.678596	1.88051	0.0600388	0.999928
4193	ENSMUSG00000023931	Efhb	3.31807	1.27467	1.23216	1.0345	0.300903	0.999928
14438	ENSMUSG00000049100	Pcdh10	1.74638	1.2733	1.97546	0.644559	0.519213	0.999928
12766	ENSMUSG00000043029	Trpv3	3.86611	1.26972	1.12895	1.12469	0.26072	0.999928
14241	ENSMUSG00000048355	Arxes1	1.66571	1.26897	1.68681	0.752289	0.451877	0.999928
13633	ENSMUSG00000046186	Cd109	24.0802	1.26816	0.528422	2.39989	0.0163998	0.999928
6391	ENSMUSG00000027939	Nup210l	1.06091	1.26694	2.93034	0.432354	0.665484	0.999928
7659	ENSMUSG00000030124	Lag3	19.3985	1.26561	0.57182	2.2133	0.0268771	0.999928
2157	ENSMUSG00000019817	Plagl1	29.8362	1.26529	0.565192	2.2387	0.0251755	0.999928
2133	ENSMUSG00000019775	Rgs17	2.76693	1.2635	1.22607	1.03053	0.302763	0.999928
8139	ENSMUSG00000031026	Trim66	6.60366	1.2601	0.875633	1.43907	0.150131	0.999928
3778	ENSMUSG00000022584	Ly6c2	5.54387	1.25816	1.10654	1.13702	0.255531	0.999928
746	ENSMUSG00000004707	Ly9	22.9888	1.25808	0.995075	1.26431	0.20612	0.999928
4533	ENSMUSG00000024518	Rax	1.70336	1.25745	1.68577	0.745918	0.455717	0.999928
9107	ENSMUSG00000032717	Mdfi	32.467	1.25624	0.776564	1.6177	0.105728	0.999928
11328	ENSMUSG00000038903	Ccdc68	1.62772	1.25495	1.63477	0.76766	0.442689	0.999928
13453	ENSMUSG00000045509	Gpr150	2.21292	1.25082	1.69944	0.736021	0.461718	0.999928
903	ENSMUSG00000005824	Tnfsf14	3.26699	1.24999	1.23831	1.00944	0.312765	0.999928
1835	ENSMUSG00000017716	Birc5	23.7824	1.24922	0.86213	1.44899	0.14734	0.999928
15698	ENSMUSG00000054342	Kcnn4	42.8579	1.24913	0.832165	1.50106	0.133339	0.999928
2224	ENSMUSG00000019942	Cdk1	19.4091	1.24786	1.1456	1.08926	0.276038	0.999928
9109	ENSMUSG00000032719	Sbspon	2.20579	1.23863	1.42975	0.866325	0.386312	0.999928
7239	ENSMUSG00000029343	Crybb1	14.4136	1.23787	0.701867	1.76369	0.0777844	0.999928
16813	ENSMUSG00000059456	Ptk2b	46.2826	1.23424	0.696101	1.77308	0.076215	0.999928
20911	ENSMUSG00000074736	Syndig1	1.11485	1.23414	2.18291	0.565364	0.571827	0.999928
16656	ENSMUSG00000058755	Osm	4.23826	1.23253	1.38024	0.892978	0.371869	0.999928
3945	ENSMUSG00000022871	Fetub	10.3909	1.23177	0.964223	1.27747	0.201435	0.999928
558	ENSMUSG00000003283	Hck	37.3478	1.22922	0.730883	1.68183	0.0926025	0.999928
1731	ENSMUSG00000016526	Dyrk3	2.16543	1.22871	1.49136	0.823886	0.410004	0.999928
1676	ENSMUSG00000015947	Fcgr1	57.7634	1.2202	0.661446	1.84475	0.0650744	0.999928
2700	ENSMUSG00000020723	Cacng4	6.55636	1.22003	0.810821	1.50468	0.132405	0.999928
1225	ENSMUSG00000009214	Mymk	75.4408	1.2194	1.30718	0.932845	0.3509	0.999928
7107	ENSMUSG00000029123	Stk32b	4.78248	1.21712	1.31143	0.92808	0.353366	0.999928
4645	ENSMUSG00000024737	Slc15a3	29.1447	1.21521	0.801916	1.51539	0.129675	0.999928
5979	ENSMUSG00000027220	Syt13	11.3092	1.21445	0.675076	1.79898	0.0720219	0.999928
98	ENSMUSG00000000562	Adora3	4.84631	1.21415	1.03733	1.17046	0.241816	0.999928
7660	ENSMUSG00000030125	Lrrc23	1.65703	1.21375	1.66905	0.727215	0.467094	0.999928
7785	ENSMUSG00000030340	Scnn1a	3.29121	1.21052	1.39422	0.86824	0.385263	0.999928
22837	ENSMUSG00000079471	Mymx	25.2816	1.20726	1.63621	0.73784	0.460612	0.999928
18859	ENSMUSG00000065878	Snord34	1.57427	1.20404	1.9157	0.628511	0.529669	0.999928
14667	ENSMUSG00000049985	Ankrd55	2.66448	1.19861	1.56273	0.766997	0.443083	0.999928
2078	ENSMUSG00000019312	Grb7	3.226	1.19856	1.38682	0.864254	0.387448	0.999928
11873	ENSMUSG00000040364	Sec1	4.31525	1.19794	1.26116	0.949871	0.342178	0.999928
2948	ENSMUSG00000021175	Cdca7l	3.16245	1.19737	1.36548	0.876883	0.38055	0.999928
10825	ENSMUSG00000037737	Actrt3	2.1974	1.19688	1.50031	0.797758	0.425011	0.999928
3195	ENSMUSG00000021611	Tert	1.12136	1.19688	2.45147	0.48823	0.625387	0.999928
8865	ENSMUSG00000032292	Nr2e3	1.12136	1.19688	2.45147	0.48823	0.625387	0.999928
17544	ENSMUSG00000062760	Shisal1	71.5894	1.19444	0.58315	2.04825	0.0405352	0.999928
15276	ENSMUSG00000052392	Acot4	3.21611	1.18975	1.1891	1.00055	0.317046	0.999928
9123	ENSMUSG00000032750	Gab3	3.21848	1.18967	1.23024	0.967022	0.333533	0.999928
13220	ENSMUSG00000044703	Phf11a	1.58343	1.18601	1.91506	0.619306	0.535715	0.999928
32292	ENSMUSG00000092827	Mir3091	2.66127	1.18569	1.27092	0.932942	0.35085	0.999928
1430	ENSMUSG00000013483	Card14	24.0176	1.18327	0.746854	1.58434	0.113115	0.999928
374	ENSMUSG00000002076	Hsf2bp	7.97475	1.17936	0.886006	1.33109	0.183158	0.999928
6682	ENSMUSG00000028438	Kif24	4.34847	1.17833	1.21875	0.966836	0.333626	0.999928
4680	ENSMUSG00000024791	Cdca5	6.35475	1.17759	1.35172	0.871174	0.383659	0.999928
2893	ENSMUSG00000021062	Rab15	61.7887	1.17485	0.4854	2.42039	0.0155041	0.999928
5560	ENSMUSG00000026459	Myog	303.436	1.17455	0.942437	1.24629	0.212656	0.999928
996	ENSMUSG00000006398	Cdc20	25.0392	1.17388	0.87119	1.34745	0.177835	0.999928
13591	ENSMUSG00000046031	Calhm6	6.88266	1.16819	0.932317	1.253	0.210207	0.999928
2791	ENSMUSG00000020878	Lrrc46	2.6298	1.16779	1.28377	0.909659	0.363002	0.999928
3607	ENSMUSG00000022322	Shcbp1	5.16252	1.1659	1.52575	0.76415	0.444778	0.999928
4019	ENSMUSG00000023013	Aqp2	3.66717	1.16375	1.37276	0.847746	0.396579	0.999928
5655	ENSMUSG00000026622	Nek2	12.4177	1.16068	0.823291	1.4098	0.158598	0.999928
4214	ENSMUSG00000023966	Rsph9	6.43837	1.15989	0.852264	1.36095	0.17353	0.999928
12233	ENSMUSG00000041406	BC055324	1.55908	1.15902	1.98868	0.582809	0.560022	0.999928
373	ENSMUSG00000002068	Ccne1	10.9587	1.15604	0.8221	1.4062	0.159664	0.999928
15646	ENSMUSG00000054083	Capn12	3.6595	1.15341	1.20536	0.956904	0.338616	0.999928
2194	ENSMUSG00000019876	Pkib	10.7926	1.15308	1.08959	1.05828	0.289929	0.999928
218	ENSMUSG00000001228	Uhrf1	19.0792	1.15085	0.899924	1.27883	0.200956	0.999928
8549	ENSMUSG00000031762	Mt2	803.124	1.14966	1.06009	1.08449	0.278147	0.999928
2555	ENSMUSG00000020493	Prr11	8.83822	1.14637	0.854699	1.34126	0.179835	0.999928
14782	ENSMUSG00000050390	C77080	108.629	1.14502	0.545034	2.10083	0.0356561	0.999928
15958	ENSMUSG00000055541	Lair1	51.0077	1.14081	1.23696	0.922263	0.356392	0.999928
20989	ENSMUSG00000074923	Pak6	1.00838	1.13797	2.98084	0.381762	0.702638	0.999928
22825	ENSMUSG00000079445	B3gnt7	4.70388	1.13626	1.3164	0.863156	0.388052	0.999928
12657	ENSMUSG00000042655	Shisal2b	2.69941	1.13552	1.39062	0.816557	0.414182	0.999928
16157	ENSMUSG00000056445	Hoxaas2	4.74958	1.13152	0.987725	1.14558	0.251967	0.999928
23002	ENSMUSG00000080115	Eef1akmt3	2.08815	1.13063	1.73906	0.650139	0.515602	0.999928
20269	ENSMUSG00000072812	Ahnak2	294.802	1.12947	0.763589	1.47916	0.139096	0.999928
2643	ENSMUSG00000020649	Rrm2	50.9185	1.12831	0.65192	1.73076	0.0834951	0.999928
11564	ENSMUSG00000039521	Foxp3	6.29959	1.12697	0.971009	1.16061	0.245799	0.999928
1761	ENSMUSG00000017002	Slpi	4.14778	1.11912	1.17836	0.949729	0.34225	0.999928
8705	ENSMUSG00000031995	St14	3.60751	1.119	1.14596	0.976475	0.328829	0.999928
12136	ENSMUSG00000041064	Pif1	3.50631	1.11855	2.03296	0.550208	0.582177	0.999928
13365	ENSMUSG00000045215	Asxl3	3.02769	1.11796	1.34135	0.833461	0.404585	0.999928
361	ENSMUSG00000002020	Ltbp2	17.6042	1.11582	0.873609	1.27725	0.201513	0.999928
1624	ENSMUSG00000015619	Gata3	8.68658	1.1114	0.786857	1.41246	0.157815	0.999928
17437	ENSMUSG00000062296	Trank1	1.52411	1.1102	2.01017	0.55229	0.580749	0.999928
6951	ENSMUSG00000028873	Cdca8	12.879	1.10489	0.83039	1.33057	0.18333	0.999928
17597	ENSMUSG00000063011	Msln	19.64	1.1015	1.02466	1.07499	0.282379	0.999928
36233	ENSMUSG00000098112	Bin2	24.39	1.10102	0.96001	1.14689	0.251428	0.999928
6203	ENSMUSG00000027581	Stmn3	5.16387	1.10034	0.941465	1.16875	0.242505	0.999928
897	ENSMUSG00000005800	Mmp8	2.06822	1.10031	1.51639	0.725613	0.468076	0.999928
9897	ENSMUSG00000035042	Ccl5	8.23376	1.09964	1.2231	0.89906	0.368621	0.999928
46596	ENSMUSG00000109228	Fam81b	2.55528	1.09773	1.54504	0.710482	0.477405	0.999928
6280	ENSMUSG00000027720	Il2	0.991147	1.09737	2.52927	0.433868	0.664385	0.999928
8559	ENSMUSG00000031779	Ccl22	14.3074	1.0972	0.922766	1.18903	0.234427	0.999928
10784	ENSMUSG00000037625	Cldn11	1.01992	1.09679	2.23614	0.490482	0.623793	0.999928
6810	ENSMUSG00000028644	Ermap	3.05462	1.09452	1.21804	0.898593	0.368869	0.999928
6057	ENSMUSG00000027347	Rasgrp1	9.77087	1.09428	0.819055	1.33603	0.181539	0.999928
1935	ENSMUSG00000018459	Slc13a3	10.0162	1.09358	0.910611	1.20093	0.229777	0.999928
2779	ENSMUSG00000020865	Abcc3	18.6422	1.09133	0.983804	1.1093	0.2673	0.999928
3979	ENSMUSG00000022945	Chaf1b	6.50484	1.09074	1.10727	0.985068	0.324591	0.999928
15420	ENSMUSG00000053063	Clec12a	92.9096	1.0906	1.05317	1.03554	0.300416	0.999928
15964	ENSMUSG00000055561	Spink5	0.984023	1.08505	2.53214	0.428512	0.668278	0.999928
2369	ENSMUSG00000020185	E2f7	7.67893	1.08496	0.781711	1.38793	0.165158	0.999928
9465	ENSMUSG00000033847	Pla2g4c	0.988772	1.08467	2.20528	0.491852	0.622824	0.999928
6946	ENSMUSG00000028864	Hgf	1.99021	1.08381	2.15269	0.503469	0.614635	0.999928
34829	ENSMUSG00000096215	Smim22	1.99021	1.08381	2.15269	0.503469	0.614635	0.999928
22729	ENSMUSG00000079227	Ccr5	85.2821	1.08194	1.07461	1.00682	0.314022	0.999928
14727	ENSMUSG00000050195	Scd4	2.45263	1.08112	1.65219	0.654356	0.512883	0.999928
6518	ENSMUSG00000028141	Oaz3	1.03355	1.08052	2.23163	0.484186	0.628254	0.999928
2974	ENSMUSG00000021214	Akr1c18	1.03117	1.07608	2.1925	0.490802	0.623567	0.999928
2837	ENSMUSG00000020940	Efcab15	2.57333	1.07559	1.51267	0.711053	0.477052	0.999928
6865	ENSMUSG00000028730	Cfap57	1.49975	1.07555	1.7767	0.605366	0.544936	0.999928
4218	ENSMUSG00000023972	Ptk7	18.079	1.07449	0.72521	1.48163	0.138438	0.999928
12319	ENSMUSG00000041674	BC006965	1.54216	1.07132	1.83351	0.584301	0.559018	0.999928
4365	ENSMUSG00000024211	Grm8	1.46623	1.06991	1.93136	0.55397	0.5796	0.999928
3508	ENSMUSG00000022148	Fyb	28.3816	1.06959	0.769128	1.39065	0.164332	0.999928
8707	ENSMUSG00000031997	Trpc6	1.51576	1.0677	1.77554	0.601337	0.547616	0.999928
1192	ENSMUSG00000008813	Tppp2	13.0823	1.06565	0.625748	1.703	0.0885679	0.999928
1798	ENSMUSG00000017400	Stac2	17.8297	1.06472	0.904095	1.17767	0.238929	0.999928
7064	ENSMUSG00000029055	Plch2	9.21182	1.06268	0.767995	1.38371	0.166447	0.999928
10396	ENSMUSG00000036587	Fut7	3.04593	1.06249	1.28675	0.825715	0.408966	0.999928
4138	ENSMUSG00000023467	Tulp2	2.02199	1.06166	1.53122	0.69334	0.488096	0.999928
15430	ENSMUSG00000053113	Socs3	427.824	1.0614	0.447502	2.37183	0.0177001	0.999928
7898	ENSMUSG00000030577	Cd22	13.3916	1.06131	1.29968	0.816596	0.414159	0.999928
13643	ENSMUSG00000046215	Rprml	3.50451	1.0583	1.1295	0.936958	0.34878	0.999928
13198	ENSMUSG00000044628	Rnf208	5.00354	1.05756	0.982567	1.07633	0.281781	0.999928
3563	ENSMUSG00000022236	Ropn1l	1.99351	1.0559	1.49569	0.70596	0.480213	0.999928
22617	ENSMUSG00000078958	Atp6ap1l	0.99794	1.05527	2.00709	0.525774	0.599045	0.999928
13771	ENSMUSG00000046699	Slitrk4	1.04272	1.05502	2.22837	0.473449	0.635893	0.999928
17369	ENSMUSG00000062044	Lmtk3	0.995566	1.05179	2.00754	0.52392	0.600334	0.999928
3455	ENSMUSG00000022054	Nefm	0.964418	1.04889	2.49617	0.420198	0.674341	0.999928
17751	ENSMUSG00000063704	Mapk15	0.964418	1.04889	2.49617	0.420198	0.674341	0.999928
6021	ENSMUSG00000027296	Itpka	1.4754	1.04763	1.72508	0.607294	0.543656	0.999928
8474	ENSMUSG00000031629	Cenpu	1.95761	1.04725	1.53016	0.684406	0.493719	0.999928
19600	ENSMUSG00000069793	Slfn9	25.299	1.04669	0.605789	1.72781	0.0840227	0.999928
2050	ENSMUSG00000019102	Aldh3a1	5.68442	1.04486	1.17646	0.888134	0.374469	0.999928
11902	ENSMUSG00000040434	Large2	3.53857	1.04237	1.15434	0.902998	0.366527	0.999928
1407	ENSMUSG00000012705	Retn	82.5887	1.04143	0.476236	2.1868	0.0287574	0.999928
7204	ENSMUSG00000029275	Gfi1	2.47747	1.04062	1.37336	0.757719	0.448619	0.999928
5963	ENSMUSG00000027196	Alkbh3os1	0.959669	1.04056	2.49816	0.416532	0.677021	0.999928
2014	ENSMUSG00000018868	Pnpla5	0.962044	1.04027	2.21242	0.470197	0.638215	0.999928
30798	ENSMUSG00000089998	Phtf1os	1.48903	1.0378	1.72408	0.601943	0.547212	0.999928
13260	ENSMUSG00000044827	Tlr1	26.219	1.03732	0.911268	1.13833	0.254982	0.999928
14507	ENSMUSG00000049382	Krt8	9.18635	1.03703	1.12095	0.925136	0.354895	0.999928
6344	ENSMUSG00000027859	Ngf	9.29356	1.03651	0.808653	1.28177	0.199922	0.999928
2679	ENSMUSG00000020698	Cct6b	1.00682	1.03471	2.0039	0.516349	0.60561	0.999928
3800	ENSMUSG00000022622	Acr	1.00711	1.0343	2.19824	0.470515	0.637987	0.999928
15732	ENSMUSG00000054459	Vsnl1	1.00445	1.03122	2.00434	0.514494	0.606906	0.999928
4565	ENSMUSG00000024575	Pde6a	1.00473	1.03052	2.19885	0.468663	0.639311	0.999928
7764	ENSMUSG00000030307	Slc6a11	1.00473	1.03052	2.19885	0.468663	0.639311	0.999928
11797	ENSMUSG00000040154	Wfdc5	1.52934	1.0296	1.7222	0.597842	0.549945	0.999928
21221	ENSMUSG00000075408	Smim41	6.94883	1.0293	0.834315	1.23371	0.21731	0.999928
9955	ENSMUSG00000035211	Xrra1	6.59185	1.02906	1.01615	1.0127	0.311202	0.999928
12341	ENSMUSG00000041730	Prrxl1	1.52668	1.02837	1.77428	0.579599	0.562185	0.999928
10718	ENSMUSG00000037440	Vnn1	2.00443	1.02801	1.64329	0.62558	0.531591	0.999928
1400	ENSMUSG00000012443	Kif11	20.9621	1.02743	0.874293	1.17516	0.239931	0.999928
15364	ENSMUSG00000052776	Oas1a	16.2247	1.02548	0.707436	1.44958	0.147177	0.999928
963	ENSMUSG00000006241	Ccdc159	5.50875	1.02534	1.00608	1.01914	0.308134	0.999928
4835	ENSMUSG00000025044	Msr1	36.7449	1.02314	0.782227	1.30798	0.19088	0.999928
13019	ENSMUSG00000044042	Fmn1	9.29096	1.02087	1.15838	0.881295	0.378158	0.999928
15263	ENSMUSG00000052353	Cemip	2.01806	1.02006	1.41753	0.719607	0.471767	0.999928
8768	ENSMUSG00000032094	Cd3d	2.42226	1.01927	1.39616	0.73005	0.465359	0.999928
52525	ENSMUSG00000115388	Eppk1	2.41988	1.01826	1.44922	0.702625	0.48229	0.999928
4757	ENSMUSG00000024922	Ovol1	2.01568	1.01815	1.47139	0.691961	0.488962	0.999928
10728	ENSMUSG00000037466	Tedc1	4.87052	1.0166	1.14762	0.885832	0.375708	0.999928
17888	ENSMUSG00000064267	Hvcn1	34.2971	1.01636	0.611702	1.66152	0.0966088	0.999928
11421	ENSMUSG00000039153	Runx2	16.2338	1.01624	0.766469	1.32587	0.184882	0.999928
1068	ENSMUSG00000006930	Hap1	2.46466	1.0158	1.27408	0.797282	0.425287	0.999928
12860	ENSMUSG00000043419	Rnf227	6.34655	1.01566	0.891787	1.1389	0.254743	0.999928
15069	ENSMUSG00000051455	Meioc	1.94242	1.01465	1.51094	0.671535	0.50188	0.999928
15384	ENSMUSG00000052889	Prkcb	24.2009	1.01459	0.672986	1.5076	0.131657	0.999928
31589	ENSMUSG00000091648	C2cd4d	1.93976	1.01411	1.5831	0.640584	0.521793	0.999928
13629	ENSMUSG00000046179	E2f8	7.18067	1.01401	1.17664	0.861786	0.388805	0.999928
9355	ENSMUSG00000033475	Tomm6	1.91128	1.01067	1.80248	0.560711	0.574995	0.999928
22601	ENSMUSG00000078932	CN725425	2.54917	1.0094	1.49167	0.676694	0.4986	0.999928
11917	ENSMUSG00000040471	Ggt6	3.44504	1.00877	1.12389	0.897573	0.369413	0.999928
27874	ENSMUSG00000086219	Srrm4os	110.448	1.0081	0.318489	3.16527	0.00154939	0.915139
10731	ENSMUSG00000037474	Dtl	7.36448	1.00791	0.875451	1.15131	0.249606	0.999928
8859	ENSMUSG00000032281	Acsbg1	6.36252	1.0071	0.858192	1.17351	0.24059	0.999928
14140	ENSMUSG00000047986	Palm3	20.6099	1.00613	0.570471	1.76368	0.0777866	0.999928
4895	ENSMUSG00000025165	Sectm1a	1.46021	1.00532	1.72494	0.582815	0.560018	0.999928
7288	ENSMUSG00000029417	Cxcl9	31.1909	1.00472	0.811447	1.23818	0.215648	0.999928
10275	ENSMUSG00000036198	Arhgap36	1.01124	1.0031	2.2362	0.448573	0.65374	0.999928
46659	ENSMUSG00000109293	Dcst2	1.01124	1.0031	2.2362	0.448573	0.65374	0.999928
15377	ENSMUSG00000052837	Junb	657.956	1.00288	0.421169	2.38118	0.0172571	0.999928
9554	ENSMUSG00000034116	Vav1	42.4452	1.00139	0.6149	1.62855	0.103409	0.999928
2025	ENSMUSG00000018920	Cxcl16	195.916	1.00133	0.967564	1.0349	0.300718	0.999928
20418	ENSMUSG00000073412	Lst1	12.085	0.996346	0.728669	1.36735	0.171515	0.999928
14170	ENSMUSG00000048078	Tenm4	19.4732	0.995049	0.54534	1.82464	0.0680557	0.999928
4581	ENSMUSG00000024600	Slc27a6	1.42669	0.994639	1.77977	0.558858	0.576259	0.999928
6419	ENSMUSG00000027985	Lef1	1.46909	0.992155	1.60725	0.6173	0.537037	0.999928
9991	ENSMUSG00000035298	Klhl35	0.982754	0.992116	2.48789	0.398778	0.690056	0.999928
19407	ENSMUSG00000068686	Cd59b	12.1299	0.990813	0.661784	1.49718	0.134345	0.999928
17304	ENSMUSG00000061762	Tac1	2.4047	0.990785	1.46575	0.67596	0.499066	0.999928
5410	ENSMUSG00000026196	Bard1	4.37492	0.989956	1.58705	0.623772	0.532777	0.999928
9435	ENSMUSG00000033752	Mnd1	2.49662	0.989825	1.39141	0.711383	0.476847	0.999928
10112	ENSMUSG00000035681	Kcnc2	6.32031	0.989754	0.896691	1.10378	0.269687	0.999928
8823	ENSMUSG00000032218	Ccnb2	15.4441	0.989413	0.837686	1.18113	0.237553	0.999928
4751	ENSMUSG00000024910	Ctsw	2.4471	0.988789	1.35566	0.729378	0.46577	0.999928
3647	ENSMUSG00000022385	Gtse1	8.58141	0.987899	1.08049	0.914308	0.360555	0.999928
3442	ENSMUSG00000022033	Pbk	9.16975	0.987297	1.02254	0.965533	0.334278	0.999928
7557	ENSMUSG00000029868	Trpv6	0.508938	0.985888	3.62687	0.271829	0.785754	0.999928
13477	ENSMUSG00000045589	Frrs1l	0.508938	0.985888	3.62687	0.271829	0.785754	0.999928
28099	ENSMUSG00000086504	Kif16bos	0.518106	0.985723	3.60544	0.273399	0.784547	0.999928
34787	ENSMUSG00000096169	Olfr1564	0.518106	0.985723	3.60544	0.273399	0.784547	0.999928
2599	ENSMUSG00000020583	Matn3	0.526985	0.985565	3.58521	0.274897	0.783395	0.999928
14007	ENSMUSG00000047528	Flacc1	0.526985	0.985565	3.58521	0.274897	0.783395	0.999928
26410	ENSMUSG00000084381	AA413626	0.526985	0.985565	3.58521	0.274897	0.783395	0.999928
11694	ENSMUSG00000039865	Slc44a3	0.978005	0.98377	2.48981	0.395118	0.692755	0.999928
10580	ENSMUSG00000037086	Prr32	16.4921	0.98364	0.938031	1.04862	0.294352	0.999928
26	ENSMUSG00000000159	Igsf5	0.176678	0.979511	4.08047	0.240048	0.810293	0.999928
39	ENSMUSG00000000216	Scnn1g	0.174304	0.979511	4.08047	0.240048	0.810293	0.999928
416	ENSMUSG00000002341	Ncan	0.14995	0.979511	4.08047	0.240048	0.810293	0.999928
578	ENSMUSG00000003410	Elavl3	0.14995	0.979511	4.08047	0.240048	0.810293	0.999928
609	ENSMUSG00000003555	Cyp17a1	0.176678	0.979511	4.08047	0.240048	0.810293	0.999928
675	ENSMUSG00000004110	Cacna1e	0.174304	0.979511	4.08047	0.240048	0.810293	0.999928
738	ENSMUSG00000004654	Ghrhr	0.14995	0.979511	4.08047	0.240048	0.810293	0.999928
834	ENSMUSG00000005364	Il5ra	0.14995	0.979511	4.08047	0.240048	0.810293	0.999928
887	ENSMUSG00000005696	Sh2d1a	0.14995	0.979511	4.08047	0.240048	0.810293	0.999928
955	ENSMUSG00000006204	Cdcp3	0.174304	0.979511	4.08047	0.240048	0.810293	0.999928
1194	ENSMUSG00000008843	Cldn13	0.14995	0.979511	4.08047	0.240048	0.810293	0.999928
1226	ENSMUSG00000009216	Fam163b	0.176678	0.979511	4.08047	0.240048	0.810293	0.999928
1255	ENSMUSG00000009596	Taf7l	0.176678	0.979511	4.08047	0.240048	0.810293	0.999928
1306	ENSMUSG00000010205	Raver1	0.176678	0.979511	4.08047	0.240048	0.810293	0.999928
1500	ENSMUSG00000014543	Klra17	0.14995	0.979511	4.08047	0.240048	0.810293	0.999928
1657	ENSMUSG00000015829	Tnr	0.174304	0.979511	4.08047	0.240048	0.810293	0.999928
1974	ENSMUSG00000018656	Tcaf3	0.14995	0.979511	4.08047	0.240048	0.810293	0.999928
2012	ENSMUSG00000018862	Otop3	0.174304	0.979511	4.08047	0.240048	0.810293	0.999928
2255	ENSMUSG00000020007	Il20ra	0.174304	0.979511	4.08047	0.240048	0.810293	0.999928
2298	ENSMUSG00000020080	Hkdc1	0.14995	0.979511	4.08047	0.240048	0.810293	0.999928
2494	ENSMUSG00000020401	Fam71b	0.174304	0.979511	4.08047	0.240048	0.810293	0.999928
2581	ENSMUSG00000020545	Lrrc72	0.14995	0.979511	4.08047	0.240048	0.810293	0.999928
2598	ENSMUSG00000020581	Agr2	0.174304	0.979511	4.08047	0.240048	0.810293	0.999928
2800	ENSMUSG00000020891	Alox8	0.174304	0.979511	4.08047	0.240048	0.810293	0.999928
2883	ENSMUSG00000021040	Slirp	0.174304	0.979511	4.08047	0.240048	0.810293	0.999928
2990	ENSMUSG00000021239	Vsx2	0.174304	0.979511	4.08047	0.240048	0.810293	0.999928
3201	ENSMUSG00000021620	Acot12	0.176678	0.979511	4.08047	0.240048	0.810293	0.999928
3276	ENSMUSG00000021749	Oit1	0.176678	0.979511	4.08047	0.240048	0.810293	0.999928
3311	ENSMUSG00000021804	Rgr	0.14995	0.979511	4.08047	0.240048	0.810293	0.999928
3478	ENSMUSG00000022101	Fgf17	0.14995	0.979511	4.08047	0.240048	0.810293	0.999928
3567	ENSMUSG00000022243	Slc45a2	0.174304	0.979511	4.08047	0.240048	0.810293	0.999928
3606	ENSMUSG00000022321	Cdh10	0.176678	0.979511	4.08047	0.240048	0.810293	0.999928
3673	ENSMUSG00000022429	Dmc1	0.174304	0.979511	4.08047	0.240048	0.810293	0.999928
3674	ENSMUSG00000022431	Ribc2	0.174304	0.979511	4.08047	0.240048	0.810293	0.999928
3687	ENSMUSG00000022445	Cyp2d26	0.174304	0.979511	4.08047	0.240048	0.810293	0.999928
3811	ENSMUSG00000022652	Morc1	0.174304	0.979511	4.08047	0.240048	0.810293	0.999928
3849	ENSMUSG00000022715	Tmem114	0.14995	0.979511	4.08047	0.240048	0.810293	0.999928
3976	ENSMUSG00000022938	Fam3b	0.174304	0.979511	4.08047	0.240048	0.810293	0.999928
4204	ENSMUSG00000023949	Tcte1	0.14995	0.979511	4.08047	0.240048	0.810293	0.999928
4233	ENSMUSG00000023995	Tspo2	0.14995	0.979511	4.08047	0.240048	0.810293	0.999928
4316	ENSMUSG00000024131	Slc3a1	0.14995	0.979511	4.08047	0.240048	0.810293	0.999928
4465	ENSMUSG00000024391	Apom	0.176678	0.979511	4.08047	0.240048	0.810293	0.999928
4561	ENSMUSG00000024565	Sall3	0.174304	0.979511	4.08047	0.240048	0.810293	0.999928
4663	ENSMUSG00000024770	Lipn	0.14995	0.979511	4.08047	0.240048	0.810293	0.999928
4664	ENSMUSG00000024771	Lipk	0.174304	0.979511	4.08047	0.240048	0.810293	0.999928
4667	ENSMUSG00000024774	Ankrd22	0.14995	0.979511	4.08047	0.240048	0.810293	0.999928
5057	ENSMUSG00000025469	Msx3	0.174304	0.979511	4.08047	0.240048	0.810293	0.999928
5293	ENSMUSG00000025983	Ccdc150	0.14995	0.979511	4.08047	0.240048	0.810293	0.999928
5330	ENSMUSG00000026058	Khdrbs2	0.174304	0.979511	4.08047	0.240048	0.810293	0.999928
5450	ENSMUSG00000026258	Snorc	0.174304	0.979511	4.08047	0.240048	0.810293	0.999928
5494	ENSMUSG00000026343	Gpr39	0.14995	0.979511	4.08047	0.240048	0.810293	0.999928
5534	ENSMUSG00000026417	Pigr	0.174304	0.979511	4.08047	0.240048	0.810293	0.999928
5635	ENSMUSG00000026592	Tex35	0.176678	0.979511	4.08047	0.240048	0.810293	0.999928
5639	ENSMUSG00000026601	Axdnd1	0.174304	0.979511	4.08047	0.240048	0.810293	0.999928
5742	ENSMUSG00000026774	Fem1al	0.14995	0.979511	4.08047	0.240048	0.810293	0.999928
5793	ENSMUSG00000026841	Fibcd1	0.14995	0.979511	4.08047	0.240048	0.810293	0.999928
5907	ENSMUSG00000027070	Lrp2	0.14995	0.979511	4.08047	0.240048	0.810293	0.999928
6022	ENSMUSG00000027297	Ltk	0.14995	0.979511	4.08047	0.240048	0.810293	0.999928
6066	ENSMUSG00000027359	Slc27a2	0.174304	0.979511	4.08047	0.240048	0.810293	0.999928
6102	ENSMUSG00000027416	Otor	0.14995	0.979511	4.08047	0.240048	0.810293	0.999928
6122	ENSMUSG00000027445	Cst9	0.176678	0.979511	4.08047	0.240048	0.810293	0.999928
6174	ENSMUSG00000027528	Fabp9	0.14995	0.979511	4.08047	0.240048	0.810293	0.999928
6261	ENSMUSG00000027690	Slc2a2	0.174304	0.979511	4.08047	0.240048	0.810293	0.999928
6307	ENSMUSG00000027793	Ccna1	0.14995	0.979511	4.08047	0.240048	0.810293	0.999928
6568	ENSMUSG00000028236	Sdr16c5	0.174304	0.979511	4.08047	0.240048	0.810293	0.999928
6717	ENSMUSG00000028492	Saxo1	0.176678	0.979511	4.08047	0.240048	0.810293	0.999928
6877	ENSMUSG00000028753	Vwa5b1	0.174304	0.979511	4.08047	0.240048	0.810293	0.999928
7127	ENSMUSG00000029154	Cwh43	0.174304	0.979511	4.08047	0.240048	0.810293	0.999928
7213	ENSMUSG00000029288	Ambn	0.14995	0.979511	4.08047	0.240048	0.810293	0.999928
7259	ENSMUSG00000029377	Ereg	0.174304	0.979511	4.08047	0.240048	0.810293	0.999928
7260	ENSMUSG00000029378	Areg	0.14995	0.979511	4.08047	0.240048	0.810293	0.999928
7307	ENSMUSG00000029445	Hpd	0.174304	0.979511	4.08047	0.240048	0.810293	0.999928
7411	ENSMUSG00000029618	Ocm	0.176678	0.979511	4.08047	0.240048	0.810293	0.999928
7494	ENSMUSG00000029755	Dlx5	0.14995	0.979511	4.08047	0.240048	0.810293	0.999928
7652	ENSMUSG00000030111	A2m	0.176678	0.979511	4.08047	0.240048	0.810293	0.999928
7685	ENSMUSG00000030167	Klrc1	0.14995	0.979511	4.08047	0.240048	0.810293	0.999928
7757	ENSMUSG00000030292	Smco2	0.14995	0.979511	4.08047	0.240048	0.810293	0.999928
7792	ENSMUSG00000030350	Prmt8	0.14995	0.979511	4.08047	0.240048	0.810293	0.999928
7852	ENSMUSG00000030491	Tdrd12	0.14995	0.979511	4.08047	0.240048	0.810293	0.999928
8063	ENSMUSG00000030854	Ptpn5	0.14995	0.979511	4.08047	0.240048	0.810293	0.999928
8157	ENSMUSG00000031089	Slc6a14	0.174304	0.979511	4.08047	0.240048	0.810293	0.999928
8208	ENSMUSG00000031170	Slc38a5	0.174304	0.979511	4.08047	0.240048	0.810293	0.999928
8306	ENSMUSG00000031362	Xlr4c	0.14995	0.979511	4.08047	0.240048	0.810293	0.999928
8428	ENSMUSG00000031553	Adam3	0.174304	0.979511	4.08047	0.240048	0.810293	0.999928
8607	ENSMUSG00000031845	Bco1	0.176678	0.979511	4.08047	0.240048	0.810293	0.999928
8632	ENSMUSG00000031886	Ces2e	0.14995	0.979511	4.08047	0.240048	0.810293	0.999928
8682	ENSMUSG00000031965	Tbx20	0.14995	0.979511	4.08047	0.240048	0.810293	0.999928
8743	ENSMUSG00000032056	Btg4	0.14995	0.979511	4.08047	0.240048	0.810293	0.999928
8763	ENSMUSG00000032087	Dscaml1	0.14995	0.979511	4.08047	0.240048	0.810293	0.999928
8869	ENSMUSG00000032297	Celf6	0.174304	0.979511	4.08047	0.240048	0.810293	0.999928
8905	ENSMUSG00000032346	Ooep	0.14995	0.979511	4.08047	0.240048	0.810293	0.999928
8973	ENSMUSG00000032454	Rbp2	0.174304	0.979511	4.08047	0.240048	0.810293	0.999928
8982	ENSMUSG00000032473	Cldn18	0.14995	0.979511	4.08047	0.240048	0.810293	0.999928
8999	ENSMUSG00000032496	Ltf	0.176678	0.979511	4.08047	0.240048	0.810293	0.999928
9049	ENSMUSG00000032572	Col6a4	0.14995	0.979511	4.08047	0.240048	0.810293	0.999928
9129	ENSMUSG00000032769	Trpa1	0.14995	0.979511	4.08047	0.240048	0.810293	0.999928
9276	ENSMUSG00000033210	Slc9c1	0.14995	0.979511	4.08047	0.240048	0.810293	0.999928
9313	ENSMUSG00000033343	Magea4	0.174304	0.979511	4.08047	0.240048	0.810293	0.999928
9367	ENSMUSG00000033520	Idi2	0.176678	0.979511	4.08047	0.240048	0.810293	0.999928
9408	ENSMUSG00000033676	Gabrb3	0.176678	0.979511	4.08047	0.240048	0.810293	0.999928
9461	ENSMUSG00000033831	Fgb	0.14995	0.979511	4.08047	0.240048	0.810293	0.999928
9503	ENSMUSG00000033963	Fancd2os	0.14995	0.979511	4.08047	0.240048	0.810293	0.999928
9525	ENSMUSG00000034031	Ccdc182	0.174304	0.979511	4.08047	0.240048	0.810293	0.999928
9643	ENSMUSG00000034336	Ina	0.14995	0.979511	4.08047	0.240048	0.810293	0.999928
9685	ENSMUSG00000034456	Uroc1	0.174304	0.979511	4.08047	0.240048	0.810293	0.999928
9716	ENSMUSG00000034552	Zswim2	0.176678	0.979511	4.08047	0.240048	0.810293	0.999928
9839	ENSMUSG00000034871	Fam151a	0.176678	0.979511	4.08047	0.240048	0.810293	0.999928
9949	ENSMUSG00000035200	Chrnb4	0.14995	0.979511	4.08047	0.240048	0.810293	0.999928
10004	ENSMUSG00000035355	Kcnh4	0.174304	0.979511	4.08047	0.240048	0.810293	0.999928
10040	ENSMUSG00000035454	Samt3	0.176678	0.979511	4.08047	0.240048	0.810293	0.999928
10051	ENSMUSG00000035491	Fthl17a	0.176678	0.979511	4.08047	0.240048	0.810293	0.999928
10169	ENSMUSG00000035864	Syt1	0.176678	0.979511	4.08047	0.240048	0.810293	0.999928
10204	ENSMUSG00000035964	Tmem59l	0.174304	0.979511	4.08047	0.240048	0.810293	0.999928
10262	ENSMUSG00000036162	Fam219aos	0.14995	0.979511	4.08047	0.240048	0.810293	0.999928
10367	ENSMUSG00000036510	Cdh8	0.176678	0.979511	4.08047	0.240048	0.810293	0.999928
10429	ENSMUSG00000036699	Zcchc12	0.176678	0.979511	4.08047	0.240048	0.810293	0.999928
10435	ENSMUSG00000036733	Rbm42	0.176678	0.979511	4.08047	0.240048	0.810293	0.999928
10514	ENSMUSG00000036924	Cst13	0.174304	0.979511	4.08047	0.240048	0.810293	0.999928
10648	ENSMUSG00000037263	Aldh3b3	0.174304	0.979511	4.08047	0.240048	0.810293	0.999928
10720	ENSMUSG00000037446	Tulp1	0.14995	0.979511	4.08047	0.240048	0.810293	0.999928
10772	ENSMUSG00000037600	Kdf1	0.176678	0.979511	4.08047	0.240048	0.810293	0.999928
10778	ENSMUSG00000037610	Kcnmb2	0.176678	0.979511	4.08047	0.240048	0.810293	0.999928
11014	ENSMUSG00000038192	Cer1	0.176678	0.979511	4.08047	0.240048	0.810293	0.999928
11224	ENSMUSG00000038651	Sycp2l	0.176678	0.979511	4.08047	0.240048	0.810293	0.999928
11269	ENSMUSG00000038760	Trhr	0.14995	0.979511	4.08047	0.240048	0.810293	0.999928
11554	ENSMUSG00000039492	Ccdc27	0.174304	0.979511	4.08047	0.240048	0.810293	0.999928
11604	ENSMUSG00000039639	Kcne1	0.14995	0.979511	4.08047	0.240048	0.810293	0.999928
11634	ENSMUSG00000039714	Cplx3	0.14995	0.979511	4.08047	0.240048	0.810293	0.999928
11894	ENSMUSG00000040420	Cdh18	0.14995	0.979511	4.08047	0.240048	0.810293	0.999928
11929	ENSMUSG00000040495	Chrm4	0.176678	0.979511	4.08047	0.240048	0.810293	0.999928
11943	ENSMUSG00000040533	Matn1	0.14995	0.979511	4.08047	0.240048	0.810293	0.999928
11953	ENSMUSG00000040554	Aipl1	0.14995	0.979511	4.08047	0.240048	0.810293	0.999928
12057	ENSMUSG00000040808	S100g	0.14995	0.979511	4.08047	0.240048	0.810293	0.999928
12089	ENSMUSG00000040891	Foxa3	0.176678	0.979511	4.08047	0.240048	0.810293	0.999928
12201	ENSMUSG00000041301	Cftr	0.174304	0.979511	4.08047	0.240048	0.810293	0.999928
12204	ENSMUSG00000041309	Nkx6-2	0.174304	0.979511	4.08047	0.240048	0.810293	0.999928
12251	ENSMUSG00000041468	Gpr12	0.174304	0.979511	4.08047	0.240048	0.810293	0.999928
12294	ENSMUSG00000041608	Entpd3	0.14995	0.979511	4.08047	0.240048	0.810293	0.999928
12352	ENSMUSG00000041754	Trem3	0.14995	0.979511	4.08047	0.240048	0.810293	0.999928
12448	ENSMUSG00000042078	Svop	0.14995	0.979511	4.08047	0.240048	0.810293	0.999928
12507	ENSMUSG00000042250	Pglyrp4	0.174304	0.979511	4.08047	0.240048	0.810293	0.999928
12519	ENSMUSG00000042279	H1f8	0.14995	0.979511	4.08047	0.240048	0.810293	0.999928
12544	ENSMUSG00000042353	Frem3	0.174304	0.979511	4.08047	0.240048	0.810293	0.999928
12757	ENSMUSG00000043003	Rasef	0.176678	0.979511	4.08047	0.240048	0.810293	0.999928
12824	ENSMUSG00000043286	Pnpla1	0.14995	0.979511	4.08047	0.240048	0.810293	0.999928
12826	ENSMUSG00000043290	Zfp784	0.176678	0.979511	4.08047	0.240048	0.810293	0.999928
12830	ENSMUSG00000043301	Kcnj6	0.14995	0.979511	4.08047	0.240048	0.810293	0.999928
12852	ENSMUSG00000043385	Olfr267	0.176678	0.979511	4.08047	0.240048	0.810293	0.999928
12859	ENSMUSG00000043418	Lrit2	0.14995	0.979511	4.08047	0.240048	0.810293	0.999928
12980	ENSMUSG00000043925	Olfr544	0.176678	0.979511	4.08047	0.240048	0.810293	0.999928
13006	ENSMUSG00000044021	Muc19	0.174304	0.979511	4.08047	0.240048	0.810293	0.999928
13011	ENSMUSG00000044029	Olfr178	0.174304	0.979511	4.08047	0.240048	0.810293	0.999928
13031	ENSMUSG00000044071	Tafa2	0.176678	0.979511	4.08047	0.240048	0.810293	0.999928
13035	ENSMUSG00000044083	Efcab8	0.14995	0.979511	4.08047	0.240048	0.810293	0.999928
13042	ENSMUSG00000044117	Bmerb1	0.174304	0.979511	4.08047	0.240048	0.810293	0.999928
13123	ENSMUSG00000044361	BC024139	0.14995	0.979511	4.08047	0.240048	0.810293	0.999928
13134	ENSMUSG00000044400	Sowahd	0.176678	0.979511	4.08047	0.240048	0.810293	0.999928
13186	ENSMUSG00000044576	Garem2	0.176678	0.979511	4.08047	0.240048	0.810293	0.999928
13189	ENSMUSG00000044594	Serpinb3a	0.174304	0.979511	4.08047	0.240048	0.810293	0.999928
13196	ENSMUSG00000044626	Liph	0.174304	0.979511	4.08047	0.240048	0.810293	0.999928
13394	ENSMUSG00000045314	Sowahb	0.14995	0.979511	4.08047	0.240048	0.810293	0.999928
13442	ENSMUSG00000045471	Hcrt	0.14995	0.979511	4.08047	0.240048	0.810293	0.999928
13443	ENSMUSG00000045474	Olfr1368	0.176678	0.979511	4.08047	0.240048	0.810293	0.999928
13595	ENSMUSG00000046049	Rp1l1	0.14995	0.979511	4.08047	0.240048	0.810293	0.999928
13656	ENSMUSG00000046272	Olfr1444	0.176678	0.979511	4.08047	0.240048	0.810293	0.999928
13682	ENSMUSG00000046367	Mgat4e	0.176678	0.979511	4.08047	0.240048	0.810293	0.999928
13788	ENSMUSG00000046748	Tmem45a2	0.14995	0.979511	4.08047	0.240048	0.810293	0.999928
13789	ENSMUSG00000046750	Selenov	0.176678	0.979511	4.08047	0.240048	0.810293	0.999928
13821	ENSMUSG00000046845	Il1f10	0.174304	0.979511	4.08047	0.240048	0.810293	0.999928
13898	ENSMUSG00000047117	Ankdd1b	0.176678	0.979511	4.08047	0.240048	0.810293	0.999928
14059	ENSMUSG00000047696	Ccdc144b	0.174304	0.979511	4.08047	0.240048	0.810293	0.999928
14103	ENSMUSG00000047844	Bex4	0.174304	0.979511	4.08047	0.240048	0.810293	0.999928
14129	ENSMUSG00000047940	Stpg2	0.176678	0.979511	4.08047	0.240048	0.810293	0.999928
14203	ENSMUSG00000048217	Nags	0.176678	0.979511	4.08047	0.240048	0.810293	0.999928
14224	ENSMUSG00000048292	Olfr1417	0.174304	0.979511	4.08047	0.240048	0.810293	0.999928
14306	ENSMUSG00000048574	Ccnb1-ps	0.14995	0.979511	4.08047	0.240048	0.810293	0.999928
14455	ENSMUSG00000049152	Ugt3a2	0.174304	0.979511	4.08047	0.240048	0.810293	0.999928
14477	ENSMUSG00000049252	Lrp1b	0.174304	0.979511	4.08047	0.240048	0.810293	0.999928
14508	ENSMUSG00000049387	Cox7b2	0.176678	0.979511	4.08047	0.240048	0.810293	0.999928
14573	ENSMUSG00000049612	Omg	0.176678	0.979511	4.08047	0.240048	0.810293	0.999928
14665	ENSMUSG00000049971	Glt1d1	0.174304	0.979511	4.08047	0.240048	0.810293	0.999928
14666	ENSMUSG00000049972	Skint9	0.174304	0.979511	4.08047	0.240048	0.810293	0.999928
14685	ENSMUSG00000050063	Klk6	0.174304	0.979511	4.08047	0.240048	0.810293	0.999928
14736	ENSMUSG00000050217	Lgsn	0.14995	0.979511	4.08047	0.240048	0.810293	0.999928
14849	ENSMUSG00000050671	Ism2	0.176678	0.979511	4.08047	0.240048	0.810293	0.999928
14859	ENSMUSG00000050711	Scg2	0.14995	0.979511	4.08047	0.240048	0.810293	0.999928
14877	ENSMUSG00000050783	Htr1f	0.174304	0.979511	4.08047	0.240048	0.810293	0.999928
15079	ENSMUSG00000051497	Kcnj16	0.176678	0.979511	4.08047	0.240048	0.810293	0.999928
15131	ENSMUSG00000051716	Apon	0.174304	0.979511	4.08047	0.240048	0.810293	0.999928
15143	ENSMUSG00000051748	Wfdc21	0.174304	0.979511	4.08047	0.240048	0.810293	0.999928
15146	ENSMUSG00000051769	Wfdc15a	0.14995	0.979511	4.08047	0.240048	0.810293	0.999928
15237	ENSMUSG00000052234	Epx	0.176678	0.979511	4.08047	0.240048	0.810293	0.999928
15269	ENSMUSG00000052372	Il1rapl1	0.174304	0.979511	4.08047	0.240048	0.810293	0.999928
15314	ENSMUSG00000052549	Arl13a	0.176678	0.979511	4.08047	0.240048	0.810293	0.999928
15324	ENSMUSG00000052581	Lrrtm4	0.176678	0.979511	4.08047	0.240048	0.810293	0.999928
15410	ENSMUSG00000053024	Cntn2	0.14995	0.979511	4.08047	0.240048	0.810293	0.999928
15490	ENSMUSG00000053367	Epp13	0.174304	0.979511	4.08047	0.240048	0.810293	0.999928
15520	ENSMUSG00000053519	Kcnip1	0.174304	0.979511	4.08047	0.240048	0.810293	0.999928
15550	ENSMUSG00000053654	Krt42	0.174304	0.979511	4.08047	0.240048	0.810293	0.999928
15551	ENSMUSG00000053675	Tgm5	0.176678	0.979511	4.08047	0.240048	0.810293	0.999928
15625	ENSMUSG00000054005	Mill1	0.174304	0.979511	4.08047	0.240048	0.810293	0.999928
15706	ENSMUSG00000054385	Ceacam2	0.176678	0.979511	4.08047	0.240048	0.810293	0.999928
15751	ENSMUSG00000054545	Ugt1a6a	0.174304	0.979511	4.08047	0.240048	0.810293	0.999928
15798	ENSMUSG00000054763	Defb42	0.14995	0.979511	4.08047	0.240048	0.810293	0.999928
15819	ENSMUSG00000054890	Olfr1535	0.176678	0.979511	4.08047	0.240048	0.810293	0.999928
15829	ENSMUSG00000054932	Afp	0.174304	0.979511	4.08047	0.240048	0.810293	0.999928
15934	ENSMUSG00000055415	Atp10b	0.174304	0.979511	4.08047	0.240048	0.810293	0.999928
16008	ENSMUSG00000055780	Usp26	0.14995	0.979511	4.08047	0.240048	0.810293	0.999928
16049	ENSMUSG00000055960	Skint4	0.174304	0.979511	4.08047	0.240048	0.810293	0.999928
16079	ENSMUSG00000056078	Lipm	0.174304	0.979511	4.08047	0.240048	0.810293	0.999928
16126	ENSMUSG00000056293	Gsdmc2	0.174304	0.979511	4.08047	0.240048	0.810293	0.999928
16221	ENSMUSG00000056755	Grm7	0.174304	0.979511	4.08047	0.240048	0.810293	0.999928
16281	ENSMUSG00000057021	Vmn2r123	0.174304	0.979511	4.08047	0.240048	0.810293	0.999928
16453	ENSMUSG00000057816	Cfap299	0.176678	0.979511	4.08047	0.240048	0.810293	0.999928
16474	ENSMUSG00000057933	Gsta2	0.174304	0.979511	4.08047	0.240048	0.810293	0.999928
16548	ENSMUSG00000058275	Olfr412	0.14995	0.979511	4.08047	0.240048	0.810293	0.999928
16715	ENSMUSG00000059042	Klk1b9	0.174304	0.979511	4.08047	0.240048	0.810293	0.999928
16838	ENSMUSG00000059562	Ccdc154	0.174304	0.979511	4.08047	0.240048	0.810293	0.999928
17025	ENSMUSG00000060407	Cyp2a12	0.176678	0.979511	4.08047	0.240048	0.810293	0.999928
17039	ENSMUSG00000060461	Dppa5a	0.14995	0.979511	4.08047	0.240048	0.810293	0.999928
17261	ENSMUSG00000061540	Orm2	0.14995	0.979511	4.08047	0.240048	0.810293	0.999928
17265	ENSMUSG00000061561	Olfr373	0.14995	0.979511	4.08047	0.240048	0.810293	0.999928
17372	ENSMUSG00000062061	Obp2a	0.176678	0.979511	4.08047	0.240048	0.810293	0.999928
17376	ENSMUSG00000062074	Ccn6	0.14995	0.979511	4.08047	0.240048	0.810293	0.999928
17448	ENSMUSG00000062345	Serpinb2	0.174304	0.979511	4.08047	0.240048	0.810293	0.999928
17473	ENSMUSG00000062464	Cyp4f37	0.174304	0.979511	4.08047	0.240048	0.810293	0.999928
17542	ENSMUSG00000062757	Olfr1206	0.176678	0.979511	4.08047	0.240048	0.810293	0.999928
17757	ENSMUSG00000063730	Hsd3b2	0.174304	0.979511	4.08047	0.240048	0.810293	0.999928
17768	ENSMUSG00000063780	Olfr282	0.176678	0.979511	4.08047	0.240048	0.810293	0.999928
17811	ENSMUSG00000063929	Cyp4a32	0.174304	0.979511	4.08047	0.240048	0.810293	0.999928
17896	ENSMUSG00000064294	Aox3	0.176678	0.979511	4.08047	0.240048	0.810293	0.999928
18247	ENSMUSG00000064899	Snord118	0.14995	0.979511	4.08047	0.240048	0.810293	0.999928
18249	ENSMUSG00000064901	Snora21	0.176678	0.979511	4.08047	0.240048	0.810293	0.999928
18393	ENSMUSG00000065196	Snord85	0.176678	0.979511	4.08047	0.240048	0.810293	0.999928
18406	ENSMUSG00000065219	Snord32a	0.174304	0.979511	4.08047	0.240048	0.810293	0.999928
18544	ENSMUSG00000065429	Mir345	0.174304	0.979511	4.08047	0.240048	0.810293	0.999928
18545	ENSMUSG00000065430	Mir26a-2	0.14995	0.979511	4.08047	0.240048	0.810293	0.999928
18599	ENSMUSG00000065489	Mir365-2	0.14995	0.979511	4.08047	0.240048	0.810293	0.999928
18613	ENSMUSG00000065505	Mir148a	0.14995	0.979511	4.08047	0.240048	0.810293	0.999928
18721	ENSMUSG00000065642	Snora69	0.174304	0.979511	4.08047	0.240048	0.810293	0.999928
18897	ENSMUSG00000065968	Ifitm7	0.176678	0.979511	4.08047	0.240048	0.810293	0.999928
18921	ENSMUSG00000066097	Cyp2j11	0.176678	0.979511	4.08047	0.240048	0.810293	0.999928
19009	ENSMUSG00000066516	Klk1b21	0.14995	0.979511	4.08047	0.240048	0.810293	0.999928
19045	ENSMUSG00000066704	Cyp2b19	0.174304	0.979511	4.08047	0.240048	0.810293	0.999928
19186	ENSMUSG00000067529	Olfr1423	0.14995	0.979511	4.08047	0.240048	0.810293	0.999928
19208	ENSMUSG00000067613	Krt83	0.14995	0.979511	4.08047	0.240048	0.810293	0.999928
19214	ENSMUSG00000067642	Adgrf3	0.14995	0.979511	4.08047	0.240048	0.810293	0.999928
19237	ENSMUSG00000067773	Defb41	0.14995	0.979511	4.08047	0.240048	0.810293	0.999928
19332	ENSMUSG00000068232	Vmn1r42	0.14995	0.979511	4.08047	0.240048	0.810293	0.999928
19353	ENSMUSG00000068323	Slc4a5	0.14995	0.979511	4.08047	0.240048	0.810293	0.999928
19361	ENSMUSG00000068349	Gml	0.14995	0.979511	4.08047	0.240048	0.810293	0.999928
19394	ENSMUSG00000068600	Gml2	0.174304	0.979511	4.08047	0.240048	0.810293	0.999928
19452	ENSMUSG00000068888	Lce1i	0.174304	0.979511	4.08047	0.240048	0.810293	0.999928
19521	ENSMUSG00000069289	Vmn1r203	0.14995	0.979511	4.08047	0.240048	0.810293	0.999928
19729	ENSMUSG00000070331	Qrich2	0.176678	0.979511	4.08047	0.240048	0.810293	0.999928
19730	ENSMUSG00000070332	Trim80	0.174304	0.979511	4.08047	0.240048	0.810293	0.999928
19819	ENSMUSG00000070601	Vmn2r84	0.14995	0.979511	4.08047	0.240048	0.810293	0.999928
19845	ENSMUSG00000070695	Cntnap5a	0.176678	0.979511	4.08047	0.240048	0.810293	0.999928
19929	ENSMUSG00000070999	Ccin	0.14995	0.979511	4.08047	0.240048	0.810293	0.999928
19971	ENSMUSG00000071177	Serpina1d	0.174304	0.979511	4.08047	0.240048	0.810293	0.999928
20036	ENSMUSG00000071470	Ccnb1ip1	0.14995	0.979511	4.08047	0.240048	0.810293	0.999928
20042	ENSMUSG00000071489	Ptgdr	0.176678	0.979511	4.08047	0.240048	0.810293	0.999928
20137	ENSMUSG00000071816	Ssxb5	0.14995	0.979511	4.08047	0.240048	0.810293	0.999928
20531	ENSMUSG00000073768	Olfr1330	0.14995	0.979511	4.08047	0.240048	0.810293	0.999928
20706	ENSMUSG00000074183	Gsta1	0.14995	0.979511	4.08047	0.240048	0.810293	0.999928
20733	ENSMUSG00000074240	Cib3	0.14995	0.979511	4.08047	0.240048	0.810293	0.999928
20864	ENSMUSG00000074595	Wfdc6a	0.14995	0.979511	4.08047	0.240048	0.810293	0.999928
20881	ENSMUSG00000074643	Cpne1	0.14995	0.979511	4.08047	0.240048	0.810293	0.999928
21052	ENSMUSG00000075078	Olfr1250	0.174304	0.979511	4.08047	0.240048	0.810293	0.999928
21191	ENSMUSG00000075302	Erich2	0.14995	0.979511	4.08047	0.240048	0.810293	0.999928
21240	ENSMUSG00000075510	Fam187a	0.174304	0.979511	4.08047	0.240048	0.810293	0.999928
21441	ENSMUSG00000076376	Mir674	0.174304	0.979511	4.08047	0.240048	0.810293	0.999928
22297	ENSMUSG00000078129	Actl10	0.174304	0.979511	4.08047	0.240048	0.810293	0.999928
22620	ENSMUSG00000078964	Ces1b	0.174304	0.979511	4.08047	0.240048	0.810293	0.999928
22642	ENSMUSG00000079013	Serpina3j	0.174304	0.979511	4.08047	0.240048	0.810293	0.999928
22736	ENSMUSG00000079258	Calhm1	0.176678	0.979511	4.08047	0.240048	0.810293	0.999928
22766	ENSMUSG00000079330	Lemd1	0.176678	0.979511	4.08047	0.240048	0.810293	0.999928
26871	ENSMUSG00000084980	Slc36a1os	0.176678	0.979511	4.08047	0.240048	0.810293	0.999928
27523	ENSMUSG00000085785	Sox5os3	0.14995	0.979511	4.08047	0.240048	0.810293	0.999928
28045	ENSMUSG00000086438	Asb17os	0.174304	0.979511	4.08047	0.240048	0.810293	0.999928
28633	ENSMUSG00000087166	L1td1	0.174304	0.979511	4.08047	0.240048	0.810293	0.999928
28685	ENSMUSG00000087230	Mroh3	0.174304	0.979511	4.08047	0.240048	0.810293	0.999928
29868	ENSMUSG00000088752	Mir1934	0.14995	0.979511	4.08047	0.240048	0.810293	0.999928
30255	ENSMUSG00000089260	Mir1929	0.174304	0.979511	4.08047	0.240048	0.810293	0.999928
30604	ENSMUSG00000089727	Klra8	0.14995	0.979511	4.08047	0.240048	0.810293	0.999928
30889	ENSMUSG00000090121	Abhd12b	0.174304	0.979511	4.08047	0.240048	0.810293	0.999928
30904	ENSMUSG00000090145	Ugt1a6b	0.174304	0.979511	4.08047	0.240048	0.810293	0.999928
31022	ENSMUSG00000090346	Vmn1r5	0.174304	0.979511	4.08047	0.240048	0.810293	0.999928
31028	ENSMUSG00000090356	Teddm3	0.174304	0.979511	4.08047	0.240048	0.810293	0.999928
31246	ENSMUSG00000090843	Heatr4	0.176678	0.979511	4.08047	0.240048	0.810293	0.999928
31332	ENSMUSG00000091055	Siglec15	0.14995	0.979511	4.08047	0.240048	0.810293	0.999928
31413	ENSMUSG00000091259	Vmn2r110	0.14995	0.979511	4.08047	0.240048	0.810293	0.999928
31462	ENSMUSG00000091376	Aadacl2	0.174304	0.979511	4.08047	0.240048	0.810293	0.999928
31575	ENSMUSG00000091614	Tmem217	0.176678	0.979511	4.08047	0.240048	0.810293	0.999928
31586	ENSMUSG00000091636	Akain1	0.174304	0.979511	4.08047	0.240048	0.810293	0.999928
31752	ENSMUSG00000092009	Myh15	0.14995	0.979511	4.08047	0.240048	0.810293	0.999928
32419	ENSMUSG00000093046	Mir3081	0.174304	0.979511	4.08047	0.240048	0.810293	0.999928
32853	ENSMUSG00000093738	AI606473	0.174304	0.979511	4.08047	0.240048	0.810293	0.999928
32904	ENSMUSG00000093806	Asmt	0.174304	0.979511	4.08047	0.240048	0.810293	0.999928
33341	ENSMUSG00000094347	Olfr784	0.14995	0.979511	4.08047	0.240048	0.810293	0.999928
33976	ENSMUSG00000095139	Pou3f2	0.174304	0.979511	4.08047	0.240048	0.810293	0.999928
34440	ENSMUSG00000095730	Vmn2r29	0.174304	0.979511	4.08047	0.240048	0.810293	0.999928
35265	ENSMUSG00000096764	Slc12a6	0.176678	0.979511	4.08047	0.240048	0.810293	0.999928
35269	ENSMUSG00000096768	Erdr1	0.174304	0.979511	4.08047	0.240048	0.810293	0.999928
35505	ENSMUSG00000097084	Foxl1	0.174304	0.979511	4.08047	0.240048	0.810293	0.999928
35939	ENSMUSG00000097745	AI115009	0.14995	0.979511	4.08047	0.240048	0.810293	0.999928
35984	ENSMUSG00000097814	Panct2	0.176678	0.979511	4.08047	0.240048	0.810293	0.999928
36387	ENSMUSG00000098276	Mir6358	0.14995	0.979511	4.08047	0.240048	0.810293	0.999928
36851	ENSMUSG00000098790	Mir6942	0.176678	0.979511	4.08047	0.240048	0.810293	0.999928
37022	ENSMUSG00000098981	Mir7236	0.14995	0.979511	4.08047	0.240048	0.810293	0.999928
37208	ENSMUSG00000099196	Mir1258	0.14995	0.979511	4.08047	0.240048	0.810293	0.999928
37237	ENSMUSG00000099226	Mir7091	0.174304	0.979511	4.08047	0.240048	0.810293	0.999928
37284	ENSMUSG00000099284	Mir7026	0.174304	0.979511	4.08047	0.240048	0.810293	0.999928
39898	ENSMUSG00000102051	Ly6a2	0.14995	0.979511	4.08047	0.240048	0.810293	0.999928
40258	ENSMUSG00000102439	Flg	0.174304	0.979511	4.08047	0.240048	0.810293	0.999928
42181	ENSMUSG00000104529	Rbakdn	0.176678	0.979511	4.08047	0.240048	0.810293	0.999928
43022	ENSMUSG00000105379	Mir1191b	0.14995	0.979511	4.08047	0.240048	0.810293	0.999928
43803	ENSMUSG00000106169	Mir6948	0.174304	0.979511	4.08047	0.240048	0.810293	0.999928
47960	ENSMUSG00000110622	Iqcn	0.14995	0.979511	4.08047	0.240048	0.810293	0.999928
48677	ENSMUSG00000111448	Olfr912	0.174304	0.979511	4.08047	0.240048	0.810293	0.999928
51897	ENSMUSG00000114755	Galr3	0.174304	0.979511	4.08047	0.240048	0.810293	0.999928
7873	ENSMUSG00000030525	Chrna7	0.174304	0.979511	4.08047	0.240048	0.810293	0.999928
9652	ENSMUSG00000034359	Skint2	0.174304	0.979511	4.08047	0.240048	0.810293	0.999928
785	ENSMUSG00000004948	Zp3	0.176678	0.979511	4.08047	0.240048	0.810293	0.999928
4621	ENSMUSG00000024679	Ms4a6d	36.0386	0.978238	0.894604	1.09349	0.27418	0.999928
6309	ENSMUSG00000027796	Smad9	12.6213	0.977766	0.597705	1.63587	0.101867	0.999928
13425	ENSMUSG00000045404	Kcnk13	15.9377	0.977246	0.831092	1.17586	0.239652	0.999928
2854	ENSMUSG00000020974	Pole2	1.48301	0.975939	1.92988	0.505698	0.613069	0.999928
51	ENSMUSG00000000290	Itgb2	151.953	0.975918	1.01368	0.962751	0.335672	0.999928
173	ENSMUSG00000001020	S100a4	266.175	0.974431	0.854602	1.14022	0.254196	0.999928
15590	ENSMUSG00000053846	Lipg	1.43349	0.973674	1.95183	0.498851	0.617884	0.999928
3429	ENSMUSG00000022015	Tnfsf11	0.946858	0.973275	2.25616	0.431386	0.666188	0.999928
8116	ENSMUSG00000030972	Acsm5	0.506563	0.972769	3.07283	0.316571	0.751569	0.999928
11042	ENSMUSG00000038242	Aox4	0.506563	0.972769	3.07283	0.316571	0.751569	0.999928
12425	ENSMUSG00000041986	Elmod1	0.506563	0.972769	3.07283	0.316571	0.751569	0.999928
15932	ENSMUSG00000055409	Nell1	0.506563	0.972769	3.07283	0.316571	0.751569	0.999928
17856	ENSMUSG00000064140	Trim38	0.506563	0.972769	3.07283	0.316571	0.751569	0.999928
33947	ENSMUSG00000095105	Edaradd	0.506563	0.972769	3.07283	0.316571	0.751569	0.999928
6206	ENSMUSG00000027584	Oprl1	0.515731	0.972584	3.05697	0.318153	0.750369	0.999928
7863	ENSMUSG00000030510	Cers3	0.515731	0.972584	3.05697	0.318153	0.750369	0.999928
8202	ENSMUSG00000031163	Glod5	0.515731	0.972584	3.05697	0.318153	0.750369	0.999928
13483	ENSMUSG00000045613	Chrm2	0.515731	0.972584	3.05697	0.318153	0.750369	0.999928
15243	ENSMUSG00000052271	Bhlha15	0.515731	0.972584	3.05697	0.318153	0.750369	0.999928
16983	ENSMUSG00000060187	Lrrc10	0.515731	0.972584	3.05697	0.318153	0.750369	0.999928
22715	ENSMUSG00000079173	Zan	0.515731	0.972584	3.05697	0.318153	0.750369	0.999928
36395	ENSMUSG00000098286	Mir8091	0.515731	0.972584	3.05697	0.318153	0.750369	0.999928
1594	ENSMUSG00000015365	Mov10l1	0.524611	0.972407	3.042	0.31966	0.749226	0.999928
22480	ENSMUSG00000078657	Crnn	0.524611	0.972407	3.042	0.31966	0.749226	0.999928
20867	ENSMUSG00000074604	Mgst2	1.93612	0.972221	1.46868	0.661968	0.507991	0.999928
6804	ENSMUSG00000028637	Ccdc30	1.93583	0.970736	1.57397	0.616745	0.537403	0.999928
11120	ENSMUSG00000038418	Egr1	474.183	0.970672	0.44765	2.16837	0.0301304	0.999928
10012	ENSMUSG00000035373	Ccl7	53.233	0.970072	0.651534	1.48891	0.136512	0.999928
6338	ENSMUSG00000027849	Syt6	0.504189	0.969481	3.6363	0.266612	0.789768	0.999928
8887	ENSMUSG00000032318	Isl2	0.504189	0.969481	3.6363	0.266612	0.789768	0.999928
12481	ENSMUSG00000042189	Tekt3	0.504189	0.969481	3.6363	0.266612	0.789768	0.999928
15607	ENSMUSG00000053914	Kdm4d	0.504189	0.969481	3.6363	0.266612	0.789768	0.999928
16578	ENSMUSG00000058427	Cxcl2	0.504189	0.969481	3.6363	0.266612	0.789768	0.999928
35367	ENSMUSG00000096883	Shisa8	0.504189	0.969481	3.6363	0.266612	0.789768	0.999928
268	ENSMUSG00000001510	Dlx3	0.513356	0.969354	3.61458	0.268179	0.788562	0.999928
2957	ENSMUSG00000021187	Tc2n	0.513356	0.969354	3.61458	0.268179	0.788562	0.999928
992	ENSMUSG00000006389	Mpl	0.522236	0.969231	3.59408	0.269675	0.787411	0.999928
6897	ENSMUSG00000028786	Tmem54	0.522236	0.969231	3.59408	0.269675	0.787411	0.999928
9654	ENSMUSG00000034362	Csta1	0.522236	0.969231	3.59408	0.269675	0.787411	0.999928
19954	ENSMUSG00000071089	Trim75	0.522236	0.969231	3.59408	0.269675	0.787411	0.999928
11941	ENSMUSG00000040528	Milr1	15.8504	0.968136	0.922082	1.04995	0.293743	0.999928
10865	ENSMUSG00000037849	Ifi206	1.44474	0.965894	1.65366	0.584095	0.559156	0.999928
3985	ENSMUSG00000022952	Runx1	118.389	0.963828	0.618663	1.55792	0.119252	0.999928
5858	ENSMUSG00000026955	Sapcd2	2.8023	0.962487	1.54147	0.624395	0.532368	0.999928
1260	ENSMUSG00000009633	G0s2	1820.9	0.962465	0.390249	2.46628	0.0136524	0.999928
1473	ENSMUSG00000014198	Zfp385c	12.2482	0.961674	0.81055	1.18645	0.235446	0.999928
19871	ENSMUSG00000070802	Pnmal2	46.7797	0.96144	0.630006	1.52608	0.126989	0.999928
4688	ENSMUSG00000024803	Ankrd1	935.462	0.961164	0.668173	1.4385	0.150293	0.999928
14504	ENSMUSG00000049357	Brd8dc	2.3721	0.960372	1.69904	0.565245	0.571907	0.999928
10706	ENSMUSG00000037411	Serpine1	67.15	0.960315	0.580699	1.65372	0.0981837	0.999928
3443	ENSMUSG00000022034	Esco2	1.85544	0.958038	1.91266	0.500892	0.616447	0.999928
3267	ENSMUSG00000021732	Fgf10	5.88462	0.95802	0.873642	1.09658	0.272824	0.999928
20467	ENSMUSG00000073565	Prr16	4.39748	0.957587	1.01429	0.944095	0.345121	0.999928
2182	ENSMUSG00000019856	Fam184a	3.31154	0.95754	1.32636	0.721931	0.470337	0.999928
3124	ENSMUSG00000021485	Mxd3	7.17684	0.957528	0.931674	1.02775	0.304067	0.999928
13155	ENSMUSG00000044471	Lncpint	5.71915	0.956977	0.893862	1.07061	0.284345	0.999928
12042	ENSMUSG00000040751	Lat2	11.2599	0.95667	1.01395	0.943507	0.345422	0.999928
237	ENSMUSG00000001348	Acp5	81.1996	0.956667	0.641867	1.49045	0.136107	0.999928
3587	ENSMUSG00000022286	Grhl2	2.31092	0.955545	1.85216	0.51591	0.605918	0.999928
17315	ENSMUSG00000061825	Ces2c	6.6988	0.953345	0.942724	1.01127	0.311889	0.999928
2960	ENSMUSG00000021190	Lgmn	1048.2	0.953342	0.779066	1.2237	0.221066	0.999928
28259	ENSMUSG00000086712	AI427809	8.15242	0.949754	0.892682	1.06393	0.287359	0.999928
8468	ENSMUSG00000031620	Iqcm	0.955737	0.949341	2.25249	0.421464	0.673417	0.999928
12300	ENSMUSG00000041624	Gucy1a2	3.83076	0.948831	1.06572	0.890317	0.373295	0.999928
7530	ENSMUSG00000029822	Osbpl3	57.3943	0.948709	0.592061	1.60238	0.109071	0.999928
12004	ENSMUSG00000040675	Mthfd1l	7.6086	0.944963	0.798719	1.1831	0.236771	0.999928
13401	ENSMUSG00000045328	Cenpe	7.1305	0.944474	0.981915	0.961869	0.336115	0.999928
9800	ENSMUSG00000034773	BC030867	2.32009	0.943283	1.80033	0.523951	0.600313	0.999928
16533	ENSMUSG00000058216	Gstp3	0.998139	0.943241	2.19859	0.42902	0.667909	0.999928
16687	ENSMUSG00000058914	C1qtnf3	53.4362	0.942755	1.3551	0.69571	0.486611	0.999928
10220	ENSMUSG00000036036	Zfp57	6.50101	0.941324	1.03597	0.908639	0.363541	0.999928
818	ENSMUSG00000005233	Spc25	7.04842	0.941166	0.909385	1.03495	0.300693	0.999928
7612	ENSMUSG00000030054	Gp9	1.00051	0.939729	2.48034	0.378871	0.704784	0.999928
14554	ENSMUSG00000049556	Lingo1	13.3299	0.93736	0.858585	1.09175	0.274943	0.999928
12329	ENSMUSG00000041700	Lhfpl1	2.34746	0.93733	1.53886	0.609105	0.542455	0.999928
19505	ENSMUSG00000069227	Gprin1	4.76864	0.93616	0.919055	1.01861	0.308387	0.999928
17171	ENSMUSG00000061086	Myl4	431.511	0.934993	0.457033	2.04579	0.0407769	0.999928
6276	ENSMUSG00000027715	Ccna2	27.4111	0.932094	0.909567	1.02477	0.305473	0.999928
6098	ENSMUSG00000027408	Cpxm1	160.841	0.929746	0.516291	1.80082	0.0717318	0.999928
15902	ENSMUSG00000055235	Wdr86	5.36942	0.929518	1.14202	0.813927	0.415687	0.999928
34305	ENSMUSG00000095562	Erdr1	2.3166	0.9286	1.47465	0.629709	0.528885	0.999928
14908	ENSMUSG00000050896	Rtn4rl2	3.39954	0.928243	1.17973	0.786825	0.431384	0.999928
12346	ENSMUSG00000041736	Tspo	539.764	0.927886	0.386441	2.40111	0.0163455	0.999928
28690	ENSMUSG00000087236	Kif28	6.00819	0.926414	1.02299	0.905597	0.365149	0.999928
28274	ENSMUSG00000086728	Man2c1os	10.5857	0.925513	0.688135	1.34496	0.178639	0.999928
8788	ENSMUSG00000032122	Slc37a2	77.5106	0.925253	0.671761	1.37735	0.168403	0.999928
2037	ENSMUSG00000018983	E2f2	224.584	0.924046	0.252047	3.66616	0.000246218	0.467445
11788	ENSMUSG00000040136	Abcc8	32.2332	0.921996	0.539066	1.71036	0.0872	0.999928
16437	ENSMUSG00000057729	Prtn3	1.46041	0.921675	1.94936	0.472809	0.63635	0.999928
3524	ENSMUSG00000022181	C6	3.65807	0.918778	1.61328	0.569508	0.569012	0.999928
8917	ENSMUSG00000032363	Adamts7	16.2642	0.918004	0.853686	1.07534	0.282222	0.999928
35	ENSMUSG00000000202	Btbd17	5.58788	0.916923	1.02496	0.89459	0.371006	0.999928
1031	ENSMUSG00000006585	Cdt1	23.8593	0.916702	0.677416	1.35323	0.175981	0.999928
13514	ENSMUSG00000045725	Prr15	18.2706	0.916697	0.662328	1.38405	0.166342	0.999928
15672	ENSMUSG00000054200	Ffar4	2.85893	0.914724	1.31356	0.69637	0.486197	0.999928
5638	ENSMUSG00000026600	Soat1	93.1757	0.914104	0.674369	1.3555	0.17526	0.999928
11532	ENSMUSG00000039431	Mtmr7	7.0326	0.90956	0.829847	1.09606	0.273054	0.999928
4109	ENSMUSG00000023274	Cd4	7.94343	0.909189	1.23895	0.733836	0.463049	0.999928
12594	ENSMUSG00000042485	Mustn1	5556.05	0.90739	0.360053	2.52016	0.0117303	0.999928
3348	ENSMUSG00000021886	Gpr65	17.8648	0.905471	0.96554	0.937787	0.348354	0.999928
7164	ENSMUSG00000029204	Rhoh	24.0791	0.90524	0.691352	1.30938	0.190407	0.999928
8558	ENSMUSG00000031778	Cx3cl1	60.8599	0.904173	0.434147	2.08264	0.0372841	0.999928
12084	ENSMUSG00000040867	Begain	12.1242	0.901777	0.765142	1.17857	0.238568	0.999928
960	ENSMUSG00000006219	Fblim1	55.8924	0.901461	0.643021	1.40192	0.160941	0.999928
411	ENSMUSG00000002324	Rec8	8.30213	0.900978	0.891017	1.01118	0.311931	0.999928
4473	ENSMUSG00000024402	Lta	4.813	0.899927	1.11504	0.807079	0.419621	0.999928
5531	ENSMUSG00000026414	Tnnt2	101.449	0.899866	1.06043	0.848588	0.39611	0.999928
6977	ENSMUSG00000028919	Arhgef19	11.9851	0.899729	0.939008	0.958169	0.337977	0.999928
11841	ENSMUSG00000040274	Cdk6	43.9462	0.899727	0.817107	1.10111	0.270848	0.999928
5230	ENSMUSG00000025877	Hk3	47.6834	0.897144	0.760524	1.17964	0.238144	0.999928
4120	ENSMUSG00000023341	Mx2	5.62484	0.896617	1.06532	0.84164	0.39999	0.999928
5391	ENSMUSG00000026167	Wnt10a	6.79025	0.896436	1.18289	0.757833	0.448551	0.999928
474	ENSMUSG00000002769	Gnmt	32.4164	0.892064	0.516289	1.72784	0.0840172	0.999928
4469	ENSMUSG00000024397	Aif1	97.3269	0.892064	0.641003	1.39167	0.164023	0.999928
15056	ENSMUSG00000051401	Kctd16	2.88823	0.891355	1.32162	0.67444	0.500031	0.999928
6881	ENSMUSG00000028758	Kif17	0.500257	0.890836	3.07547	0.289658	0.772078	0.999928
8051	ENSMUSG00000030834	Abcc6	0.500257	0.890836	3.07547	0.289658	0.772078	0.999928
9061	ENSMUSG00000032591	Mst1	0.500257	0.890836	3.07547	0.289658	0.772078	0.999928
11600	ENSMUSG00000039632	Ccdc151	0.500257	0.890836	3.07547	0.289658	0.772078	0.999928
15331	ENSMUSG00000052616	Terb1	0.500257	0.890836	3.07547	0.289658	0.772078	0.999928
14309	ENSMUSG00000048582	Gja3	0.491377	0.890779	3.0915	0.288138	0.773241	0.999928
47579	ENSMUSG00000110234	Timm10b	0.491377	0.890779	3.0915	0.288138	0.773241	0.999928
3786	ENSMUSG00000022598	Psca	0.482209	0.890719	3.10851	0.286542	0.774463	0.999928
8251	ENSMUSG00000031257	Nox1	0.482209	0.890719	3.10851	0.286542	0.774463	0.999928
9043	ENSMUSG00000032564	Cpne4	0.482209	0.890719	3.10851	0.286542	0.774463	0.999928
17593	ENSMUSG00000062991	Nrg1	0.482209	0.890719	3.10851	0.286542	0.774463	0.999928
4650	ENSMUSG00000024747	Aldh1a7	11.9433	0.890116	0.711879	1.25038	0.211162	0.999928
20543	ENSMUSG00000073791	Efcab7	5.2151	0.887711	0.929851	0.954681	0.339739	0.999928
11977	ENSMUSG00000040613	Apobec1	214.821	0.887094	1.0671	0.831317	0.405795	0.999928
7577	ENSMUSG00000029925	Tbxas1	35.0795	0.88667	0.681993	1.30011	0.193562	0.999928
35496	ENSMUSG00000097075	Cdiptos	7.88109	0.885235	0.828583	1.06837	0.285352	0.999928
13253	ENSMUSG00000044811	Cd300c2	18.6744	0.884356	0.866395	1.02073	0.307382	0.999928
10756	ENSMUSG00000037544	Dlgap5	4.56145	0.883003	1.16851	0.755665	0.44985	0.999928
2590	ENSMUSG00000020566	Atp6v1c2	0.497882	0.882999	3.07892	0.286789	0.774274	0.999928
7047	ENSMUSG00000029026	Trp73	0.497882	0.882999	3.07892	0.286789	0.774274	0.999928
34823	ENSMUSG00000096209	Olfr510	0.497882	0.882999	3.07892	0.286789	0.774274	0.999928
15463	ENSMUSG00000053219	Raet1e	0.497882	0.882999	3.07892	0.286789	0.774274	0.999928
1227	ENSMUSG00000009246	Trpm5	0.489002	0.882913	3.09506	0.285266	0.775441	0.999928
2279	ENSMUSG00000020052	Ascl1	0.489002	0.882913	3.09506	0.285266	0.775441	0.999928
8798	ENSMUSG00000032174	Icam5	0.489002	0.882913	3.09506	0.285266	0.775441	0.999928
12696	ENSMUSG00000042761	Mrap2	0.489002	0.882913	3.09506	0.285266	0.775441	0.999928
27506	ENSMUSG00000085763	Smc2os	0.489002	0.882913	3.09506	0.285266	0.775441	0.999928
19160	ENSMUSG00000067341	H2-Eb2	0.489002	0.882913	3.09506	0.285266	0.775441	0.999928
261	ENSMUSG00000001494	Sost	0.479835	0.882824	3.11218	0.283667	0.776665	0.999928
297	ENSMUSG00000001670	Tat	0.479835	0.882824	3.11218	0.283667	0.776665	0.999928
3410	ENSMUSG00000021986	Amer2	0.479835	0.882824	3.11218	0.283667	0.776665	0.999928
4004	ENSMUSG00000022991	Lalba	0.479835	0.882824	3.11218	0.283667	0.776665	0.999928
4231	ENSMUSG00000023993	Treml1	0.479835	0.882824	3.11218	0.283667	0.776665	0.999928
5082	ENSMUSG00000025500	Lmntd2	0.479835	0.882824	3.11218	0.283667	0.776665	0.999928
8283	ENSMUSG00000031323	Dmrtc1a	0.479835	0.882824	3.11218	0.283667	0.776665	0.999928
9158	ENSMUSG00000032852	Rspo4	0.479835	0.882824	3.11218	0.283667	0.776665	0.999928
11406	ENSMUSG00000039110	Mycbpap	0.479835	0.882824	3.11218	0.283667	0.776665	0.999928
15655	ENSMUSG00000054128	H2-T18	0.479835	0.882824	3.11218	0.283667	0.776665	0.999928
21219	ENSMUSG00000075402	Krt76	0.479835	0.882824	3.11218	0.283667	0.776665	0.999928
25211	ENSMUSG00000083012	Fam220a	0.479835	0.882824	3.11218	0.283667	0.776665	0.999928
31265	ENSMUSG00000090891	D6Ertd527e	0.479835	0.882824	3.11218	0.283667	0.776665	0.999928
6091	ENSMUSG00000027399	Il1a	0.479835	0.882824	3.11218	0.283667	0.776665	0.999928
22384	ENSMUSG00000078439	Smim24	13.5326	0.882412	0.711501	1.24021	0.214897	0.999928
14078	ENSMUSG00000047759	Hs3st3a1	9.92846	0.88168	0.747939	1.17881	0.238473	0.999928
1778	ENSMUSG00000017204	Gsdma	5.39421	0.877968	1.14506	0.766747	0.443232	0.999928
8920	ENSMUSG00000032369	Plscr1	38.0194	0.877198	0.379254	2.31296	0.0207248	0.999928
7933	ENSMUSG00000030641	Ddias	3.72879	0.876036	1.08179	0.8098	0.418055	0.999928
11219	ENSMUSG00000038642	Ctss	338.924	0.874958	1.24063	0.705252	0.480653	0.999928
12090	ENSMUSG00000040896	Kcnd3	2.31205	0.874955	1.48491	0.589232	0.555705	0.999928
37865	ENSMUSG00000099906	Lincmd1	60.9506	0.873702	1.20113	0.727401	0.46698	0.999928
3645	ENSMUSG00000022382	Wnt7b	3.11003	0.873096	1.68933	0.516831	0.605274	0.999928
514	ENSMUSG00000002985	Apoe	6711.99	0.872922	0.842271	1.03639	0.300019	0.999928
11672	ENSMUSG00000039809	Gabbr2	2.28594	0.870726	1.37476	0.633366	0.526494	0.999928
3595	ENSMUSG00000022303	Dcstamp	4.9546	0.870249	1.41499	0.615022	0.53854	0.999928
11791	ENSMUSG00000040140	Tdrd6	1.85481	0.870003	1.4917	0.583228	0.55974	0.999928
10305	ENSMUSG00000036295	Lrrn3	7.42208	0.869884	0.821457	1.05895	0.289622	0.999928
8201	ENSMUSG00000031162	Gata1	1.82395	0.868993	1.81928	0.477658	0.632894	0.999928
20868	ENSMUSG00000074607	Tox2	6.38604	0.867801	0.88441	0.98122	0.326484	0.999928
17427	ENSMUSG00000062248	Cks2	5.47261	0.866648	1.25001	0.693315	0.488112	0.999928
16778	ENSMUSG00000059323	Tonsl	9.33248	0.864625	0.733502	1.17876	0.238492	0.999928
9508	ENSMUSG00000033970	Rfc3	39.7157	0.864511	0.379732	2.27663	0.0228082	0.999928
4420	ENSMUSG00000024300	Myo1f	99.196	0.863859	1.067	0.809611	0.418164	0.999928
21459	ENSMUSG00000076433	Cep295nl	0.938176	0.863757	2.60832	0.331154	0.740528	0.999928
13059	ENSMUSG00000044165	Bcl2l15	4.57183	0.862317	0.996995	0.864916	0.387085	0.999928
32742	ENSMUSG00000093565	Rab26os	18.4533	0.861851	0.519259	1.65977	0.0969603	0.999928
15010	ENSMUSG00000051242	Pcdhb9	3.73263	0.860696	1.32711	0.648551	0.516629	0.999928
3713	ENSMUSG00000022488	Nckap1l	161.351	0.86049	0.910428	0.945149	0.344583	0.999928
9746	ENSMUSG00000034634	Ly6d	7.04399	0.860042	1.04834	0.820387	0.411996	0.999928
9797	ENSMUSG00000034765	Dusp5	49.5409	0.860036	0.587562	1.46374	0.143266	0.999928
4	ENSMUSG00000000031	H19	33433.3	0.856541	0.853807	1.0032	0.315764	0.999928
1831	ENSMUSG00000017697	Ada	22.7139	0.855607	0.647965	1.32045	0.186684	0.999928
12784	ENSMUSG00000043091	Tuba1c	138.349	0.855105	0.514983	1.66045	0.0968233	0.999928
16719	ENSMUSG00000059060	Rad51b	9.65509	0.853805	0.672278	1.27002	0.204078	0.999928
11411	ENSMUSG00000039126	Prune2	280.526	0.852033	0.945074	0.901552	0.367295	0.999928
10871	ENSMUSG00000037868	Egr2	44.1323	0.852031	0.631048	1.35018	0.176957	0.999928
9498	ENSMUSG00000033952	Aspm	5.88025	0.851831	1.45622	0.584962	0.558573	0.999928
8550	ENSMUSG00000031765	Mt1	1468.04	0.851125	0.885578	0.961095	0.336504	0.999928
11266	ENSMUSG00000038754	Elovl3	38.3428	0.850103	0.398576	2.13285	0.032937	0.999928
13708	ENSMUSG00000046456	Tmem150b	2.77039	0.84851	1.27722	0.664339	0.506473	0.999928
5372	ENSMUSG00000026126	Ptpn18	60.7815	0.848038	0.566484	1.49702	0.134388	0.999928
7607	ENSMUSG00000030047	Arhgap25	64.0267	0.848034	0.676045	1.25441	0.209695	0.999928
1994	ENSMUSG00000018774	Cd68	389.628	0.847733	1.02706	0.825398	0.409146	0.999928
16864	ENSMUSG00000059674	Cdh24	1.77856	0.847425	1.83304	0.462306	0.643862	0.999928
10921	ENSMUSG00000037994	Slc9b2	2.29686	0.847211	1.3454	0.629709	0.528885	0.999928
3204	ENSMUSG00000021624	Cd180	36.3326	0.846265	0.770121	1.09887	0.271824	0.999928
4035	ENSMUSG00000023036	Pcdhgc4	1.87048	0.845115	1.47634	0.572437	0.567026	0.999928
15752	ENSMUSG00000054555	Adam12	11.4842	0.845054	1.1434	0.739071	0.459864	0.999928
10665	ENSMUSG00000037318	Traf3ip3	17.123	0.844557	0.647361	1.30462	0.192024	0.999928
8586	ENSMUSG00000031821	Gins2	11.0079	0.844372	0.853435	0.98938	0.322477	0.999928
2028	ENSMUSG00000018924	Alox15	6.8776	0.843596	0.94234	0.895214	0.370673	0.999928
9036	ENSMUSG00000032556	Bfsp2	3.19655	0.843089	1.23899	0.680462	0.496212	0.999928
19905	ENSMUSG00000070883	Ccdc173	11.0392	0.842746	0.656336	1.28402	0.199136	0.999928
15825	ENSMUSG00000054909	Wbscr25	2.74219	0.842173	1.34018	0.628403	0.52974	0.999928
7861	ENSMUSG00000030507	Dbx1	4.53675	0.841172	1.02001	0.824668	0.40956	0.999928
2492	ENSMUSG00000020399	Havcr2	14.3918	0.840769	1.01298	0.829993	0.406543	0.999928
4269	ENSMUSG00000024056	Ndc80	3.17037	0.839989	1.42978	0.587496	0.556871	0.999928
19398	ENSMUSG00000068614	Actc1	2983.23	0.839717	0.819574	1.02458	0.305563	0.999928
16671	ENSMUSG00000058831	Opn1sw	5.04527	0.839703	0.965909	0.869339	0.384662	0.999928
14342	ENSMUSG00000048721	Fndc9	2.64969	0.83886	1.75014	0.479309	0.631719	0.999928
6428	ENSMUSG00000028003	Lrat	3.23421	0.838575	1.20771	0.694354	0.48746	0.999928
4402	ENSMUSG00000024268	Celf4	6.2797	0.838273	0.933445	0.898042	0.369163	0.999928
7899	ENSMUSG00000030579	Tyrobp	156.47	0.838027	0.844453	0.992391	0.321007	0.999928
13729	ENSMUSG00000046561	Arsj	12.3445	0.837003	0.589469	1.41993	0.155628	0.999928
17071	ENSMUSG00000060594	Layn	27.5395	0.836297	0.543636	1.53834	0.123966	0.999928
8568	ENSMUSG00000031789	Cngb1	6.85224	0.83503	0.863694	0.966812	0.333638	0.999928
31760	ENSMUSG00000092035	Peg10	41.3328	0.833998	0.379337	2.19857	0.0279087	0.999928
28213	ENSMUSG00000086657	Stamos	5.05739	0.833214	1.02584	0.812224	0.416663	0.999928
31236	ENSMUSG00000090812	Samd15	2.31728	0.830735	1.33106	0.624114	0.532553	0.999928
24317	ENSMUSG00000081984	Dnajb3	6.3973	0.829141	0.994021	0.834127	0.404209	0.999928
12276	ENSMUSG00000041552	Ptchd1	3.98906	0.827793	1.13491	0.729391	0.465763	0.999928
375	ENSMUSG00000002083	Bbc3	51.8693	0.824538	0.357274	2.30786	0.021007	0.999928
998	ENSMUSG00000006411	Nectin4	13.1666	0.823363	0.98174	0.838677	0.40165	0.999928
10455	ENSMUSG00000036790	Slitrk2	3.17842	0.823357	1.32489	0.621452	0.534302	0.999928
4668	ENSMUSG00000024776	Stambpl1	26.7665	0.82324	0.500594	1.64453	0.100068	0.999928
12094	ENSMUSG00000040907	Atp1a3	58.932	0.8203	0.758195	1.08191	0.279292	0.999928
13945	ENSMUSG00000047281	Sfn	50.1221	0.818625	0.421143	1.94381	0.0519179	0.999928
2125	ENSMUSG00000019761	Krt10	145.676	0.817263	0.448354	1.82281	0.0683327	0.999928
13528	ENSMUSG00000045777	Ifitm10	69.7863	0.814541	0.470781	1.73019	0.0835963	0.999928
83	ENSMUSG00000000435	Myf5	25.5055	0.812823	0.608353	1.3361	0.181515	0.999928
13013	ENSMUSG00000044033	Ccdc141	65.6339	0.811945	0.473086	1.71627	0.0861123	0.999928
6292	ENSMUSG00000027762	Sucnr1	3.1855	0.811492	1.13759	0.713343	0.475633	0.999928
5399	ENSMUSG00000026177	Slc11a1	92.2443	0.810994	0.673009	1.20503	0.228193	0.999928
12056	ENSMUSG00000040797	Iqsec3	34.6609	0.810865	0.667163	1.21539	0.224217	0.999928
17835	ENSMUSG00000064057	Scgb3a1	5.69455	0.810439	1.08139	0.74944	0.453592	0.999928
6700	ENSMUSG00000028463	Car9	22.7185	0.810195	0.539694	1.50121	0.133301	0.999928
12257	ENSMUSG00000041482	Piezo2	15.0077	0.810061	0.616943	1.31302	0.189175	0.999928
20891	ENSMUSG00000074657	Kif5a	13.0044	0.809863	0.590052	1.37253	0.169899	0.999928
11582	ENSMUSG00000039577	Nphp4	1.29668	0.80981	2.30029	0.352047	0.724803	0.999928
17233	ENSMUSG00000061414	Cracr2a	4.45865	0.809305	1.13461	0.713291	0.475666	0.999928
9446	ENSMUSG00000033777	Tlr13	39.3793	0.808748	0.834037	0.969679	0.332207	0.999928
4514	ENSMUSG00000024486	Hbegf	309.173	0.808563	0.387872	2.08461	0.0371046	0.999928
10252	ENSMUSG00000036123	Slc9a3	1.76337	0.807816	1.79202	0.450786	0.652143	0.999928
12532	ENSMUSG00000042312	S100a13	332.69	0.807149	0.422262	1.91149	0.0559419	0.999928
16075	ENSMUSG00000056069	Otulinl	70.3257	0.804852	0.654903	1.22896	0.219085	0.999928
19865	ENSMUSG00000070780	Rbm47	17.8091	0.804028	0.735375	1.09336	0.274237	0.999928
9535	ENSMUSG00000034059	Ypel4	16.9216	0.803749	0.614504	1.30796	0.190886	0.999928
19766	ENSMUSG00000070425	Xntrpc	4.392	0.801469	1.07615	0.744756	0.456419	0.999928
12798	ENSMUSG00000043157	Arl11	36.1509	0.800199	0.826547	0.968123	0.332983	0.999928
14599	ENSMUSG00000049699	Ucn2	5.25993	0.79895	1.01929	0.783832	0.433139	0.999928
926	ENSMUSG00000005958	Ephb3	53.631	0.798602	0.37823	2.11142	0.0347362	0.999928
8957	ENSMUSG00000032419	Tbx18	25.2906	0.797828	0.631832	1.26272	0.206689	0.999928
13212	ENSMUSG00000044678	Ly6k	1.33908	0.79742	1.81608	0.439088	0.660598	0.999928
3717	ENSMUSG00000022494	Shisa9	2.17223	0.797221	1.86641	0.427141	0.669276	0.999928
12009	ENSMUSG00000040690	Col16a1	82.6796	0.793553	0.438836	1.80831	0.0705577	0.999928
1742	ENSMUSG00000016637	Ift27	109.395	0.792086	0.336195	2.35603	0.0184712	0.999928
13397	ENSMUSG00000045319	Proser2	34.075	0.791309	0.587674	1.34651	0.178138	0.999928
10284	ENSMUSG00000036223	Ska1	2.61015	0.791208	1.84222	0.429485	0.66757	0.999928
28303	ENSMUSG00000086763	Plxna4os1	7.46636	0.790466	1.25747	0.628617	0.5296	0.999928
11342	ENSMUSG00000038963	Slco4a1	1.33462	0.790459	1.81644	0.43517	0.663439	0.999928
17733	ENSMUSG00000063632	Sox11	5.30985	0.788902	1.34113	0.588236	0.556374	0.999928
2479	ENSMUSG00000020381	Mrnip	8.92681	0.788865	0.737831	1.06917	0.284995	0.999928
1549	ENSMUSG00000015027	Galns	40.1008	0.788628	0.663072	1.18935	0.2343	0.999928
2205	ENSMUSG00000019894	Slc6a15	2.77004	0.787855	1.62295	0.485446	0.62736	0.999928
2222	ENSMUSG00000019935	Slc17a8	0.473528	0.787432	3.69321	0.213211	0.831162	0.999928
3474	ENSMUSG00000022097	Sftpc	0.473528	0.787432	3.69321	0.213211	0.831162	0.999928
4195	ENSMUSG00000023935	Spats1	0.473528	0.787432	3.69321	0.213211	0.831162	0.999928
8693	ENSMUSG00000031981	Capn9	0.473528	0.787432	3.69321	0.213211	0.831162	0.999928
16926	ENSMUSG00000059921	Unc5c	0.473528	0.787432	3.69321	0.213211	0.831162	0.999928
17982	ENSMUSG00000064437	Snord49b	0.473528	0.787432	3.69321	0.213211	0.831162	0.999928
3939	ENSMUSG00000022861	Dgkg	4.94432	0.787138	0.936514	0.840497	0.40063	0.999928
3944	ENSMUSG00000022868	Ahsg	0.464648	0.787113	3.71689	0.211766	0.832289	0.999928
4753	ENSMUSG00000024912	Fosl1	0.464648	0.787113	3.71689	0.211766	0.832289	0.999928
5806	ENSMUSG00000026866	Kynu	0.464648	0.787113	3.71689	0.211766	0.832289	0.999928
6743	ENSMUSG00000028544	Slc5a9	0.464648	0.787113	3.71689	0.211766	0.832289	0.999928
7006	ENSMUSG00000028963	Uts2	0.464648	0.787113	3.71689	0.211766	0.832289	0.999928
9460	ENSMUSG00000033826	Dnah8	0.464648	0.787113	3.71689	0.211766	0.832289	0.999928
11757	ENSMUSG00000040035	Disp2	0.464648	0.787113	3.71689	0.211766	0.832289	0.999928
11878	ENSMUSG00000040373	Cacng5	0.464648	0.787113	3.71689	0.211766	0.832289	0.999928
12717	ENSMUSG00000042816	Gpr151	0.464648	0.787113	3.71689	0.211766	0.832289	0.999928
15986	ENSMUSG00000055691	Gja6	0.464648	0.787113	3.71689	0.211766	0.832289	0.999928
21420	ENSMUSG00000076315	Mir343	0.464648	0.787113	3.71689	0.211766	0.832289	0.999928
39934	ENSMUSG00000102091	Olfr1034	0.464648	0.787113	3.71689	0.211766	0.832289	0.999928
43	ENSMUSG00000000248	Clec2g	0.455481	0.78678	3.74206	0.210254	0.83347	0.999928
1670	ENSMUSG00000015890	Amdhd1	0.455481	0.78678	3.74206	0.210254	0.83347	0.999928
6535	ENSMUSG00000028175	Depdc1a	0.455481	0.78678	3.74206	0.210254	0.83347	0.999928
8182	ENSMUSG00000031138	F9	0.455481	0.78678	3.74206	0.210254	0.83347	0.999928
9806	ENSMUSG00000034785	Dio1	0.455481	0.78678	3.74206	0.210254	0.83347	0.999928
12677	ENSMUSG00000042708	Shcbp1l	0.455481	0.78678	3.74206	0.210254	0.83347	0.999928
13423	ENSMUSG00000045394	Epcam	0.455481	0.78678	3.74206	0.210254	0.83347	0.999928
16195	ENSMUSG00000056643	Chst13	0.455481	0.78678	3.74206	0.210254	0.83347	0.999928
19512	ENSMUSG00000069265	H3c1	0.455481	0.78678	3.74206	0.210254	0.83347	0.999928
20386	ENSMUSG00000073242	Dnmt3aos	0.455481	0.78678	3.74206	0.210254	0.83347	0.999928
27563	ENSMUSG00000085830	Grin1os	0.455481	0.78678	3.74206	0.210254	0.83347	0.999928
3515	ENSMUSG00000022159	Rab2b	3.5249	0.786544	1.13529	0.692815	0.488425	0.999928
4175	ENSMUSG00000023903	Mmp25	2.26649	0.786262	1.51694	0.51832	0.604235	0.999928
16717	ENSMUSG00000059049	Frem1	7.46646	0.785361	0.814705	0.963982	0.335055	0.999928
25469	ENSMUSG00000083307	AA414768	25.3857	0.784582	0.487944	1.60793	0.10785	0.999928
12261	ENSMUSG00000041498	Kif14	5.66418	0.784436	1.12437	0.697667	0.485385	0.999928
1677	ENSMUSG00000015950	Ncf1	146.261	0.784042	0.573384	1.3674	0.171501	0.999928
21028	ENSMUSG00000075031	H2bc3	2.3086	0.784033	1.53829	0.50968	0.610276	0.999928
9359	ENSMUSG00000033488	Cryzl2	21.4634	0.783492	0.759094	1.03214	0.302006	0.999928
16014	ENSMUSG00000055809	Dnaaf3	5.349	0.783018	0.979859	0.799113	0.424225	0.999928
6423	ENSMUSG00000027996	Sfrp2	12.9426	0.782102	0.671828	1.16414	0.244367	0.999928
15071	ENSMUSG00000051457	Spn	25.0736	0.780962	0.732254	1.06652	0.286189	0.999928
5446	ENSMUSG00000026251	Chrnd	80.3729	0.780276	0.41629	1.87436	0.0608811	0.999928
112	ENSMUSG00000000632	Sez6	7.92775	0.780198	0.90472	0.862364	0.388487	0.999928
5121	ENSMUSG00000025582	Nptx1	2.9639	0.778912	1.72539	0.451441	0.651672	0.999928
17407	ENSMUSG00000062175	Tgif2	3.13855	0.776848	1.11685	0.695568	0.486699	0.999928
8842	ENSMUSG00000032254	Kif23	11.4683	0.776784	0.823528	0.94324	0.345558	0.999928
7572	ENSMUSG00000029919	Hpgds	45.6775	0.776018	0.792596	0.979084	0.327538	0.999928
14488	ENSMUSG00000049303	Syt12	9.764	0.775982	0.7065	1.09835	0.272053	0.999928
8103	ENSMUSG00000030935	Acsm3	4.02783	0.775779	1.15844	0.669677	0.503064	0.999928
2815	ENSMUSG00000020908	Myh3	249.797	0.774011	1.1805	0.655661	0.512043	0.999928
29289	ENSMUSG00000088015	Mir1932	2.66326	0.773361	1.30914	0.590739	0.554696	0.999928
21294	ENSMUSG00000075707	Dio3	5.29825	0.773328	0.994202	0.777837	0.436665	0.999928
14412	ENSMUSG00000049008	BB014433	4.41116	0.773202	0.982306	0.78713	0.431206	0.999928
848	ENSMUSG00000005470	Asf1b	23.9738	0.769226	0.604185	1.27316	0.20296	0.999928
14982	ENSMUSG00000051159	Cited1	12.3192	0.76908	0.655041	1.17409	0.240357	0.999928
8033	ENSMUSG00000030798	Cd37	57.0683	0.767709	0.564579	1.35979	0.173896	0.999928
4181	ENSMUSG00000023911	Flywch2	7.11383	0.767319	0.757713	1.01268	0.311214	0.999928
6346	ENSMUSG00000027861	Casq2	836.17	0.766348	0.732579	1.0461	0.295516	0.999928
572	ENSMUSG00000003363	Pld3	416.161	0.764727	0.459003	1.66606	0.0957011	0.999928
5432	ENSMUSG00000026228	Htr2b	7.75565	0.763975	1.27234	0.600448	0.548207	0.999928
3057	ENSMUSG00000021359	Tfap2a	1.31235	0.763262	1.78134	0.428477	0.668304	0.999928
7559	ENSMUSG00000029875	Ccdc184	1.35475	0.762224	1.7779	0.42872	0.668127	0.999928
12378	ENSMUSG00000041831	Sytl3	1.80184	0.760612	1.59814	0.475935	0.63412	0.999928
14278	ENSMUSG00000048482	Bdnf	26.0862	0.760125	0.482031	1.57692	0.114813	0.999928
809	ENSMUSG00000005148	Klf5	153.303	0.759682	0.408225	1.86094	0.0627531	0.999928
6642	ENSMUSG00000028378	Ptgr1	27.3267	0.759629	0.741108	1.02499	0.305367	0.999928
11730	ENSMUSG00000039981	Zc3h12d	7.35954	0.759309	0.917774	0.827337	0.408046	0.999928
11861	ENSMUSG00000040328	Olfr56	1.31026	0.759208	1.78152	0.426156	0.669994	0.999928
16446	ENSMUSG00000057777	Mab21l2	6.58563	0.758943	0.898368	0.844802	0.398222	0.999928
14036	ENSMUSG00000047638	Nr1h4	1.35267	0.758171	1.81436	0.417873	0.67604	0.999928
628	ENSMUSG00000003762	Coq8b	74.4253	0.758017	0.412764	1.83644	0.0662924	0.999928
11952	ENSMUSG00000040552	C3ar1	155.815	0.75787	1.0268	0.738091	0.460459	0.999928
114	ENSMUSG00000000682	Cd52	153.888	0.757412	0.904791	0.837113	0.402529	0.999928
1682	ENSMUSG00000015968	Cacna1d	6.49903	0.755503	1.06769	0.707603	0.479192	0.999928
11875	ENSMUSG00000040367	Lrrd1	3.53707	0.755184	1.14318	0.660601	0.508868	0.999928
8292	ENSMUSG00000031340	Gabre	4.80019	0.755117	0.974244	0.775081	0.438292	0.999928
6159	ENSMUSG00000027505	Fam209	2.63416	0.754392	1.23719	0.60976	0.542021	0.999928
5339	ENSMUSG00000026073	Il1r2	3.16547	0.754374	1.21373	0.621531	0.53425	0.999928
13	ENSMUSG00000000094	Tbx4	59.6956	0.751866	0.449074	1.67426	0.0940801	0.999928
2131	ENSMUSG00000019773	Fbxo5	10.6792	0.750094	1.09141	0.687271	0.491912	0.999928
14023	ENSMUSG00000047592	Nxpe5	22.2377	0.749876	0.738812	1.01497	0.310118	0.999928
3168	ENSMUSG00000021569	Trip13	6.12922	0.747755	1.14794	0.65139	0.514795	0.999928
2765	ENSMUSG00000020839	Tmigd1	1.32152	0.747282	1.65692	0.451006	0.651985	0.999928
5323	ENSMUSG00000026039	Sgo2a	2.55586	0.747208	1.44368	0.51757	0.604758	0.999928
16993	ENSMUSG00000060224	Pyroxd2	11.8434	0.747193	0.798193	0.936106	0.349219	0.999928
12320	ENSMUSG00000041679	Lrrc29	16.086	0.745966	0.549704	1.35703	0.174771	0.999928
10507	ENSMUSG00000036912	Piwil4	1.32181	0.745181	1.99631	0.373278	0.708941	0.999928
9089	ENSMUSG00000032656	March3	29.7596	0.745095	0.39709	1.87639	0.0606023	0.999928
4377	ENSMUSG00000024227	Pdzph1	1.31914	0.744646	1.65705	0.449379	0.653158	0.999928
1303	ENSMUSG00000010142	Tnfrsf13b	34.7817	0.744316	0.612096	1.21601	0.22398	0.999928
14381	ENSMUSG00000048895	Cdk5r1	13.8392	0.743984	0.786455	0.945997	0.34415	0.999928
22520	ENSMUSG00000078762	Haus5	20.2142	0.743091	0.472406	1.57299	0.11572	0.999928
14056	ENSMUSG00000047686	Rtl3	56.8545	0.742683	0.388846	1.90997	0.0561376	0.999928
17619	ENSMUSG00000063130	Calml3	4.48904	0.741964	1.09181	0.67957	0.496777	0.999928
11546	ENSMUSG00000039476	Prrx2	46.7561	0.741788	0.549653	1.34956	0.177158	0.999928
11389	ENSMUSG00000039081	Zfp503	726.117	0.741606	0.230927	3.21143	0.00132076	0.819226
12724	ENSMUSG00000042842	Serpinb6b	37.3384	0.741162	0.580019	1.27782	0.201312	0.999928
5000	ENSMUSG00000025359	Pmel	2.63354	0.740111	1.41471	0.523153	0.600868	0.999928
3040	ENSMUSG00000021319	Sfrp4	89.2898	0.739103	0.323344	2.28581	0.0222652	0.999928
1840	ENSMUSG00000017724	Etv4	75.1511	0.739005	0.465865	1.58631	0.11267	0.999928
4123	ENSMUSG00000023349	Clec4n	9.84647	0.73813	0.877716	0.840967	0.400366	0.999928
14083	ENSMUSG00000047786	Lix1	11.6545	0.738117	0.961359	0.767785	0.442615	0.999928
14310	ENSMUSG00000048583	Igf2	37.3826	0.737688	0.426135	1.73112	0.0834312	0.999928
12922	ENSMUSG00000043670	Diras1	5.66458	0.737613	1.16183	0.634872	0.525512	0.999928
4535	ENSMUSG00000024521	Pmaip1	10.2972	0.736707	0.998345	0.737928	0.460558	0.999928
16476	ENSMUSG00000057948	Unc13d	13.3888	0.736035	0.656059	1.1219	0.261903	0.999928
11338	ENSMUSG00000038943	Prc1	15.0087	0.733813	0.737045	0.995615	0.319437	0.999928
22817	ENSMUSG00000079434	Neu2	694.219	0.733758	0.197643	3.71255	0.000205185	0.454467
9106	ENSMUSG00000032715	Trib3	33.1283	0.732493	0.382561	1.91471	0.0555297	0.999928
1861	ENSMUSG00000017832	Hspb9	1.3304	0.731732	1.77927	0.411253	0.680887	0.999928
8211	ENSMUSG00000031174	Rpgr	13.7776	0.731367	0.611832	1.19537	0.231941	0.999928
12539	ENSMUSG00000042345	Ubash3a	1.288	0.731351	2.00065	0.365556	0.714696	0.999928
52914	ENSMUSG00000115783	Bc1	24.5194	0.73108	0.536791	1.36194	0.173216	0.999928
11191	ENSMUSG00000038580	Sct	1.28829	0.730137	2.00067	0.364945	0.715152	0.999928
5022	ENSMUSG00000025401	Myo1a	3.44179	0.729368	1.22905	0.593438	0.552888	0.999928
11139	ENSMUSG00000038486	Sv2a	1.28562	0.729351	1.81997	0.40075	0.688604	0.999928
3209	ENSMUSG00000021638	Ocln	1.82197	0.728872	1.85111	0.393749	0.693767	0.999928
796	ENSMUSG00000005054	Cstb	390.994	0.728859	0.379493	1.92061	0.0547807	0.999928
7653	ENSMUSG00000030114	Klrg1	1.24085	0.727029	2.37361	0.306297	0.759378	0.999928
13154	ENSMUSG00000044469	Tnfaip8l1	22.5425	0.726704	0.570799	1.27314	0.20297	0.999928
9294	ENSMUSG00000033276	Stk36	9.93356	0.725439	0.830763	0.87322	0.382543	0.999928
18971	ENSMUSG00000066319	Rtp3	15.2218	0.723569	0.532138	1.35974	0.173912	0.999928
9710	ENSMUSG00000034532	Fbxo16	0.838823	0.722929	2.64483	0.273337	0.784594	0.999928
13290	ENSMUSG00000044957	Pp2d1	0.838823	0.722929	2.64483	0.273337	0.784594	0.999928
17098	ENSMUSG00000060716	Plekhh1	9.13134	0.721486	0.681741	1.0583	0.289919	0.999928
925	ENSMUSG00000005952	Trpv1	2.62281	0.721441	1.24583	0.579084	0.562532	0.999928
7495	ENSMUSG00000029757	Dync1i1	1.74396	0.721413	1.72759	0.417583	0.676252	0.999928
8024	ENSMUSG00000030786	Itgam	96.7426	0.720503	0.95707	0.752822	0.451557	0.999928
17636	ENSMUSG00000063193	Cd300lb	50.5378	0.720226	0.72638	0.991527	0.321428	0.999928
24357	ENSMUSG00000082029	H3f3c	10.4845	0.719606	0.671174	1.07216	0.283648	0.999928
6627	ENSMUSG00000028347	Tmeff1	5.20085	0.718798	0.9525	0.754643	0.450463	0.999928
10273	ENSMUSG00000036196	Slc26a8	3.5067	0.718207	1.05952	0.67786	0.497861	0.999928
6455	ENSMUSG00000028037	Ifi44	11.3006	0.718047	0.73005	0.983559	0.325332	0.999928
30890	ENSMUSG00000090122	Kcne1l	66.8186	0.714846	0.551775	1.29554	0.195135	0.999928
20107	ENSMUSG00000071713	Csf2rb	73.2517	0.713553	0.517991	1.37754	0.168346	0.999928
10936	ENSMUSG00000038020	Rapgefl1	4.27514	0.712767	1.27213	0.560296	0.575277	0.999928
7244	ENSMUSG00000029352	Crybb3	2.08884	0.711279	1.52042	0.467818	0.639915	0.999928
7583	ENSMUSG00000030000	Add2	1.25239	0.711105	2.06413	0.344506	0.730466	0.999928
778	ENSMUSG00000004933	Matk	27.3253	0.710435	0.729962	0.97325	0.330429	0.999928
6081	ENSMUSG00000027379	Bub1	3.75688	0.709278	1.47156	0.48199	0.629813	0.999928
6090	ENSMUSG00000027398	Il1b	4.67338	0.709223	1.08148	0.655787	0.511961	0.999928
7694	ENSMUSG00000030188	Magohb	15.1566	0.708903	0.533504	1.32877	0.183925	0.999928
8600	ENSMUSG00000031838	Ifi30	276.741	0.707386	0.758076	0.933134	0.350751	0.999928
14330	ENSMUSG00000048677	Tpcn2	30.97	0.705222	0.581324	1.21313	0.22508	0.999928
12685	ENSMUSG00000042734	Ttc9	324.912	0.704868	0.755361	0.933154	0.35074	0.999928
10282	ENSMUSG00000036216	Leap2	3.4776	0.704665	1.06596	0.661062	0.508573	0.999928
13602	ENSMUSG00000046080	Clec9a	18.6926	0.704542	0.566402	1.24389	0.21354	0.999928
10868	ENSMUSG00000037855	Zfp365	27.801	0.703485	0.647387	1.08665	0.27719	0.999928
14537	ENSMUSG00000049515	Espnl	3.00077	0.702538	1.42752	0.492138	0.622621	0.999928
8373	ENSMUSG00000031478	Nek3	27.799	0.701094	0.463452	1.51277	0.130339	0.999928
20694	ENSMUSG00000074151	Nlrc5	20.7602	0.70001	0.665095	1.0525	0.292572	0.999928
8944	ENSMUSG00000032401	Lctl	2.18252	0.699757	1.4721	0.475347	0.63454	0.999928
4362	ENSMUSG00000024208	Uqcc2	1321.73	0.699622	0.199926	3.49941	0.000466298	0.581032
10556	ENSMUSG00000037014	Sstr4	0.850365	0.699339	2.68017	0.260931	0.794146	0.999928
1062	ENSMUSG00000006784	Ttc25	10.8143	0.69929	1.08428	0.644936	0.518968	0.999928
28130	ENSMUSG00000086544	Chn1os3	2.51394	0.698944	1.68151	0.415665	0.677655	0.999928
1656	ENSMUSG00000015812	Gnrh1	3.44616	0.698832	1.2265	0.569775	0.56883	0.999928
7017	ENSMUSG00000028976	Slc2a5	1.65329	0.697807	1.94765	0.358281	0.720133	0.999928
34679	ENSMUSG00000096035	Odaph	1.69836	0.697319	1.91581	0.363982	0.715871	0.999928
19308	ENSMUSG00000068129	Cst7	1.30367	0.697026	1.81772	0.383461	0.701378	0.999928
8266	ENSMUSG00000031290	Lrch2	9.40385	0.694884	0.739645	0.939483	0.347483	0.999928
11771	ENSMUSG00000040093	Bmf	78.305	0.693973	0.339645	2.04323	0.0410297	0.999928
16978	ENSMUSG00000060176	Kif27	1.26127	0.693329	2.06264	0.336136	0.736768	0.999928
10968	ENSMUSG00000038079	Tmem237	30.1832	0.693059	0.414835	1.67069	0.0947839	0.999928
17725	ENSMUSG00000063594	Gng8	12.2329	0.692494	0.707497	0.978794	0.327682	0.999928
5023	ENSMUSG00000025402	Nab2	160.758	0.691247	0.45117	1.53212	0.125493	0.999928
12950	ENSMUSG00000043807	Ly6g5b	1.35082	0.691125	2.28998	0.301804	0.762802	0.999928
14238	ENSMUSG00000048347	Pcdhb18	3.83135	0.690963	1.07224	0.644412	0.519308	0.999928
14866	ENSMUSG00000050747	Trim15	2.14929	0.690108	1.3289	0.519306	0.603547	0.999928
12058	ENSMUSG00000040809	Chil3	3.2786	0.690007	1.51147	0.456515	0.64802	0.999928
9131	ENSMUSG00000032776	Mctp2	1.3013	0.689381	1.99885	0.344889	0.730178	0.999928
6952	ENSMUSG00000028874	Fgr	32.756	0.688966	0.713146	0.966093	0.333998	0.999928
16682	ENSMUSG00000058897	Col25a1	1.25918	0.688837	2.06302	0.333897	0.738457	0.999928
9642	ENSMUSG00000034334	Fam151b	24.2191	0.688532	0.462136	1.48989	0.136253	0.999928
1416	ENSMUSG00000013091	Tmem190	2.95041	0.686606	1.30936	0.524384	0.600012	0.999928
19759	ENSMUSG00000070407	Hs3st3b1	10.0108	0.686358	0.716497	0.957935	0.338096	0.999928
9270	ENSMUSG00000033192	Lpcat2	22.4445	0.686161	0.979519	0.700508	0.48361	0.999928
6251	ENSMUSG00000027670	Ocstamp	9.22538	0.685822	0.875368	0.783467	0.433353	0.999928
5643	ENSMUSG00000026605	Cenpf	11.4136	0.685708	1.06673	0.642814	0.520345	0.999928
9183	ENSMUSG00000032915	Adgre4	3.41735	0.685707	1.10223	0.622107	0.533872	0.999928
4965	ENSMUSG00000025272	Tro	6.47123	0.68416	0.81219	0.842365	0.399584	0.999928
3075	ENSMUSG00000021384	Susd3	18.0642	0.681514	0.773859	0.880669	0.378497	0.999928
5462	ENSMUSG00000026278	Bok	53.0488	0.680175	0.498423	1.36465	0.172362	0.999928
9616	ENSMUSG00000034266	Batf	10.6324	0.679845	0.74469	0.912923	0.361283	0.999928
1018	ENSMUSG00000006519	Cyba	222.417	0.679257	0.524214	1.29576	0.195057	0.999928
8825	ENSMUSG00000032221	Mns1	11.3503	0.679026	0.745964	0.910266	0.362682	0.999928
4820	ENSMUSG00000025017	Pik3ap1	56.7664	0.678823	0.652281	1.04069	0.298019	0.999928
5816	ENSMUSG00000026880	Stom	1326.71	0.678428	0.345334	1.96455	0.049466	0.999928
2342	ENSMUSG00000020150	Gamt	535.432	0.67795	0.332491	2.03901	0.0414495	0.999928
1461	ENSMUSG00000013974	Mcemp1	2.07128	0.677927	1.52995	0.443104	0.65769	0.999928
5926	ENSMUSG00000027107	Chrna1	428.714	0.676925	0.311196	2.17524	0.0296121	0.999928
3982	ENSMUSG00000022948	Setd4	13.1532	0.676264	0.577499	1.17102	0.24159	0.999928
9791	ENSMUSG00000034755	Pcdh11x	2.56439	0.676032	1.52187	0.444212	0.656889	0.999928
28001	ENSMUSG00000086382	Chrna1os	3.33905	0.675999	1.25503	0.53863	0.590142	0.999928
2950	ENSMUSG00000021177	Tdp1	35.3313	0.675283	0.365612	1.84699	0.064748	0.999928
12699	ENSMUSG00000042770	Hebp1	80.4794	0.674839	0.400538	1.68483	0.0920205	0.999928
8716	ENSMUSG00000032013	Trim29	3.08146	0.674658	1.61726	0.417162	0.67656	0.999928
15443	ENSMUSG00000053164	Gpr21	2.93081	0.67447	1.30746	0.515864	0.605949	0.999928
20425	ENSMUSG00000073422	H2-Ke6	51.2592	0.674048	0.33532	2.01016	0.0444139	0.999928
13420	ENSMUSG00000045382	Cxcr4	148.253	0.673907	0.522807	1.28902	0.197392	0.999928
3418	ENSMUSG00000021998	Lcp1	436.957	0.673511	0.873975	0.77063	0.440926	0.999928
243	ENSMUSG00000001403	Ube2c	67.187	0.673469	0.508671	1.32398	0.18551	0.999928
12616	ENSMUSG00000042532	Golga7b	150.281	0.672341	0.199673	3.36721	0.000759333	0.695941
2436	ENSMUSG00000020303	Stc2	100.586	0.671951	0.286874	2.34232	0.0191643	0.999928
14294	ENSMUSG00000048521	Cxcr6	3.35059	0.671864	1.17712	0.570769	0.568156	0.999928
2261	ENSMUSG00000020018	Snrpf	19.8889	0.671007	0.474505	1.41412	0.157327	0.999928
16603	ENSMUSG00000058546	Rpl23a	14.9057	0.670341	0.574122	1.16759	0.24297	0.999928
463	ENSMUSG00000002699	Lcp2	26.5546	0.670294	0.631483	1.06146	0.288481	0.999928
3688	ENSMUSG00000022449	Adamts20	32.2528	0.669073	0.407095	1.64353	0.100273	0.999928
13001	ENSMUSG00000044005	Gls2	4.2878	0.667687	1.02775	0.649659	0.515912	0.999928
15141	ENSMUSG00000051736	Fam229b	27.1526	0.667366	0.406483	1.64181	0.10063	0.999928
14645	ENSMUSG00000049892	Rasd1	17.8742	0.667079	0.507502	1.31444	0.188699	0.999928
4107	ENSMUSG00000023267	Gabrr2	15.4367	0.666847	0.635455	1.0494	0.293993	0.999928
13897	ENSMUSG00000047115	Fam221a	2.93969	0.666711	1.18204	0.564032	0.572732	0.999928
5972	ENSMUSG00000027207	Galk2	56.3251	0.665367	0.508109	1.3095	0.190366	0.999928
2746	ENSMUSG00000020808	Pimreg	13.0065	0.665099	0.821446	0.80967	0.41813	0.999928
5684	ENSMUSG00000026669	Mcm10	4.58542	0.664395	1.1194	0.593529	0.552827	0.999928
9801	ENSMUSG00000034774	Dsg1c	0.857159	0.663947	2.63392	0.252076	0.800982	0.999928
1177	ENSMUSG00000008496	Pou2f2	23.0029	0.663715	0.644259	1.0302	0.302916	0.999928
16807	ENSMUSG00000059430	Actg2	7.12995	0.663089	1.077	0.615679	0.538106	0.999928
7492	ENSMUSG00000029752	Asns	26.546	0.662409	0.610206	1.08555	0.277677	0.999928
1425	ENSMUSG00000013367	Iglon5	7.97996	0.66229	0.768972	0.861266	0.389092	0.999928
14480	ENSMUSG00000049281	Scn3b	70.0762	0.66196	0.355141	1.86393	0.0623309	0.999928
49178	ENSMUSG00000112023	Lilr4b	46.1101	0.661208	0.663321	0.996815	0.318854	0.999928
10331	ENSMUSG00000036390	Gadd45a	762.963	0.661009	0.28684	2.30445	0.0211975	0.999928
269	ENSMUSG00000001517	Foxm1	14.1542	0.660541	0.77812	0.848893	0.395941	0.999928
10115	ENSMUSG00000035692	Isg15	41.8121	0.659807	0.453952	1.45347	0.146092	0.999928
19950	ENSMUSG00000071073	Lrrc73	2.13173	0.659677	1.37267	0.480579	0.630816	0.999928
1222	ENSMUSG00000009185	Ccl8	132.373	0.659475	0.516013	1.27802	0.201242	0.999928
19446	ENSMUSG00000068876	Cgn	1.66184	0.657694	1.95649	0.336159	0.736751	0.999928
8862	ENSMUSG00000032289	Thsd4	15.5146	0.657492	0.560833	1.17235	0.241057	0.999928
2998	ENSMUSG00000021250	Fos	276.123	0.657366	0.430863	1.5257	0.127086	0.999928
6679	ENSMUSG00000028435	Aqp3	0.80972	0.657035	2.66218	0.246803	0.805061	0.999928
33741	ENSMUSG00000094845	Tmem95	2.04663	0.6568	1.64957	0.398163	0.69051	0.999928
1176	ENSMUSG00000008489	Elavl2	0.812094	0.655891	2.34908	0.279212	0.780082	0.999928
634	ENSMUSG00000003812	Dnase2a	229.174	0.655853	0.321572	2.03952	0.0413978	0.999928
12297	ENSMUSG00000041617	Ccdc74a	13.8902	0.655827	0.564872	1.16102	0.245634	0.999928
4690	ENSMUSG00000024806	Mlana	0.852121	0.655803	2.67878	0.244814	0.806601	0.999928
10494	ENSMUSG00000036887	C1qa	1330.19	0.654809	0.825058	0.793653	0.427398	0.999928
6479	ENSMUSG00000028076	Cd1d1	18.0176	0.653982	0.559305	1.16928	0.242293	0.999928
11573	ENSMUSG00000039542	Ncam1	63.9506	0.653837	0.512285	1.27632	0.201844	0.999928
5259	ENSMUSG00000025930	Msc	40.7969	0.653501	0.471401	1.3863	0.165656	0.999928
14393	ENSMUSG00000048924	Ccdc125	15.9504	0.653034	0.57862	1.1286	0.259065	0.999928
10014	ENSMUSG00000035378	Shq1	20.7507	0.652765	0.545434	1.19678	0.231392	0.999928
13347	ENSMUSG00000045136	Tubb2b	106.272	0.652102	0.516267	1.26311	0.20655	0.999928
4733	ENSMUSG00000024883	Rin1	36.0185	0.652061	0.499364	1.30578	0.191626	0.999928
674	ENSMUSG00000004105	Angptl2	2120.19	0.651162	0.159721	4.07686	4.56479e-05	0.151659
15254	ENSMUSG00000052302	Tbc1d30	5.80459	0.650858	1.02969	0.632092	0.527327	0.999928
10922	ENSMUSG00000037995	Igsf9	5.73637	0.649103	1.12543	0.576761	0.564101	0.999928
8030	ENSMUSG00000030793	Pycard	58.7821	0.648228	0.562141	1.15314	0.248853	0.999928
36678	ENSMUSG00000098600	Mir6929	1.23454	0.647924	2.40089	0.269868	0.787262	0.999928
15641	ENSMUSG00000054065	Pkp3	8.82515	0.647678	0.713445	0.907818	0.363975	0.999928
16712	ENSMUSG00000059031	Olfr482	5.06748	0.647396	0.932553	0.694219	0.487545	0.999928
6621	ENSMUSG00000028337	Coro2a	21.2786	0.647351	0.646254	1.0017	0.31649	0.999928
15050	ENSMUSG00000051379	Flrt3	8.34351	0.646462	0.785392	0.823107	0.410447	0.999928
11938	ENSMUSG00000040522	Tlr8	15.3922	0.646371	0.962855	0.671307	0.502025	0.999928
12744	ENSMUSG00000042918	Mamstr	575.709	0.645776	0.196173	3.29187	0.000995252	0.73298
22755	ENSMUSG00000079293	Clec7a	99.8853	0.645638	1.16212	0.555568	0.578506	0.999928
17857	ENSMUSG00000064141	Zfp69	10.0344	0.64533	0.763122	0.845644	0.397751	0.999928
2117	ENSMUSG00000019718	L3hypdh	20.9305	0.645017	0.537759	1.19945	0.230352	0.999928
7608	ENSMUSG00000030048	Gkn3	7.97789	0.644839	0.751591	0.857965	0.390912	0.999928
9348	ENSMUSG00000033450	Tagap	12.1265	0.644156	0.729301	0.883251	0.377101	0.999928
933	ENSMUSG00000005986	Ankrd13d	10.038	0.644085	0.703797	0.915156	0.36011	0.999928
10680	ENSMUSG00000037348	Paqr7	240.113	0.64357	0.248774	2.58697	0.00968246	0.999928
19426	ENSMUSG00000068794	Col28a1	6.69483	0.643171	1.13082	0.568764	0.569517	0.999928
637	ENSMUSG00000003824	Syce2	12.547	0.643006	0.585251	1.09868	0.271906	0.999928
20109	ENSMUSG00000071715	Ncf4	32.9685	0.642627	0.658024	0.976602	0.328766	0.999928
17665	ENSMUSG00000063316	Rpl27	725.687	0.642101	0.240177	2.67345	0.00750763	0.999928
22804	ENSMUSG00000079415	Cntf	2.10975	0.641685	1.39631	0.459558	0.645833	0.999928
10771	ENSMUSG00000037594	Clba1	9.2017	0.641011	0.683032	0.938479	0.347998	0.999928
2929	ENSMUSG00000021123	Rdh12	6.62502	0.640423	0.866982	0.738681	0.460101	0.999928
22864	ENSMUSG00000079523	Tmsb10	2006.76	0.639138	0.638112	1.00161	0.316533	0.999928
3949	ENSMUSG00000022878	Adipoq	161.117	0.638995	0.516734	1.2366	0.216235	0.999928
15258	ENSMUSG00000052316	Lrrc15	6.69123	0.638285	1.02481	0.622834	0.533394	0.999928
20420	ENSMUSG00000073414	Mpig6b	1.28848	0.638034	2.05853	0.309947	0.756601	0.999928
14786	ENSMUSG00000050410	Tcf19	26.6466	0.637613	0.560572	1.13743	0.255358	0.999928
20688	ENSMUSG00000074129	Rpl13a	311.062	0.637454	0.296992	2.14636	0.0318439	0.999928
12145	ENSMUSG00000041115	Iqsec2	579.424	0.63718	0.27607	2.30804	0.0209969	0.999928
30959	ENSMUSG00000090231	Cfb	5.06449	0.636502	1.02944	0.618296	0.53638	0.999928
7915	ENSMUSG00000030606	Hapln3	5.50808	0.636136	0.899845	0.706939	0.479604	0.999928
14803	ENSMUSG00000050503	Fbxl22	166.799	0.635794	0.423096	1.50272	0.132911	0.999928
5659	ENSMUSG00000026628	Atf3	276.615	0.635349	0.498429	1.2747	0.202414	0.999928
11900	ENSMUSG00000040432	Ltb4r2	0.866038	0.634841	2.32502	0.273048	0.784817	0.999928
13895	ENSMUSG00000047108	Dnajb7	0.866038	0.634841	2.32502	0.273048	0.784817	0.999928
34660	ENSMUSG00000096010	H4f16	0.823637	0.634185	2.34326	0.270642	0.786666	0.999928
7403	ENSMUSG00000029605	Oas1b	9.5639	0.633868	0.742797	0.853353	0.393464	0.999928
6782	ENSMUSG00000028602	Tnfrsf8	2.10766	0.633524	1.58469	0.399778	0.68932	0.999928
3110	ENSMUSG00000021461	Fancc	46.3411	0.633128	0.330328	1.91666	0.0552806	0.999928
2011	ENSMUSG00000018861	Fdxr	87.739	0.631509	0.350263	1.80296	0.0713951	0.999928
4061	ENSMUSG00000023084	Lrrc71	1.6449	0.631279	1.63243	0.386711	0.69897	0.999928
22813	ENSMUSG00000079428	Tceal7	866.055	0.631092	0.151668	4.16102	3.16829e-05	0.151659
3006	ENSMUSG00000021259	Cyp46a1	2.88119	0.630492	1.41392	0.445917	0.655657	0.999928
8382	ENSMUSG00000031488	Rab11fip1	12.1284	0.630129	0.611612	1.03028	0.302881	0.999928
2809	ENSMUSG00000020901	Pik3r5	56.3237	0.629943	0.74962	0.84035	0.400712	0.999928
20358	ENSMUSG00000073125	Xlr3b	11.7259	0.62861	0.871664	0.721161	0.47081	0.999928
1599	ENSMUSG00000015437	Gzmb	1.63986	0.628005	1.66912	0.37625	0.706731	0.999928
51970	ENSMUSG00000114828	AI463229	2.93514	0.627766	1.21358	0.517286	0.604956	0.999928
5468	ENSMUSG00000026288	Inpp5d	114.919	0.627726	0.540841	1.16065	0.245785	0.999928
10499	ENSMUSG00000036896	C1qc	1262.23	0.626836	0.793568	0.789896	0.429589	0.999928
2497	ENSMUSG00000020407	Upp1	4.13616	0.626281	1.2024	0.52086	0.602464	0.999928
1200	ENSMUSG00000008932	Slc1a7	0.821262	0.626221	2.12865	0.294187	0.768615	0.999928
19551	ENSMUSG00000069456	Rdh16	0.821262	0.626221	2.12865	0.294187	0.768615	0.999928
9290	ENSMUSG00000033256	Shf	29.0078	0.626128	0.419737	1.49172	0.135773	0.999928
15498	ENSMUSG00000053398	Phgdh	19.6006	0.626125	0.511292	1.22459	0.220728	0.999928
19647	ENSMUSG00000070034	Sp110	15.4541	0.62537	0.529392	1.1813	0.237484	0.999928
19901	ENSMUSG00000070873	Lilra5	6.56613	0.625139	0.996921	0.62707	0.530613	0.999928
13393	ENSMUSG00000045312	Lhfpl2	125.713	0.624712	0.45415	1.37556	0.168957	0.999928
12087	ENSMUSG00000040883	Tmem205	217.132	0.624547	0.233759	2.67176	0.00754543	0.999928
8496	ENSMUSG00000031665	Sall1	10.6399	0.624419	0.957615	0.652057	0.514364	0.999928
12812	ENSMUSG00000043243	Fam129c	5.72419	0.623165	0.926313	0.672738	0.501114	0.999928
13244	ENSMUSG00000044786	Zfp36	377.678	0.622744	0.269955	2.30685	0.0210634	0.999928
9754	ENSMUSG00000034652	Cd300a	77.4295	0.622557	0.641358	0.970685	0.331705	0.999928
5101	ENSMUSG00000025533	Asl	125.641	0.621763	0.249332	2.49372	0.0126414	0.999928
10899	ENSMUSG00000037946	Fgd3	28.4316	0.62175	0.751515	0.82733	0.40805	0.999928
12669	ENSMUSG00000042684	Npl	27.6195	0.621288	0.443315	1.40146	0.161077	0.999928
8718	ENSMUSG00000032015	Pou2f3	2.51298	0.619095	1.33653	0.46321	0.643214	0.999928
9741	ENSMUSG00000034616	Ssh3	74.7521	0.619091	0.36844	1.68031	0.0928977	0.999928
4961	ENSMUSG00000025268	Maged2	590.977	0.617852	0.377221	1.63791	0.101441	0.999928
11823	ENSMUSG00000040231	Syngr4	1.65378	0.617778	1.52016	0.40639	0.684456	0.999928
1316	ENSMUSG00000010406	Mrpl52	295.409	0.617108	0.185989	3.31798	0.000906709	0.73298
2851	ENSMUSG00000020963	Tshr	9.63185	0.616304	0.748291	0.823616	0.410158	0.999928
1587	ENSMUSG00000015340	Cybb	164.607	0.615716	0.935735	0.658002	0.510537	0.999928
7736	ENSMUSG00000030257	Srgap3	37.6257	0.61414	0.430853	1.4254	0.15404	0.999928
11414	ENSMUSG00000039131	Gipc2	1.60663	0.614086	1.66946	0.367835	0.712996	0.999928
34481	ENSMUSG00000095788	Sirpb1a	2.85713	0.61396	1.42037	0.432255	0.665556	0.999928
13418	ENSMUSG00000045378	Pxt1	0.877293	0.613827	3.09617	0.198254	0.842847	0.999928
12769	ENSMUSG00000043051	Disc1	6.61536	0.613527	0.845084	0.725995	0.467842	0.999928
3955	ENSMUSG00000022887	Masp1	72.1241	0.612661	0.423194	1.44771	0.147699	0.999928
1582	ENSMUSG00000015312	Gadd45b	776.115	0.612273	0.26772	2.28699	0.0221962	0.999928
27008	ENSMUSG00000085148	Mir22hg	453.983	0.611428	0.253277	2.41407	0.0157755	0.999928
10106	ENSMUSG00000035653	Lrfn5	3.76682	0.610374	1.28187	0.476158	0.633962	0.999928
12273	ENSMUSG00000041544	Disp3	0.832516	0.609596	2.33875	0.26065	0.794363	0.999928
7509	ENSMUSG00000029778	Adcyap1r1	76.119	0.609375	0.457512	1.33193	0.182883	0.999928
16253	ENSMUSG00000056899	Immp2l	78.4848	0.608966	0.265878	2.2904	0.0219983	0.999928
8327	ENSMUSG00000031387	Renbp	64.3351	0.608718	0.51835	1.17434	0.240259	0.999928
7206	ENSMUSG00000029279	Brdt	37.1441	0.608078	0.364988	1.66602	0.0957085	0.999928
9777	ENSMUSG00000034708	Grn	1454.87	0.607462	0.671661	0.904418	0.365774	0.999928
8592	ENSMUSG00000031827	Cotl1	557.138	0.607235	0.768197	0.790468	0.429254	0.999928
1244	ENSMUSG00000009545	Kcnq1	16.5489	0.607005	0.510134	1.18989	0.234088	0.999928
4595	ENSMUSG00000024640	Psat1	65.0943	0.606889	0.511027	1.18759	0.234996	0.999928
11381	ENSMUSG00000039062	Anpep	365.78	0.605621	0.430895	1.4055	0.159873	0.999928
8912	ENSMUSG00000032356	Rasgrf1	0.78774	0.605359	2.67552	0.226259	0.821	0.999928
20970	ENSMUSG00000074881	Mageb3	0.78774	0.605359	2.67552	0.226259	0.821	0.999928
6288	ENSMUSG00000027750	Postn	386.587	0.605259	1.14432	0.528927	0.596856	0.999928
54992	ENSMUSG00000118229	Lncbate10	0.830142	0.60445	2.12464	0.284495	0.776031	0.999928
15852	ENSMUSG00000055022	Cntn1	0.872543	0.604407	2.62514	0.230238	0.817907	0.999928
9281	ENSMUSG00000033220	Rac2	131.95	0.603912	0.496018	1.21752	0.223407	0.999928
12173	ENSMUSG00000041205	Map6d1	0.83043	0.602931	2.33961	0.257706	0.796634	0.999928
6594	ENSMUSG00000028280	Gabrr1	10.4554	0.602289	0.693166	0.868895	0.384904	0.999928
5781	ENSMUSG00000026828	Galnt5	17.3977	0.602139	0.711561	0.846224	0.397428	0.999928
15756	ENSMUSG00000054582	Pabpc1l	6.89659	0.60179	0.876515	0.686571	0.492353	0.999928
405	ENSMUSG00000002289	Angptl4	35.6353	0.601638	0.708578	0.849079	0.395838	0.999928
4249	ENSMUSG00000024030	Abcg1	108.504	0.601534	0.625902	0.961067	0.336519	0.999928
19756	ENSMUSG00000070390	Nlrp1b	5.66322	0.601511	1.13223	0.531261	0.595238	0.999928
3022	ENSMUSG00000021280	Exoc3l4	63.244	0.600285	0.47031	1.27636	0.201828	0.999928
11088	ENSMUSG00000038347	Tcte2	11.9896	0.60013	0.689748	0.870071	0.384262	0.999928
6637	ENSMUSG00000028364	Tnc	98.822	0.600074	0.409927	1.46386	0.143233	0.999928
1990	ENSMUSG00000018752	Tnfsfm13	9.89847	0.600062	0.646832	0.927694	0.353566	0.999928
911	ENSMUSG00000005883	Spo11	0.785366	0.59991	2.67703	0.224095	0.822683	0.999928
10860	ENSMUSG00000037833	Sh2d4b	0.785366	0.59991	2.67703	0.224095	0.822683	0.999928
401	ENSMUSG00000002266	Zim1	160.284	0.599787	0.471577	1.27188	0.203417	0.999928
4390	ENSMUSG00000024246	Thumpd2	38.3473	0.598979	0.390767	1.53283	0.125318	0.999928
20548	ENSMUSG00000073802	Cdkn2b	63.2129	0.59833	0.352559	1.69711	0.0896765	0.999928
4577	ENSMUSG00000024593	Megf10	17.5236	0.598225	0.73998	0.808434	0.418841	0.999928
8624	ENSMUSG00000031877	Ces2g	30.0063	0.598143	0.498692	1.19942	0.230363	0.999928
14406	ENSMUSG00000048988	Elfn1	0.828055	0.597896	2.64996	0.225625	0.821493	0.999928
14392	ENSMUSG00000048922	Cdca2	8.53782	0.597149	1.01235	0.589866	0.55528	0.999928
12698	ENSMUSG00000042766	Trim46	8.5331	0.59656	0.801566	0.744244	0.456729	0.999928
6511	ENSMUSG00000028133	Rwdd3	30.3136	0.596005	0.408454	1.45917	0.144518	0.999928
6045	ENSMUSG00000027331	Knstrn	15.4047	0.595936	0.79173	0.752701	0.451629	0.999928
8892	ENSMUSG00000032327	Stra6	8.96453	0.595884	0.778835	0.765097	0.444214	0.999928
3682	ENSMUSG00000022439	Parvg	13.7056	0.59508	0.911007	0.653211	0.51362	0.999928
10110	ENSMUSG00000035674	Ndufa3	2227.91	0.594859	0.249772	2.3816	0.0172374	0.999928
17066	ENSMUSG00000060572	Mfap2	79.0711	0.593623	0.415071	1.43017	0.152667	0.999928
6332	ENSMUSG00000027834	Serpini1	8.99503	0.592961	0.750024	0.790589	0.429184	0.999928
846	ENSMUSG00000005465	Il27ra	15.8358	0.592378	0.61838	0.957951	0.338087	0.999928
10779	ENSMUSG00000037613	Tnfrsf23	109.365	0.59227	0.402123	1.47286	0.14079	0.999928
11009	ENSMUSG00000038179	Slamf7	43.2725	0.591462	0.749269	0.789385	0.429887	0.999928
2324	ENSMUSG00000020120	Plek	103.274	0.591434	0.64247	0.920562	0.357279	0.999928
7131	ENSMUSG00000029161	Cgref1	70.6016	0.590385	0.546306	1.08068	0.279838	0.999928
7063	ENSMUSG00000029054	Gabrd	31.7189	0.589485	0.485435	1.21434	0.224617	0.999928
11866	ENSMUSG00000040345	Arhgap9	62.1994	0.589201	0.555687	1.06031	0.289004	0.999928
19409	ENSMUSG00000068696	Gpr88	1.62468	0.589051	1.51992	0.387555	0.698345	0.999928
6808	ENSMUSG00000028642	Tmem269	2.46873	0.58891	1.27894	0.460468	0.64518	0.999928
52358	ENSMUSG00000115219	Eef1akmt4	51.3162	0.588657	0.368101	1.59918	0.109782	0.999928
10504	ENSMUSG00000036905	C1qb	1192.07	0.588045	0.863489	0.681011	0.495865	0.999928
33737	ENSMUSG00000094840	Muc3a	1.58227	0.587591	1.72329	0.340969	0.733127	0.999928
1112	ENSMUSG00000007646	Rad51c	11.365	0.586437	0.701452	0.836033	0.403136	0.999928
4350	ENSMUSG00000024186	Rgs11	6.69852	0.585012	1.15046	0.508504	0.6111	0.999928
11294	ENSMUSG00000038811	Gngt2	104.218	0.584854	0.351201	1.6653	0.0958538	0.999928
4139	ENSMUSG00000023473	Celsr3	20.5063	0.584756	0.54505	1.07285	0.283339	0.999928
9392	ENSMUSG00000033597	Caskin1	7.22739	0.584502	0.964632	0.605932	0.54456	0.999928
7790	ENSMUSG00000030346	Rad51ap1	6.9077	0.58389	1.13046	0.516506	0.605501	0.999928
16159	ENSMUSG00000056458	Mok	5.23723	0.583863	0.967417	0.603528	0.546158	0.999928
14613	ENSMUSG00000049751	Rpl36al	81.5787	0.583063	0.290511	2.00703	0.0447465	0.999928
10696	ENSMUSG00000037379	Spon2	96.5955	0.582696	0.410295	1.42019	0.155554	0.999928
708	ENSMUSG00000004446	Bid	18.4307	0.582677	0.734033	0.793801	0.427311	0.999928
4176	ENSMUSG00000023904	Hcfc1r1	2911.38	0.58265	0.27944	2.08506	0.0370637	0.999928
687	ENSMUSG00000004267	Eno2	21.9448	0.582604	0.562703	1.03537	0.300497	0.999928
16088	ENSMUSG00000056131	Pgm3	9.90456	0.5824	0.699496	0.832599	0.405071	0.999928
6084	ENSMUSG00000027384	Ndufaf5	1481.5	0.582384	0.269724	2.15918	0.030836	0.999928
3183	ENSMUSG00000021594	Srd5a1	10.2134	0.582374	0.741648	0.785243	0.432311	0.999928
11786	ENSMUSG00000040133	Gpr176	14.0535	0.580863	0.868571	0.668757	0.50365	0.999928
8411	ENSMUSG00000031530	Dusp4	20.706	0.580672	0.700041	0.829484	0.406831	0.999928
8771	ENSMUSG00000032098	Treh	1.98997	0.580442	1.59069	0.3649	0.715186	0.999928
7996	ENSMUSG00000030742	Lat	6.02425	0.580335	1.01132	0.573838	0.566077	0.999928
6862	ENSMUSG00000028718	Stil	3.17372	0.580264	1.34316	0.432013	0.665732	0.999928
1700	ENSMUSG00000016252	Atp5e	4313.37	0.579773	0.271389	2.13632	0.0326533	0.999928
22375	ENSMUSG00000078365	Mos	1.72311	0.579032	1.88932	0.306477	0.759242	0.999928
44960	ENSMUSG00000107499	Ccdc142	3.31217	0.578774	1.09803	0.527101	0.598123	0.999928
307	ENSMUSG00000001751	Naglu	173.91	0.578088	0.294385	1.96372	0.049563	0.999928
4538	ENSMUSG00000024526	Cidea	8.77844	0.57781	1.07812	0.535942	0.591999	0.999928
3771	ENSMUSG00000022574	Naprt	124.617	0.577756	0.287389	2.01036	0.0443929	0.999928
34762	ENSMUSG00000096140	Ankrd66	1.63384	0.577112	1.51973	0.379748	0.704133	0.999928
2811	ENSMUSG00000020903	Stx8	117.154	0.576923	0.223561	2.58061	0.00986265	0.999928
5600	ENSMUSG00000026535	Ifi202b	0.796908	0.576763	2.3547	0.244941	0.806502	0.999928
13479	ENSMUSG00000045594	Glb1	68.1001	0.576606	0.564096	1.02218	0.306697	0.999928
20177	ENSMUSG00000072437	Nanos1	2.0136	0.576399	2.12636	0.271074	0.786334	0.999928
20008	ENSMUSG00000071324	Armc2	6.49477	0.576169	0.824856	0.698509	0.484859	0.999928
26749	ENSMUSG00000084826	AI847159	2.88797	0.575371	1.28532	0.447647	0.654408	0.999928
7712	ENSMUSG00000030218	Mgp	2088.18	0.575295	0.32648	1.76211	0.07805	0.999928
19322	ENSMUSG00000068196	Col8a1	174.834	0.575158	0.894669	0.642873	0.520307	0.999928
1602	ENSMUSG00000015451	C4a	3.22528	0.574857	1.16847	0.491976	0.622736	0.999928
31582	ENSMUSG00000091625	Lsm5	16.8631	0.574366	0.599334	0.95834	0.337891	0.999928
9353	ENSMUSG00000033467	Crlf2	102.752	0.573995	0.4875	1.17742	0.239026	0.999928
9527	ENSMUSG00000034035	Ccdc17	18.186	0.573893	0.616111	0.931477	0.351607	0.999928
20431	ENSMUSG00000073434	Wdr90	19.4791	0.573759	0.505259	1.13558	0.256134	0.999928
2080	ENSMUSG00000019326	Aoc3	136.729	0.57371	0.251722	2.27915	0.0226584	0.999928
20409	ENSMUSG00000073400	Trim10	0.836935	0.573609	2.33622	0.245528	0.806047	0.999928
24239	ENSMUSG00000081895	Rpl17-ps10	40.7618	0.573454	0.366597	1.56426	0.117756	0.999928
8615	ENSMUSG00000031861	Lpar2	4.11796	0.573397	1.00475	0.570689	0.568211	0.999928
2370	ENSMUSG00000020186	Csrp2	65.4886	0.572915	0.485929	1.17901	0.238394	0.999928
10450	ENSMUSG00000036775	Decr2	101.395	0.572683	0.331925	1.72534	0.0844662	0.999928
16767	ENSMUSG00000059277	R74862	21.5104	0.572433	0.538815	1.06239	0.288057	0.999928
10002	ENSMUSG00000035352	Ccl12	10.745	0.572322	0.81323	0.703764	0.48158	0.999928
9317	ENSMUSG00000033356	Pus7l	36.7659	0.572066	0.375222	1.52461	0.127357	0.999928
10198	ENSMUSG00000035951	Ascl3	0.794533	0.571806	2.35579	0.242724	0.808219	0.999928
8775	ENSMUSG00000032105	Pdzd3	49.9925	0.570366	0.504566	1.13041	0.258304	0.999928
16350	ENSMUSG00000057322	Rpl38	2208.85	0.569821	0.24767	2.30072	0.0214073	0.999928
3065	ENSMUSG00000021367	Edn1	38.4361	0.569654	0.359053	1.58654	0.112616	0.999928
11031	ENSMUSG00000038217	Tlcd2	73.6121	0.569347	0.318695	1.7865	0.074019	0.999928
2607	ENSMUSG00000020598	Nrcam	6.74965	0.56853	1.11112	0.511675	0.608878	0.999928
30584	ENSMUSG00000089704	Galnt2	7.4228	0.568502	0.801058	0.709689	0.477897	0.999928
1059	ENSMUSG00000006764	Tph2	1.99648	0.568285	1.60768	0.353482	0.723727	0.999928
8275	ENSMUSG00000031303	Map3k15	8.69282	0.567526	0.735746	0.771361	0.440493	0.999928
15758	ENSMUSG00000054594	Oscar	2.43726	0.567413	1.28621	0.44115	0.659104	0.999928
11077	ENSMUSG00000038319	Kcnh2	42.4585	0.567386	0.439563	1.29079	0.196775	0.999928
15415	ENSMUSG00000053044	Cd8b1	2.02305	0.56728	1.90436	0.297885	0.765791	0.999928
20484	ENSMUSG00000073616	Cops9	1120.91	0.566945	0.255441	2.21947	0.0264547	0.999928
12078	ENSMUSG00000040856	Dlk1	17.7684	0.566509	0.515479	1.099	0.27177	0.999928
5173	ENSMUSG00000025747	Tyms	9.72199	0.566082	0.858699	0.659232	0.509747	0.999928
16216	ENSMUSG00000056737	Capg	422.759	0.566082	0.342938	1.65068	0.0988035	0.999928
2257	ENSMUSG00000020010	Vnn3	1.99676	0.565849	1.55487	0.36392	0.715917	0.999928
5782	ENSMUSG00000026829	Gbgt1	4.91663	0.565314	0.999038	0.565858	0.57149	0.999928
35235	ENSMUSG00000096727	Psmb9	65.3994	0.565227	0.379574	1.48911	0.136459	0.999928
997	ENSMUSG00000006403	Adamts4	23.4815	0.564669	0.622526	0.907062	0.364374	0.999928
7326	ENSMUSG00000029470	P2rx4	201.3	0.564156	0.45138	1.24985	0.211355	0.999928
13203	ENSMUSG00000044641	Pard6b	14.4951	0.563543	0.629276	0.895543	0.370497	0.999928
8040	ENSMUSG00000030811	Fbxl19	49.8195	0.563488	0.352877	1.59684	0.110301	0.999928
15089	ENSMUSG00000051517	Arhgef39	7.2939	0.562372	1.04983	0.53568	0.59218	0.999928
6732	ENSMUSG00000028527	Ak4	248.663	0.561354	0.356233	1.57581	0.11507	0.999928
14377	ENSMUSG00000048865	Arhgap30	122.352	0.561082	0.5199	1.07921	0.280494	0.999928
4177	ENSMUSG00000023905	Tnfrsf12a	1074.4	0.560046	0.376212	1.48864	0.136581	0.999928
42	ENSMUSG00000000247	Lhx2	3.914	0.559826	1.56083	0.358672	0.719841	0.999928
7875	ENSMUSG00000030528	Blm	16.8555	0.559633	0.59572	0.939422	0.347514	0.999928
31613	ENSMUSG00000091694	Apol11b	1.59795	0.559088	1.68632	0.331543	0.740234	0.999928
17796	ENSMUSG00000063882	Uqcrh	6092.19	0.559044	0.246065	2.27194	0.0230903	0.999928
15414	ENSMUSG00000053040	Aph1c	52.8005	0.558568	0.462897	1.20668	0.227556	0.999928
6941	ENSMUSG00000028859	Csf3r	24.5862	0.558306	0.727247	0.767698	0.442667	0.999928
10306	ENSMUSG00000036298	Slc2a13	12.942	0.557878	0.620194	0.899522	0.368375	0.999928
37387	ENSMUSG00000099398	Ms4a14	13.5508	0.557697	0.914127	0.610087	0.541804	0.999928
384	ENSMUSG00000002111	Spi1	154.545	0.557594	0.507936	1.09776	0.272308	0.999928
6396	ENSMUSG00000027950	Chrnb2	4.45768	0.557017	1.29174	0.431216	0.666312	0.999928
2163	ENSMUSG00000019828	Grm1	5.54281	0.55631	0.984348	0.565156	0.571968	0.999928
14134	ENSMUSG00000047963	Stbd1	2422.9	0.556281	0.167982	3.31155	0.000927798	0.73298
2603	ENSMUSG00000020591	Ntsr2	34.0623	0.556168	0.44914	1.2383	0.215607	0.999928
15085	ENSMUSG00000051506	Wdfy4	26.0289	0.556128	0.537064	1.0355	0.300437	0.999928
28917	ENSMUSG00000087519	AV039307	2.85887	0.555228	1.18906	0.466949	0.640536	0.999928
450	ENSMUSG00000002603	Tgfb1	187.084	0.555196	0.486692	1.14075	0.253972	0.999928
2821	ENSMUSG00000020916	Krt36	0.848189	0.554148	2.33105	0.237725	0.812094	0.999928
2877	ENSMUSG00000021032	Ngb	0.848189	0.554148	2.33105	0.237725	0.812094	0.999928
6237	ENSMUSG00000027649	Ctnnbl1	149.818	0.553397	0.20873	2.65125	0.00801939	0.999928
17746	ENSMUSG00000063687	Pcdhb5	6.54445	0.553289	0.881562	0.627624	0.530251	0.999928
12887	ENSMUSG00000043510	Hscb	106.64	0.553237	0.243852	2.26874	0.0232842	0.999928
18995	ENSMUSG00000066456	Hmgn3	46.9762	0.552237	0.431239	1.28058	0.20034	0.999928
12360	ENSMUSG00000041774	Ydjc	9.33977	0.552041	0.817978	0.674885	0.499749	0.999928
10310	ENSMUSG00000036306	Lzts1	72.0444	0.551991	0.27811	1.98479	0.0471677	0.999928
795	ENSMUSG00000005045	Chd5	3.61484	0.551831	1.09223	0.505232	0.613396	0.999928
496	ENSMUSG00000002871	Tpra1	422.086	0.551558	0.255259	2.16078	0.0307124	0.999928
3285	ENSMUSG00000021763	BC067074	32.7956	0.550778	0.527187	1.04475	0.296139	0.999928
14358	ENSMUSG00000048779	P2ry6	152.575	0.550433	0.502296	1.09583	0.273151	0.999928
2477	ENSMUSG00000020377	Ltc4s	16.0568	0.549652	0.577204	0.952267	0.340961	0.999928
9943	ENSMUSG00000035186	Ubd	2.41765	0.549351	1.44129	0.381152	0.70309	0.999928
805	ENSMUSG00000005124	Ccn4	25.7766	0.549303	0.67248	0.816832	0.414024	0.999928
5552	ENSMUSG00000026443	Lrrn2	20.3202	0.54913	0.744038	0.73804	0.46049	0.999928
8721	ENSMUSG00000032020	Ubash3b	34.1399	0.549012	0.577793	0.950189	0.342016	0.999928
30920	ENSMUSG00000090173	Fbxw10	3.92842	0.548361	1.2551	0.436904	0.662181	0.999928
3788	ENSMUSG00000022602	Arc	25.0017	0.548243	0.827726	0.662349	0.507748	0.999928
20836	ENSMUSG00000074505	Fat3	28.1906	0.548147	0.520073	1.05398	0.291891	0.999928
3805	ENSMUSG00000022636	Alcam	24.6821	0.548017	0.67246	0.814943	0.415105	0.999928
6441	ENSMUSG00000028018	Gstcd	26.5313	0.547864	0.448057	1.22276	0.221422	0.999928
12379	ENSMUSG00000041836	Ptpre	45.7765	0.547615	0.525647	1.04179	0.297509	0.999928
30871	ENSMUSG00000090101	Snhg9	15.0656	0.547611	0.721242	0.759261	0.447696	0.999928
12265	ENSMUSG00000041515	Irf8	155.8	0.547439	0.401425	1.36374	0.17265	0.999928
2079	ENSMUSG00000019320	Noxo1	4.07677	0.54727	1.10196	0.496633	0.619448	0.999928
16122	ENSMUSG00000056271	Lman1l	0.803413	0.547167	2.35105	0.232733	0.815969	0.999928
6923	ENSMUSG00000028832	Stmn1	89.6818	0.546922	0.509215	1.07405	0.282801	0.999928
1123	ENSMUSG00000007805	Twist2	21.1366	0.546628	0.45654	1.19733	0.231179	0.999928
4148	ENSMUSG00000023755	Rhebl1	32.8603	0.546493	0.447	1.22258	0.221489	0.999928
2306	ENSMUSG00000020090	Npffr1	0.806076	0.546119	2.66348	0.205039	0.837541	0.999928
14638	ENSMUSG00000049866	Arl4c	110.692	0.546055	0.524736	1.04063	0.298048	0.999928
4580	ENSMUSG00000024598	Fbn2	3.58427	0.546052	1.08602	0.502801	0.615105	0.999928
5663	ENSMUSG00000026637	Traf5	69.6289	0.545457	0.464004	1.17555	0.239776	0.999928
686	ENSMUSG00000004266	Ptpn6	102.782	0.545447	0.56287	0.969046	0.332522	0.999928
14067	ENSMUSG00000047721	Bola2	592.904	0.544287	0.183181	2.9713	0.00296542	0.999928
148	ENSMUSG00000000861	Bcl11a	2.7782	0.543976	1.1992	0.453615	0.650106	0.999928
2749	ENSMUSG00000020812	Snhg16	22.4816	0.543824	0.464971	1.16959	0.242167	0.999928
11326	ENSMUSG00000038900	Rpl12	6571.55	0.54342	0.139032	3.90859	9.28375e-05	0.27417
8395	ENSMUSG00000031506	Ptpn7	36.4193	0.542992	0.561312	0.967362	0.333363	0.999928
8545	ENSMUSG00000031756	Cenpn	15.9543	0.542924	0.564024	0.962589	0.335754	0.999928
13007	ENSMUSG00000044022	Pcdhb21	3.63764	0.542892	1.08496	0.50038	0.616807	0.999928
32811	ENSMUSG00000093674	Rpl41	10313.3	0.542009	0.197532	2.7439	0.00607145	0.999928
5547	ENSMUSG00000026435	Slc45a3	49.6178	0.541164	0.4089	1.32346	0.185682	0.999928
16577	ENSMUSG00000058420	Syt17	12.1596	0.540974	0.839925	0.644074	0.519527	0.999928
14773	ENSMUSG00000050359	Sprr1a	3.60553	0.540959	1.43032	0.378207	0.705277	0.999928
10083	ENSMUSG00000035582	Gdpd4	0.803701	0.540659	2.66494	0.202879	0.83923	0.999928
17446	ENSMUSG00000062329	Cytl1	95.4844	0.540304	0.642909	0.840405	0.400681	0.999928
1642	ENSMUSG00000015745	Plekho1	646.108	0.540287	0.420949	1.2835	0.199318	0.999928
5571	ENSMUSG00000026480	Ncf2	72.8218	0.53968	0.557204	0.968549	0.33277	0.999928
5664	ENSMUSG00000026638	Irf6	13.6574	0.538947	0.666296	0.808871	0.418589	0.999928
6549	ENSMUSG00000028195	Ccn1	865.48	0.538769	0.36996	1.45629	0.145312	0.999928
[truncated: 14,359 more rows]
