# Supplementary material for: Inhibition of the immunoproteasome modulates innate immunity to ameliorate muscle pathology of dysferlin-deficient BlAJ mice
Source: Cell Death Dis. 2022 Nov 19;13(11):975. doi: 10.1038/s41419-022-05416-1 (PMC9675822; doi:10.1038/s41419-022-05416-1)
Supplement: Supplementary file 10 — Original Data File [file 41419_2022_5416_MOESM10_ESM.xlsx]

## Sheet: FIGURE 1
	FIGURE 1E
			PSMB5/actin			PSMB8/actin			PSMB9/actin			TNFα/actin			pAMPK/AMPK
			12m C57Bl	12m BlAJ		12m C57Bl	12m BlAJ		12m C57Bl	12m BlAJ		12m C57Bl	12m BlAJ		12m C57Bl	12m BlAJ
			0.448357	0.47889		0.112275	0.602097		0.594975	0.0989005		0.149546	0.0241977		0.664	0.446
			0.331389	0.451692		0.139947	0.435332		0.393228	0.113324		0.173323	0.0353668		0.622	0.494
			0.423112	0.409573		0.172548	0.325072		0.354252	0.118881		0.157528	0.0540861		0.82	0.498
			TLR4/actin			pAKT/AKT			PTX3/actin			pP38/P38
			12m C57Bl	12m BlAJ		12m C57Bl	12m BlAJ		12m C57Bl	12m BlAJ		12m C57Bl	12m BlAJ
			0.296303	0.107486		1.384	1.547		0.484942	0.0442955		1.435	1.699
			0.314385	0.200261		1.482	1.606		0.219087	0.0232355		1.466	2.217
			0.290011	0.242058		1.385	2.21		0.194343	0.0295139		1.103	2.192
	FIGURE 1F		Muscle CD45+ cells			Muscle CD4+ cells			Muscle CD8+ cells			Muscle Tregs
			12m C57Bl	12m BlAJ		12m C57Bl	12m BlAJ		12m C57Bl	12m BlAJ		12m C57Bl	12m BlAJ
			63.9	50.4		8.38	7.54		6.31	9.25		19.6	42.7
			58.4	55		5.5	7.54		3.07	5.99		26.5	25.4
			79.6	59		14.4	13.9		11.7	9.96		12.3	30.1
			60.8	53.8		7.84	13.8		5.13	29.7		20.8	13.3
			60.8	39.2		17	9.03		17.7	24.3		17.8	7.7
				74.6			7.52			18			7
				27.3			10.6			8.31			18.8
				26.8			10.3			4.12			28
				33.4			12.6			2.47			20
	FIGURE 1G
			Naive		Central Memory		Effector Memory
			12m C57Bl	12m BlAJ	12m C57Bl	12m BlAJ	12m C57Bl	12m BlAJ
		% CD4+ T cells	34.8	1.54	5.52	7.46	32.7	86.4
			42.4	13.2	10	5.39	30	72.8
			48.9	9.18	6.17	3.57	21.6	53.1
			38.7	21.9	9.88	9.38	32.9	52.5
			36.3	14	4.93	18	27.4	56
				10		10		64
			Naive		Central Memory		Effector Memory
			12m C57Bl	12m BlAJ	12m C57Bl	12m BlAJ	12m C57Bl	12m BlAJ
		% CD8+ T cells	24	0.63	34	18.7	21.4	76.9
			22.1	8.1	18.9	23.7	36.8	62
			39.2	6.38	24.2	11.3	12.4	51.1
			29.1	28	34.1	12	20.2	48
			11	20	13.4	25	19.1	35
				10.5		35.26		54.2

## Sheet: FIGURE 2
	FIGURE 2A											FIGURE 2B
			THYMUS											THYMUS
			DP		DN		CD4-SP		CD8-SP					DN1		DN2		DN3		DN4
			12m C57Bl	12m BlAJ	12m C57Bl	12m BlAJ	12m C57Bl	12m BlAJ	12m C57Bl	12m BlAJ				12m C57Bl	12m BlAJ	12m C57Bl	12m BlAJ	12m C57Bl	12m BlAJ	12m C57Bl	12m BlAJ
		% live cells	2.83	2.2	87	88.2	4.36	4.69	1.93	1.39			% DN cells	13.7	14.5	43.1	40.1	40.9	43.8	2.25	1.65
			2.16	2.67	85	86.5	5.94	5.06	1.46	1.81				16.7	17.3	35.9	41.5	45.3	38.6	2	2.56
			2.75	2.6	85.2	84.7	4.92	6.39	2.46	2.08				13.7	20.1	46.7	37.6	38.2	40.3	1.42	1.99
			2.87		85.5		5.4		1.92					21.5		34		41.6		2.92	2.71
			2.36		86.2		5.22		2.24					16.7		40.2		40.6		2.45	2.9
																					1.8
	FIGURE 2C											FIGURE 2D
			TCRβ+CD69+ cells				Tregs
			12m C57Bl	12m BlAJ			12m C57Bl	12m BlAJ						Weight Spleen
		% DP cells	1.91	2.34		% SP CD4+ T cells	1.44	2.17						12m C57Bl	12m BlAJ
			2.94	2.89			2.26	1.98					grams	0.0828	0.1309
			2.06	2.82			1.49	1.95						0.1107	0.1491
			2.55	2.88			2.16	0.21						0.1197	0.1657
			2.36	2			2.04	0.24							0.2318
				2				0.28							0.2608
				2.17											0.0962
				1.98
				1.95
	FIGURE 2F														FIGURE 2G																		FIGURE 2H
			Granulocytes				Monocytes				Macrophages						CD4+ T cells				CD8+ T cells					CD4+ T cells				CD8+ T cells				CD4+ T cells			CD8+ T cells
			12m C57Bl	12m BlAJ			12m C57Bl	12m BlAJ			12m C57Bl	12m BlAJ					12m C57Bl	12m BlAJ			12m C57Bl	12m BlAJ				12m C57Bl	12m BlAJ			12m C57Bl	12m BlAJ			12m C57Bl	12m BlAJ		12m C57Bl	12m BlAJ
		#cells (x10^6)	8.18	7.09		#cells (x10^6)	2.66	3.57		#cells (x10^6)	4.28	6.39				% INFγ producing cells	2.35	3.16		% INFγ producing cells	10.8	24			% IL17INFγ producing cells	0.029	0.15		% IL17INFγ producing cells	0.036	0.13			11.2	18.5		10.4	14.3
			6.87	8.01			2.6	2.1			3.77	6.53					2.43	2.99			13.5	15.2				0.19	0.1			0.078	0.076			11.8	23.4		10.2	14
			8.25	8.99			2.75	2.83			4.64	4.08					2.1	5.46			14.9	20.5				0.11	0.15			0.054	0.074			10.2	18.8		8.99	15
			9.83	13.8			3.04	10.1			5.78	20.4					2.7				17.09					0.06				0.045				15.7	14.1		11.9	10.71
			7.71	18.1			2.27	13.1			6.16	25					1.83				13.6					0.024				0.019				13.8	12.9		11.6	14
				13.4				10.4				18.5																							16.3			11.4
				18.5				7.89				29.5																							17.8			9.9
				25.7				7.49				48.1																							16.05			9.6
				10				8.47				29.6																							14.75			10.45
	FIGURE 2J											FIGURE 2L
			SPLEEN											Total B cells				Fo B cells				MZ B cells
			Naive		Central Memory		Effector Memory							12m C57Bl	12m BlAJ			12m C57Bl	12m BlAJ			12m C57Bl	12m BlAJ
			12m C57Bl	12m BlAJ	12m C57Bl	12m BlAJ	12m C57Bl	12m BlAJ					% B cells	50.5	39.5		% B cells	72.1	66.5		% B cells	5.02	6.17
		% CD4+ T cells	61.5	67.8	6.61	4.87	22.7	22.1						48.9	35.6			73.8	61.4			5.08	8.31
			67.2	73.5	6.85	4.62	19.7	17.7						52.9	38.2			67.9	72.1			6.79	5.5
			67.7	63.1	6.49	7.53	19.3	24						39.1	20.5			66.6	66.3			3.25	6.01
			74.6	26.2	7.07	10.7	14.3	53.2						39.7	32.7			70.4	62.7			4.05	11.6
			72.4	12.9	8.44	6.11	15.4	69							37.9				64.2				10.6
				14.8		6.17		65.4
				26.3		6.79		37.5
				29.9		9.94		52.2				FIGURE 2N
				30.8		7.91		54.3
														Mature B cells				T1 B cells				T2 B cells
			SPLEEN											12m C57Bl	12m BlAJ			12m C57Bl	12m BlAJ			12m C57Bl	12m BlAJ
			Naive		Central Memory		Effector Memory						% live cells	28.1	20.9		% live cells	4.36	4.47		% live cells	4.31	3.82
			12m C57Bl	12m BlAJ	12m C57Bl	12m BlAJ	12m C57Bl	12m BlAJ						27.4	17.2			4.37	4.98			5.11	3.65
		% CD8+ T cells	62.3	61.6	21.1	21.7	8.72	10.6						28.1	22.1			5.67	3.7			4.74	4.05
			65.1	62.3	22.7	20.7	8.19	13.3						20.5	8.28			4.07	3.23			5.04	3.67
			59.4	61.7	25	29	10.6	7.09						20.5	10.8			4.33	6.71			4.95	4.62
			66.9	22.2	24.2	35.2	6.76	34.1							14.1				6.44				3.41
			68.6	28.1	24	47.6	5.68	16.6
				37.8		30.6		22
				6.65		21.3		67.1
				10.9		25.3		59.7
				8.69		31.2		57.1

## Sheet: FIGURE 3
	FIGURE 3A
		PSMB8/actin					PSMB9/actin
		6m BlAJ	12m BlAJ	12m BlAJ+ONX	12m C57Bl		6m BlAJ	12m BlAJ	12m BlAJ+ONX	12m C57Bl
		0.536647	1.51381	0.342954	0.390899		0.838791	1.56181	0.745451	0.496434
		0.386258	1.04688	0.268792	0.270993		0.942055	1.49368	0.81904	0.59733
		0.232229	1.07151	0.487148	0.412495		0.688004	1.04783	0.316603	0.61367
	FIGURE 3B
		HMGB1/actin					S100β/actin					PTX3/actin					GP-x1/actin					TLR4/actin
		6m BlAJ	12m BlAJ	12m BlAJ+ONX	12m C57Bl		6m BlAJ	12m BlAJ	12m BlAJ+ONX	12m C57Bl		6m BlAJ	12m BlAJ	12m BlAJ+ONX	12m C57Bl		6m BlAJ	12m BlAJ	12m BlAJ+ONX	12m C57Bl		6m BlAJ	12m BlAJ	12m BlAJ+ONX	12m C57Bl
		0.638709	0.836306	0.661192	0.290202		0.899976	1.07305	0.766987	0.342295		0.132359	0.490256	0.488538	0.200446		0.272791	0.967916	0.51619	0.431924		0.514556	0.604099	0.454228	0.31248
		0.533488	0.792903	0.683438	0.54359		0.794935	1.26392	0.789893	0.514704		0.268997	0.690938	0.487576	0.118766		0.526184	0.942799	0.620298	0.452012		0.668365	0.505518	0.394172	0.325713
		0.652884	0.602845	0.637497	0.402615		0.525062	0.709934	0.275028	0.337435		0.401266	0.611696	0.447017	0.119911		0.43454	0.929098	0.245975	0.495333		0.759698	0.394139	0.289871	0.324285
	FIGURE 3C
		pP38/tP38					pERK1-2/tERK1-2					pAKT123/tAKT123
		6m BlAJ	12m BlAJ	12m BlAJ+ONX	12m C57Bl		6m BlAJ	12m BlAJ	12m BlAJ+ONX	12m C57Bl		6m BlAJ	12m BlAJ	12m BlAJ+ONX	12m C57Bl
		2.27122	1.88278	0.765381	0.869982		0.740914	0.512805	0.365461	0.467846		1.59907	1.1302	1.97167	1.45014
		2.63639	2.21451	1.14405	0.771935		0.712588	0.906641	0.955935	1.98134		1.68005	1.30209	1.04009	1.70591
		2.4685	1.238	1.02953	1.42789		0.393979	0.905535	0.775658	2.807		1.46722	1.28752	1.27125	1.44447
	FIGURE 3D							FIGURE 3E
		N° of PTX3+ cells/mm2							% of IBA1+ cells pixel intensity/mm2							% of CD206+ cells pixel intensity/mm2
		6m BlAJ	12m BlAJ	12m BlAJ+ONX	12m C57Bl				6m BlAJ	12m BlAJ	12m BlAJ+ONX	12m C57Bl				6m BlAJ	12m BlAJ	12m BlAJ+ONX	12m C57Bl
		16	23	2	13				5.2	32.2	7.3	4.13				2	15	16.2	1.77
		13	11	1	17				6.2	37	3.4	7.04				2.4	14.1	11.1	1.98
		20	15	0	19				3.1	41	3.1	4				2.5	13.1	16	3.1
		6	35	0	4				3	26.7	4	2.9				1.9	12	14	3.22
		7	27	2	5				2.9	23.9	5	3.12				2.5	19	15.9	1.98
		2	11	9	6				1.8	28	1	1.9				3.1	11.2	16.7	2.97
		5	16	3	2				3.2	28.1	6.5	2.24				2.9	12.7	14.5	2.56
		2	16	8	1				4	31	7.3	5.3				1	13.1	15.8	1.35
		2	9	7	0				2.4	29.1	5.1	2.1				1.1	16	15.5	1.46
		1	19	5	1				1.6	39	4.8	2				1.8	11	14.9	1.98
		10	9	1	7				4.15284	24.0935	6.41849	4.23				2.48755	12.7571	16.3139	1.99
		7	10	9	7				3.43251	42.2061	6.04389	4.12				1.30212	16.3187	14.0653	2.5
		2	29	2	4				0.477324	43.0318	3.58455	1.19				1.74065	12.5986	14.8002	2.1
		4	7	3	2				3.14009	41.7164	7.18004	2.9				2.67796	13.8706	16.8446	2.1
		0	12	0	3				3.94141	32.2037	0.412748	4.24				2.73398	17.379	14.1551	2.33
		4	9	2	5				5.50864	46.3845	0.0415216	6				3.29494	15.1801	11.3844	3.5
		7	10	3	6				1.35825	40.8598	2.54573	1.5				1.08767	11.8146	13.8836	1.98
		7	8	5	8				5.5024	22.9784	6.63479	4.9				1.27359	14.6697	15.179	1.78
		8	14	6	10				4.06224	39.5357	3.37935	3.89				2.24894	14.6479	17.6761	1.9
		5	11	2	4				1.83259	30.1985	5.51457	2				2.45297	16.5735	14.8749	3.1
		4	6	6	1				3.0793	31.5195	8.71332	4.2				2.08103	12.8179	10.3773	3.1
		0	17	10	5				4.56043	19.1056	5.17076	5				2.75176	12.1704	11.999	3.1
		6	5	7	5				3.92428	42.2398	8.02252	3.54				2.38866	11.6476	16.2833	2.09
		2	12	5	7				4.39084	36.4771	6.01012	3.8				1.58127	12.2823	16.0368	1.4
		3	10	9	4				3.94229	25.4025	4.80833	3.75				2.65978	12.5543	16.751	2.31
		10	12	10	8				3.9144	33.7144	5.23274	3.66				2.39928	12.4942	15.78	2.87
		16	13	6	10				3.10824	32.5393	1.97708	3.05				2.12868	14.183	14.9203	2.34
		12	10	4	9				2.60921	27.6735	1.43594	2.8				2.64868	15.1317	15.4806	2.77
		0	6	3	6				4.89452	23.6736	6.86698	5.1				1.5218	12.8645	14.4781	2.1
		13	5	10	9				2.39871	34.7973	2.56536	3				3.75205	13.5821	13.2941	2.99
									3.04838	25.6827	6.40877	2.86				3.9267	7.72586	15.7278	2.98
									4.43254	36.9422	5.42016	4.88				1.69609	12.331	16.918	1.5
									4.14743	35.8446	2.29222	3.89				1.87615	15.1343	15.5207	1.32
									1.24975	31.0161	2.0715	1.74				1.93179	13.0295	13.6581	1.9
									3.52197	29.4628	3.36652	3.23				1.63766	14.1956	14.0484	2.29
									4.10911	27.5129	5.13236	4.5				1.08178	14.8522	16.9235	2.1
									4.10809	40.2766	6.64025	4.3				1.67353	9.08061	16.5022	1.9
									3.64116	28.707	8.90905	3.77				1.00929	6.63228	13.471	0.92
									3.77588	42.6507	1.98469	3.6				2.79206	12.5876	14.7754	1.92
									2.5266	28.4051	6.05825	2.76				2.87446	12.8243	12.9108	2.3
									2.42467	28.5719	4.42494	2.5				2.14072	15.0976	13.9794	2.43
									3.24985	27.6307	6.28078	3.8				1.64652	14.5562	13.0579	1.96
									5.31842	27.8764	4.82622	4.99				1.82375	11.6896	12.6128	1.7
									0.610913	30.4695	1.2859	1.2				2.90395	15.5553	13.637	2.35
									3.56133	36.6788	7.81509	3.78				3.15281	11.6428	17.262	2.94
									4.7565	30.5726	6.60532	4.1				2.02314	10.3052	14.2211	2.38
									4.16768	38.3874	4.11941	5.09				1.23537	13.9154	11.4992	1.76
									2.0419	27.6059	5.36455	3.5				1.68543	13.7188	14.7731	1.52
									4.29431	29.6627	6.10126	3.23				2.33428	14.7653	15.2614	1.78
									2.72408	29.7954	4.96039	3.18				2.64142	10.7551	13.1288	2.99
									2.97562	29.8439	3.21112	3.1				2.3773	10.5815	13.1413	2.67
									2.89137	23.6202	3.08742	3.09				2.44912	13.3737	16.8292	2.66
									2.05366	26.1401	3.65349	1.6				2.10208	10.6742	11.081	2.83
									2.71117	36.8728	7.96043	1.78				2.1888	11.0619	16.4971	2.31
									4.28879	35.2459	4.75044	3.99				2.24883	12.4398	17.1106	2.26
									4.13804	22.1053	8.84919	3.98				2.34943	12.7916	15.6188	2.76
									4.0287	31.935	7.1266	3.76				4.03683	13.0555	8.63533	2.86
									4.97871	32.1929	3.6675	3.65				2.82986	13.9082	13.6263	1.94
									2.84524	28.9753	5.57523	3.88				1.83455	12.075	17.8185	2.1
									0.740984	28.8663	2.87543	2.32				2.98523	12.2723	17.1574	2.13

## Sheet: FIGURE 4
	FIGURE 4A																	FIGURE 4B			Muscle								Muscle								FIGURE 4C
																					Naive		Central Memory		Effector Memory				Naive		Central Memory		Effector Memory						muscle RORγt
			% of muscle CD45+ cells				% of muscle CD4+ cells				% of muscle CD8+ cells				% of muscle Tregs cells						12m BlAJ	12m BlAJ+ONX	12m BlAJ	12m BlAJ+ONX	12m BlAJ	12m BlAJ+ONX			12m BlAJ	12m BlAJ+ONX	12m BlAJ	12m BlAJ+ONX	12m BlAJ	12m BlAJ+ONX					12m BlAJ	12m BlAJ+ONX
			12m BlAJ	12m BlAJ+ONX			12m BlAJ	12m BlAJ+ONX			12m BlAJ	12m BlAJ+ONX			12m BlAJ	12m BlAJ+ONX				% CD4+ T cells	5	21.9	9.38	20	70	52.5		% CD8+ T cells	0	28	12	12.5	62.5	48				2^-ΔΔCt	0.0026889	0.0013725
			53.8	68.5			13.8	5.56			29.7	21.7			13.3	5					0	14	18	7.14	85.7	56			7	20	25	9	84	35					0.0034097	0.000707
			39.2	73.4			9.03	7.66			24.3	17.9			7.7	7.14					6.43	10	10	11.4	50.7	64			4.55	10.5	35.26	7.95	42	54.2					0.0021999	0.0020743
			74.6	69.7			7.52	13.1			18	26.8			7	12.8																							0.0036333	0.0014632
			27.3	14.1			10.6	9.39			8.31	3.76			18.8	10																							0.0032084	0.0010223
			26.8	28.6			10.3	6.36			4.12	0.45			28	35.7																							0.0023526	0.0018474
			33.4	55.9			12.6	6.15			2.47	3.86			20	14.3																								0.0023377
																																								0.0011913
	FIGURE 4D					FIGURE 4E										FIGURE 4F
			Spleen weight					% of splenic CD4+ T cells					% of splenic CD8+ T cells					% of splenic Tregs
			12m BlAJ	12m BlAJ+ONX				12m BlAJ	12m BlAJ+ONX				12m BlAJ	12m BlAJ+ONX				12m BlAJ	12m BlAJ+ONX
			0.2318	0.1963				10.1	7.36				8.71	7.8				12.1	16.5
			0.2608	0.1235				12.9	14.5				14	13.9				17.1	15.1
			0.0962	0.1655				16.3	16.9				11.4	12.6				18	13.9
								17.8	15.3				9.9	9.2				13.1	20.7
								16.05	15.1				9.6	9.2				7.56	14.1
								14.75	15.2				8.45	8.5				15.5	15.3
	FIGURE 4G
			% of splenic CD11b+ cells				Macrophages					Granulocytes					Monocytes
			12m BlAJ	12m BlAJ+ONX			12m BlAJ	12m BlAJ+ONX				12m BlAJ	12m BlAJ+ONX				12m BlAJ	12m BlAJ+ONX
			5.48	3.8			20.4	21.5				13.8	18.3				10.1	14.7
			7.72	4.28			25	17.3				18.1	17.5				13.1	7.92
			7.03	5.47			18.5	23				13.4	12.8				10.4	4.02
			5.14	5.06			29.5	29				18.5	10.2				7.89	6.99
			8.84	8			48.1	39.1				25.7	15.3				7.49	9.83
			5.27	6.62			29.6	35.6				10	12.2				8.47	5.9
	FIGURE 4H
			Naive		Central Memory		Effector Memory					Naive		Central Memory		Effector Memory
			12m BlAJ	12m BlAJ+ONX	12m BlAJ	12m BlAJ+ONX	12m BlAJ	12m BlAJ+ONX				12m BlAJ	12m BlAJ+ONX	12m BlAJ	12m BlAJ+ONX	12m BlAJ	12m BlAJ+ONX
		% CD4+ T cells	26.2	24	10.7	9.33	53.2	53.2			% CD8+ T cells	22.2	21.1	35.2	42.5	34.1	26.8
			12.9	35.6	6.11	13.6	69	37.3				28.1	12.9	47.6	32.4	46.6	42.3
			14.8	38.7	6.17	13.9	65.4	31.7				37.8	13.8	30.6	26.9	22	48.2
			26.3	24.4	6.79	6.86	52.5	50.3				6.65	8.19	21.3	23.3	67.1	50.1
			29.9	29.7	9.94	8.3	52.2	53.7				10.9	8.73	25.3	26.6	59.7	50.4
			30.8	23.6	7.91	11.2	54.3	51.3				8.69	12.1	31.2	32.8	57.1	40.8
	FIGURE 4I											FIGURE 4J
			B cells				Follicular B		Marginal Zone B					Transitional 1B		Transitional 2B		mature B cells
			12m BlAJ	12m BlAJ+ONX			12m BlAJ	12m BlAJ+ONX	12m BlAJ	12m BlAJ+ONX				12m BlAJ	12m BlAJ+ONX	12m BlAJ	12m BlAJ+ONX	12m BlAJ	12m BlAJ+ONX
		% live cells	20.5	16.4		% B cells	66.3	69.6	11.6	9.44			% live cells	6.71	2.33	6.62	3.42	10.8	7.09
			32.7	26.6			62.7	69.4	10.6	12.8				6.44	4.48	7.41	5.07	14.1	11.6
			37.9	41.7			64.2	74	6.01	7.33				3.23	5.92	3.67	7.48	8.28	20.1

## Sheet: FIGURE 5
	FIGURE 5A
			N° αSMA+ vessels						% ISOLECTIN+ vessels						% CD31+ vessels
			6m BlAJ	12m BlAJ	12m BlAJ+ONX	C57Bl			6m BlAJ	12m BlAJ	12m BlAJ+ONX	C57Bl			6m BlAJ	12m BlAJ	12m BlAJ+ONX	C57Bl
		Mouse 1	10	14	19	7		Mouse 1	1.57964	5.64788	7.45047	1.19736		Mouse 1	0.23754	1.51718	4.0641	0.192831
			10	12	15	8			1.27696	5.93639	7.20685	0.918272			0.147241	1.95121	4.04528	0.172649
			9	12	17	6			1.47675	5.03524	5.93959	1.12846			0.232703	0.65132	2.68315	0.182612
			11	12	17	10			1.72468	6.95479	7.70611	1.29103			0.165132	1.77591	5.52999	0.291825
			15	14	13	10			1.73788	3.43661	4.4781	1.32817			0.259654	1.82122	2.29673	0.192755
			17	16	21	13			1.48299	4.57298	4.22859	1.18003			0.258238	0.536156	1.35544	0.115273
			13	17	16	13			2.06116	3.04736	4.29446	1.92734			0.286027	1.32697	1.40348	0.12717
			14	15	19	9			1.5359	4.39359	4.1965	1.02937			0.29157	1.08668	2.01066	0.092811
			18	19	21	14			1.34724	2.32135	3.78713	0.827161			0.226516	1.01157	1.65686	0.188261
			18	20	25	13			1.35635	3.18246	3.87819	0.99827			0.284535	1.10661	1.7736	0.117253
		Mouse 2	15	12	14	10		Mouse 2	1.21745	1.03532	2.48614	1.11029		Mouse 2	0.175772	0.104785	0.471982	0.102966
			13	13	19	10			0.863829	1.53349	3.13619	1.00251			0.164192	0.266527	0.369825	0.111273
			12	15	15	11			1.15039	2.45895	3.04533	0.774635			0.247224	0.314733	0.668892	0.111254
			9	13	11	10			1.17881	3.72378	3.84023	0.812843			0.308965	0.240246	0.359266	0.114271
			17	14	17	14			1.17101	4.47863	3.058	0.917665			0.149155	0.307019	0.294204	0.101923
			10	12	19	11			1.18316	2.45453	3.25259	0.908534			0.189204	0.111093	0.256143	0.297653
			15	18	18	8			1.49603	1.12921	4.52629	1.18763			0.285326	0.101446	0.404015	0.201926
			11	13	18	8			1.41785	1.21432	2.70532	1.19926			0.269395	0.458837	0.411257	0.201127
			12	19	13	7			1.52318	0.896235	2.83434	1.22615			0.224291	0.161518	0.321558	0.111183
			8	10	15	9			0.952109	1.68054	3.14878	1.11183			0.262651	0.110995	0.751257	0.101027
		Mouse 3	9	10	19	10		Mouse 3	1.52703	1.97422	1.66311	1.32634		Mouse 3	0.310653	0.318893	0.229948	0.119273
			10	15	10	7			1.47843	1.36966	1.94097	1.28776			0.180196	0.362029	0.538458	0.101223
			9	13	17	7			1.39763	1.9683	2.15722	1.00926			0.196864	0.389653	1.07568	0.091826
			12	10	15	6			1.86679	0.986769	4.16801	1.19278			0.258453	0.203829	1.2147	0.101199
			6	10	16	9			2.23889	1.46582	3.76503	1.63525			0.20744	0.30108	0.830118	0.288716
			8	14	16	7			1.92315	1.37097	2.30386	1.76352			0.267691	0.308109	1.03334	0.228176
			7	12	12	5			2.07515	1.00713	2.25213	1.98253			0.292104	0.230771	0.626616	0.231882
			11	10	15	5			2.31759	1.06205	2.85621	1.87224			0.359869	0.292295	0.941613	0.209811
			11	15	12	10			1.45719	1.20489	2.89548	1.00014			0.268968	0.423295	0.613892	0.366271
			7	10	13	6			1.41771	0.997349	2.40119	0.776254			0.336389	0.306903	1.1021	0.27118
	FIGURE 5B
			% NG2+αSMA+ cells
			6m BlAJ	12m BlAJ	12m BlAJ+ONX	C57Bl						FIGURE 5C			% PDGFRβ+CD31+ cells
		Mouse 1	2.32048	1.486	3.23873	1.73625									6m BlAJ	12m BlAJ	12m BlAJ+ONX	C57Bl
			2.58265	2.74499	3.39588	1.81772								Mouse 1	1.76137	2.79479	3.41557	1.01923
			1.93903	2.24491	3.2118	1.9822									1.60963	2.25556	3.30927	1.0093
			1.76456	1.59163	3.03682	1.29334									1.56524	2.23377	3.21179	1.21423
			1.63415	1.47584	2.93524	1.20098									1.72181	2.34246	2.99357	1.33328
			1.76311	1.78104	2.94105	1.22351									1.49132	2.91212	2.85142	1.01124
			2.0272	2.22343	4.13081	1.78665									1.89766	2.80175	3.05525	1.36672
			1.99161	1.92934	3.96814	1.34272									1.52628	2.30222	3.24902	1.09811
			1.93025	1.81451	4.01838	1.26355									1.61958	1.78169	3.20255	1.19288
			1.91452	2.54445	3.4205	1.3334									1.68592	1.97219	3.46787	1.01967
		Mouse 2	1.18305	1.77293	3.44382	0.767751									1.52728	1.68769	3.19277	1.19998
			1.7236	2.29104	4.12006	1.25144								Mouse 2	2.50976	2.88911	1.67794	1.99155
			1.24579	1.29457	3.14945	0.635241									2.16093	2.4218	1.32148	1.98103
			1.63715	2.11121	3.16349	1.00918									2.07682	2.76349	1.68203	1.90025
			1.93821	2.95261	3.45779	1.77263									2.19687	2.21957	1.55895	1.87193
			1.58899	2.88572	2.34593	1.11928									2.26113	2.063	1.84987	2.00092
			1.73264	2.1443	3.19062	1.55241									3.36183	2.21166	1.69697	2.26651
			1.9467	2.67442	3.57693	1.45109									2.64936	1.6539	3.09268	2.01118
			1.91436	1.95817	2.86546	1.39917									2.16872	2.62743	2.67003	1.77762
			2.60407	2.54445	3.91622	2.00199									1.36807	2.08312	2.59718	1.45361
		Mouse 3	1.0006	2.38259	3.12632	0.887197									1.59045	2.71556	2.37007	1.53401
			1.81793	2.5631	3.56641	1.18827								Mouse 3	1.77254	1.97998	2.85713	1.19188
			1.32467	2.64546	2.40698	1.02926									1.98337	2.58328	3.76648	1.12436
			1.45083	2.40308	3.58806	1.00163									1.9289	2.22376	2.16203	1.3349
			1.2801	2.25545	2.71223	0.716113									1.73134	2.17847	3.79807	1.87786
			2.02969	2.21312	4.17422	1.11726									1.52752	2.19075	2.83329	1.09189
			1.94897	2.14295	3.24026	1.22658									2.60038	2.3477	3.00692	1.87244
			2.05856	2.77168	3.1091	1.00915									1.51657	2.48501	3.54054	1.09812
			2.09923	2.42971	3.51591	1.01193									1.85592	2.72156	2.9043	1.02364
			1.82234	1.27512	2.89811	1.09742									1.24356	2.11962	3.31931	0.981625
															1.64969	1.6689	2.98132	0.716155

## Sheet: FIGURE 6
	Figure 6A
			C3aR1/vinculin
			6m BlAJ	12m BlAJ	12m BlAJ+ONX	12m C57Bl
			1.12873	1.16897	1.01895	2.66972
			1.79972	0.635438	1.87407	1.7846
			1.62444	0.90847	1.67686	2.20946
	Figure 6B
			C3 mg/mL					C5 ug/mL
			6m BlAJ	12m BlAJ	12m BlAJ+ONX	12m C57Bl		6m BlAJ	12m BlAJ	12m BlAJ+ONX	12m C57Bl
			1.25	4.87	2.06	0.69		4.65	5.53	4.78	4.36
			1.14	4.62	2.23	0.67		4.75	5.49	5.13	3.96
			1.18	4.80	2.11	0.76		4.27	5.33	5.32	4.24
			1.33	4.77	2.19	0.82		4.81	5.38	4.85	4.13
			1.29	4.71	2.22	0.73		4.61	5.37	5.29	4.08
	Figure 6C												Figure 6D
			%C3aR1+ αSMA+ cells					%C5aR1+ αSMA+ cells							%C3aR1+ isolectin+ cells					%C5aR1+ isolectin+ cells
			6m BlAJ	12m BlAJ	12m BlAJ+ONX	12m C57Bl		6m BlAJ	12m BlAJ	12m BlAJ+ONX	12m C57Bl				6m BlAJ	12m BlAJ	12m BlAJ+ONX	12m C57Bl		6m BlAJ	12m BlAJ	12m BlAJ+ONX	12m C57Bl
		Mouse 1	22.1333	8.45	11.5152	17.3	Mouse 1	11.11	8.46	12.7225	7.23			Mouse 1	97.3867	29.575	48.3636	85.23	Mouse 1	64.44	31.3	58.52	64.37
			23.4333	9.23	13.7652	18.02		13.11	9.14	16.3915	8.22				103.107	32.305	57.8136	87.45		76.04	33.82	75.4	69.65
			14.0667	11.973	15.4545	14.82		11.98	11.99	18.0327	6.98				61.8933	41.9055	64.9091	70.33		69.48	44.36	82.95	61.03
			18.8733	10.4	10.7045	17.01		18.89	10.4	11.9432	9.76				83.0426	36.4	44.9591	75.12		109.56	38.48	54.94	67.99
			20.7	14.43	9.31818	14.09		12.9	14.44	10.3151	9.85				91.08	50.505	39.1364	76.81		74.82	53.43	47.45	68.34
			19.4067	7.969	12.4394	10.23		19.41	9.97	12.5399	10.24				85.3893	27.8915	52.2454	76.9		112.58	36.89	57.68	80.65
			22.7333	10.673	13.5379	18.34		11.94	10.69	16.0451	8.11				100.027	37.3555	56.8591	89.88		69.25	39.55	73.81	70.41
			19.9867	8.45	12.1591	10.22		15.99	8.46	12.2328	10.36				87.9413	29.575	51.0682	92.13		92.74	31.3	56.27	75.77
			21.1333	13.299	15.4091	15.09		11.14	12.2	17.9719	10.81				92.9866	46.5465	64.7182	94.75		64.61	45.14	82.67	78.56
			18.1533	14.456	19.5151	15.55		18.16	13.47	21.4844	10.92				79.8747	50.596	81.9636	89.03		105.33	49.84	98.83	80.66
		Mouse 2	20.1333	12.857	14.9773	12.92	Mouse 2	10.14	11.87	16.4277	8.19			Mouse 2	88.5867	44.9995	62.9045	87.45	Mouse 2	58.81	43.92	75.57	81.73
			17.18	11.401	14.2955	13.83		19.18	11.4	15.5485	7.77				75.592	39.9035	60.0409	86.33		111.24	42.18	71.52	89.93
			18.7333	11.713	14.4015	11.7		16.94	11.91	15.7732	9.16				82.4266	40.9955	60.4864	79.94		98.25	44.07	72.56	99.13
			18.7533	11.804	14.803	17.73		18.96	11.8	16.214	10.63				82.5147	41.314	62.1727	78.74		109.97	43.66	74.58	97.36
			19.3667	9.659	14.1439	11.05		15.47	9.67	14.5397	10.97				85.2134	33.8065	59.4046	80.1		89.73	35.78	66.88	97.63
			18.14	7.618	13.2197	17.34		18.14	9.62	14.5123	16.1				79.816	26.663	55.5227	81.23		105.21	35.59	66.76	88.73
			20.12	10.647	13.1364	15.98		10.11	10.65	13.589	6.92				88.528	37.2645	55.1727	87.56		58.64	39.41	62.51	89.54
			17.1133	8.957	12.8939	11.95		19.11	8.97	13.0278	10.05				75.2986	31.3495	54.1546	80.64		110.84	33.19	59.93	92.05
			20.3333	10.244	10.2727	11.02		10.44	10.14	11.1626	4.87				89.4667	35.854	43.1455	80.77		60.55	37.52	51.35	81.16
			20.8467	13.052	15.1591	12.23		10.85	14.06	17.709	7.63				91.7254	45.682	63.6682	89.61		62.93	52.02	81.46	76.72
		Mouse 3	18.16	13.156	11.0985	12	Mouse 3	18.16	14.17	12.1555	11.54			Mouse 3	79.904	46.046	46.6136	80.05	Mouse 3	105.33	52.43	55.92	87.91
			15.6733	12.545	10.0758	12.83		16.69	11.65	11.0586	10.97				68.9626	43.9075	42.3182	70.84		96.8	43.11	50.87	85.34
			18.0867	12.779	10.6364	13.39		18.09	12	11.6604	10.72				79.5814	44.7265	44.6727	83.55		104.92	44.4	53.64	83.18
			18.2267	12.844	11.9621	13.88		18.12	11.84	13.1003	10.39				80.1974	44.954	50.2409	82.34		105.1	43.81	60.26	98.36
			20.76	13.91	11.1515	11.72		10.96	14.91	12.2246	12.61				91.344	48.685	46.8364	89.33		63.57	55.17	56.23	71.33
			19.48	7.826	11.3636	13.87		14.48	9.82	12.5565	10.82				85.712	27.391	47.7273	83.24		83.98	36.33	57.76	81.27
			20.14	15.613	14.8106	10.56		13.14	11.61	16.2211	10.11				88.616	54.6455	62.2046	85.68		76.21	42.96	74.62	80.49
			15.9933	10.699	8.2803	10.43		14.99	10.7	8.95949	10.65				70.3706	37.4465	34.7773	82.17		86.94	39.59	41.21	81.62
			20.1067	9.828	11.75	10.08		14.11	9.82	13.0991	10.99				88.4694	34.398	49.35	85.13		81.84	36.33	60.26	76.19
			19.4733	11.401	12.4924	17.67		16.49	11.4	12.5858	10.37				85.6826	39.9035	52.4682	86		95.64	42.18	57.89	90.26

## Sheet: FIGURE 7
	FIGURE 7A-B								FIGURE 7C							FIGURE 7D
		FIBERS AREA									MurF-1							MRF4						Serca2α
		6m BlAJ	12m BlAJ	12m BlAJ+ONX	12m C57Bl						6m BlAJ	12m BlAJ	12m BlAJ+ONX	12m C57Bl				6m BlAJ	12m BlAJ	12m BlAJ+ONX	12m C57Bl			6m BlAJ	12m BlAJ	12m BlAJ+ONX	12m C57Bl
		7310	8552	9409	9534					2^-ΔΔCt	0.00258	0.0117685	0.0002223	0.0009862			2^-ΔΔCt	0.0071896	0.124553	0.0476978	0.012852		2^-ΔΔCt	0.0116685	0.001363	0.0031033	0.018792
		6391	8361.69	9409	9222						0.001987	0.0275078	0.001644	0.000745				0.0771664	0.845953	0.0362861	0.0005478			0.0049966	0.0023214	0.0042337	0.005682
		6215	7921	8141	8228						0.00578852	0.0073151	0.0136676	0.00090221				0.0547191	0.441619	0.0293986	0.0140015			0.00741464	0.0009092	0.0023503	0.00999752
		6036	7568	8115	7782						0.00479874	0.0284456	0.0106242	0.0008667				0.19094	0.48786	0.0206954	0.013588			0.00453219	0.0010263	0.0055823	0.008467
		5985	7540	7898	7662						0.002658	0.0603728	0.000301	0.0007899				0.0382063		0.154829	0.0179552				0.0014514	0.0042157	0.00820015
		5760	7480	7884	7551						0.0088752	0.0151523	0.0029993	0.000941							0.099875			0.00946665	0.0009133	0.0019068	0.0169756
		5723	7421.31	7678	7311						0.007787	0.0285017	0.0225217					0.00833905	0.126541	0.0820982				0.00495848		0.0050694
		5613	7171	7644	7263						0.006684	0.0255706	0.0225186						0.999319	0.0506291				0.00856533		0.0047343
		5611	6945	7599	7231						0.0050127	0.0208397	0.0128036					0.0360652	0.361585	0.0401198
		5431	6919	7505	7205								0.0155448					0.0349512	0.468177	0.0207329
		5399	6770	7457	6967								0.022186							0.0939755
		5077	6641.2	7349	6503								0.017511
		4984	6585	7252	6411								0.0217382
		4965	6342.7	7207	6350								0.0158923
		4935	6230	6937	6349
		4850	6219	6835	6338
		4788	6101	6747	6319
		4758	6082	6665	6298		FIGURE 7E
		4746	5952	6648	6263
		4719	5917.77	6623	6243				Cyclin E					PKCalpha					Cyclin D
		4650	5892.94	6616	6227				6m BlAJ	12m BlAJ	12m BlAJ+ONX	12m C57Bl		6m BlAJ	12m BlAJ	12m BlAJ+ONX	12m C57Bl		6m BlAJ	12m BlAJ	12m BlAJ+ONX	12m C57Bl
		4620	5868	6451	6223				0.609677	0.44001	0.366696	0.507889		0.417041	0.880437	0.888	0.441528		0.821557	0.944159	0.837887	0.963277
		4611	5849.63	6406	6196				0.38711	0.410085	0.406431	0.616495		0.475358	1.25751	0.92658	0.474273		0.754921	1.16776	0.965342	0.69443
		4598	5834	6376	6191				0.568206	0.422134	0.373782	0.641312		0.824679	1.02754	0.939882	0.758984		0.879908	1.21642	0.837294	0.710692
		4588	5726	6360	6182
		4563	5705.07	6327	6172
		4510	5662	6266	6155
		4409	5646	6239	6144		FIGURE 7F
		4407	5620	6233	6136
		4398	5608	6230	6133				CI-NDUFB8/vinculin					CII-SDHB/vinculin					CIII-UQCRC2/vinculin
		4348	5583	6203	6131				6m BlAJ	12m BlAJ	12m BlAJ+ONX	12m C57Bl		6m BlAJ	12m BlAJ	12m BlAJ+ONX	12m C57Bl		6m BlAJ	12m BlAJ	12m BlAJ+ONX	12m C57Bl
		4340	5574.14	6124	6128				0.953116	0.29125	0.925527	0.652798		1.20298	0.733688	1.01796	0.903108		1.27057	0.660916	1.02229	0.894953
		4295	5564.4	6039	6125				0.865946	0.233812	0.683126	1.21082		1.0243	0.705784	1.06141	1.35784		0.99917	0.553365	1.03385	1.22499
		4246	5560.02	5979	6098				0.948607	0.133991	1.13132	0.959012		1.18032	0.527334	1.31101	1.49117		1.12215	0.559084	1.35719	1.32392
		4245	5541.04	5974	6088
		4205	5503.56	5960	6074
		4201	5498.2	5959	6043				CIV-MTCO1/vinculin					CV-ATP5a/vinculin
		4174	5497.72	5957	6035				6m BlAJ	12m BlAJ	12m BlAJ+ONX	12m C57Bl		6m BlAJ	12m BlAJ	12m BlAJ+ONX	12m C57Bl
		4117	5477.15	5918	5999				0.846217	0.334638	0.632818	0.562628		1.0903	0.606586	0.957668	0.792352
		4116	5466.25	5864	5982				0.588939	0.230414	0.602207	1.13862		0.96605	0.544455	0.917758	1.29231
		4115	5449	5858	5973				0.806233	0.198893	1.10354	1.13396		1.24641	0.399928	1.34786	1.41942
		4114	5445.22	5844	5957
		4076	5372.12	5830	5940
		4048	5363.86	5826	5937
		4046	5344.88	5786	5902		FIGURE 7G			CPK values
		4041	5338.67	5737	5902				Days	12m BlAJ+ONX						12m BlAJ						12m C57Bl
		4033	5337	5555	5894				0	1707	3592	1216	1852	2508	1340	1320	1875	1865	1502	2140	1849	680	691	762	602	754	700
		4030	5326	5544	5840				7	960	792	1148	1324	1747	1289	1350	1844	1850	1499	2050	1825	876.9	810	801	755	702	684
		4002	5311.78	5541	5834				14	936	768	1290	1009	1142	1200	1299	1835	1801	1470	2099	1885	785.181	715	755	721	784	741
		3985	5293	5514	5783				21	975	771	1015	901	988	1109	1341	1840	1910	1490	2001	1850	732	799	781	682	766	735
		3982	5290.41	5486	5770				28	615	692	355	774	879	785	1285	1874	1968	1510	2130	1870	618.425	804	821	687	806	763
		3979	5266.04	5482	5762
		3944	5233.42	5481	5747
		3939	5202	5466	5740
		3924	5202	5452	5739
		3906	5165.28	5444	5720
		3904	5159.43	5439	5718
		3886	5144	5439	5703		FIGURE 7H
		3872	5131	5433	5698				Distance																				Numb of shocks
		3870	5107.45	5427	5691				Days	12m BlAJ+ONX						12m BlAJ						12m C57Bl							Days	12m BlAJ+ONX						12m BlAJ						12m C57Bl
		3866	5106.45	5417	5662				0	200.1	193	208	210.1	198	207	192	205	209	194	213	195	286.4	287.2	289.6	281.6	280	286.4		0	147	215	161	138	188	155	187	169	138	174	137	165	10	10	8	16	12	35
		3860	5095	5414	5641				21	205.4	199	214	221.6	200	208	183	191	194	189	196	187	289.6	289.6	292.8	286.4	280	288		21	25	120	98	61	89	76	160	155	158	166	130	155	5	7	7	10	8	25
		3855	5090	5412	5639				28	220.2	207	221	224	204	221	185	177	186	188	187	179	289.6	291.2	292.8	286.4	280	287.2		28	21	69	26	26	69	35	155	151	159	159	112	141	5	7	5	9	5	22
		3845	5090	5394	5630
		3843	5055	5366	5627
		3842	5054	5362	5607
		3833	5023	5344	5599
		3823	4999	5338	5572		FIGURE 7I
		3823	4991	5327	5568
		3822	4965.49	5288	5568				TETANIC FORCE
		3817	4962	5272	5563				12m C57Bl	6m BlAJ	12m BlAJ	12m BlAJ+ONX
		3794	4961.67	5231	5555			Po (kN/m2)	100	86	81	83
		3790	4957.44	5196	5550				99	90	80	84
		3789	4954.5	5175	5526				100	88	80	82
		3788	4940.4	5172	5525				100	85	79	84
		3785	4940.17	5168	5523				98	88	81	83
		3777	4936.99	5159	5503				100	84	80	80
		3770	4931	5141	5502
		3769	4925.31	5138	5488
		3768	4913	5129	5466
		3744	4912	5122	5466
		3743	4908.15	5099	5465
		3738	4892	5084	5456
		3734	4887.35	5080	5454
		3733	4886	5063	5452
		3732	4885.22	5060	5448
		3731	4857	5059	5446
		3729	4848	5058	5441
		3728	4839	5054	5437
		3717	4816	5045	5431
		3709	4814	5029	5427
		3707	4808.15	5024	5417
		3703	4802	5012	5389
		3702	4801	5003	5375
		3701	4791	4997	5372
		3691	4784.4	4983	5365
		3685	4779.62	4973	5354
		3681	4773.41	4965	5354
		3660	4767	4965	5352
		3658	4758	4947	5352
		3645	4752	4940	5346
		3642	4720	4929	5341
		3635	4719.91	4926	5317
		3629	4715	4924	5311
		3628	4713	4923	5291
		3628	4712	4917	5281
		3626	4691	4881	5277
		3625	4687.78	4879	5269
		3623	4679.02	4870	5259
		3622	4678	4868	5258
		3618	4671.24	4863	5256
		3615	4633	4854	5254
		3612	4627.43	4854	5249
		3611	4624.81	4831	5248
		3609	4618	4822	5246
		3605	4611	4806	5245
		3605	4610.88	4798	5241
		3602	4605.04	4794	5241
		3601	4600	4776	5237
		3601	4589	4765	5236
		3598	4577	4751	5235
		3592	4575	4742	5228
		3589	4573	4739	5214
		3588	4572	4727	5212
		3588	4571	4726	5208
		3586	4564.86	4715	5199
		3585	4558	4708	5196
		3581	4555	4706	5170
		3580	4552	4704	5166
		3579	4547.4	4703	5158
		3575	4537.87	4701	5154
		3570	4534	4697	5151
		3570	4531.54	4689	5151
		3565	4519.37	4689	5142
		3565	4518.4	4687	5127
		3565	4517	4683	5126
		3561	4513	4679	5116
		3553	4507.69	4667	5113
		3545	4505	4664	5113
		3543	4496	4661	5112
		3537	4494.36	4640	5112
		3536	4486.76	4625	5111
		3534	4476.54	4625	5108
		3522	4475.08	4620	5107
		3522	4472.38	4618	5107
		3515	4469.23	4612	5106
		3507	4464.37	4597	5106
		3492	4462.42	4596	5094
		3490	4456	4568	5094
		3490	4450	4566	5082
		3483	4448	4565	5072
		3478	4443.44	4562	5070
		3476	4442	4539	5067
		3473	4436	4536	5059
		3471	4435.65	4534	5059
		3464	4426	4533	5058
		3463	4425	4528	5052
		3462	4423.97	4527	5051
		3461	4423	4527	5049
		3459	4414	4520	5047
		3459	4414	4516	5046
		3458	4406.92	4515	5038
		3458	4403.42	4514	5030
		3458	4403	4497	5026
		3453	4395	4495	5021
		3453	4378.22	4495	5015
		3453	4376.76	4484	5013
		3452	4373.95	4484	5012
		3451	4372	4473	4978
		3448	4366.54	4468	4977
		3447	4365	4468	4974
		3442	4363.92	4460	4974
		3440	4339.55	4456	4972
		3440	4338.12	4443	4967
		3437	4337.82	4441	4964
		3428	4333	4440	4956
		3421	4327	4438	4953
		3421	4313	4432	4952
		3419	4302.28	4429	4948
		3415	4294.01	4424	4947
		3412	4290.12	4414	4942
		3408	4275.04	4408	4942
		3407	4275.03	4405	4941
		3406	4273.13	4397	4936
		3406	4270.27	4395	4930
		3404	4266.27	4386	4919
		3403	4264.81	4379	4915
		3403	4264.81	4365	4915
		3399	4262	4365	4899
		3398	4259	4361	4884
		3396	4246.8	4358	4881
		3395	4242	4353	4873
		3395	4236.09	4351	4870
		3393	4231.71	4343	4869
		3393	4230.74	4343	4868
		3393	4228	4339	4867
		3392	4227.3	4337	4864
		3387	4207	4337	4860
		3386	4187	4333	4858
		3385	4186.44	4330	4856
		3385	4181.09	4324	4855
		3383	4171.84	4322	4855
		3381	4164	4320	4843
		3381	4163.86	4320	4842
		3378	4147	4311	4839
		3376	4142	4309	4838
		3376	4142	4308	4829
		3374	4140	4308	4826
		3374	4137	4305	4818
		3373	4133	4292	4816
		3372	4131	4290	4814
		3365	4128	4287	4813
		3363	4111	4284	4808
		3363	4101	4264	4808
		3362	4098	4252	4808
		3362	4096.88	4250	4804
		3362	4094	4248	4796
		3360	4088.22	4240	4792
		3352	4080	4228	4790
		3349	4079.36	4228	4789
		3342	4077	4224	4771
		3342	4074.86	4224	4768
		3341	4070.06	4214	4761
		3338	4070	4210	4761
		3337	4069.63	4210	4758
		3332	4068	4208	4757
		3332	4061.35	4204	4757
		3331	4061	4204	4755
		3328	4059.89	4202	4752
		3325	4058	4200	4748
		3324	4048.08	4199	4746
		3321	4045	4189	4745
		3317	4039	4188	4734
		3317	4035	4187	4729
		3314	4028	4186	4729
		3314	4026.79	4182	4728
		3311	4025.82	4182	4727
		3309	4024.67	4164	4723
		3309	4023	4164	4723
		3308	4019	4163	4721
		3305	4014.14	4163	4721
		3303	4010	4158	4718
		3302	3997.1	4154	4717
		3300	3994	4153	4717
		3299	3993.21	4143	4717
		3298	3990	4143	4715
		3297	3989	4137	4713
		3295	3988.83	4137	4708
		3295	3982.01	4136	4701
		3294	3982	4136	4700
		3292	3980	4130	4696
		3291	3976	4128	4693
		3290	3974	4119	4687
		3289	3974	4110	4686
		3286	3973	4110	4685
		3286	3964	4108	4683
		3284	3964	4102	4681
		3283	3962.54	4097	4681
		3282	3960.11	4092	4681
		3278	3957	4090	4680
		3276	3955.24	4089	4679
		3274	3952.32	4087	4675
		3272	3950	4085	4675
		3272	3945.51	4083	4673
		3271	3944.39	4081	4672
		3267	3943.07	4079	4670
		3267	3939.18	4075	4665
		3262	3937.72	4073	4664
		3261	3936	4071	4658
		3261	3933	4068	4658
		3260	3931.97	4063	4656
		3259	3930	4063	4655
		3258	3918	4061	4653
		3258	3914.36	4057	4653
		3256	3914	4053	4652
		3256	3906	4052	4646
		3255	3905	4050	4643
		3255	3905	4050	4642
		3254	3902	4049	4641
		3253	3902	4047	4641
		3248	3901	4047	4637
		3241	3894	4045	4636
		3241	3893.43	4045	4632
		3240	3889.44	4039	4629
		3239	3884.18	4036	4626
		3237	3876.06	4034	4626
		3235	3874	4033	4622
		3232	3871	4023	4613
		3232	3865.55	4020	4612
		3232	3861.3	4020	4611
		3228	3861	4015	4610
		3227	3858.5	4014	4609
		3226	3858	4007	4609
		3222	3857	4006	4604
		3220	3856.92	4005	4603
		3216	3855	4004	4602
		3215	3854	4002	4600
		3214	3844.53	3999	4599
		3214	3840	3996	4598
		3213	3839.75	3994	4595
		3213	3838.75	3993	4594
		3213	3838	3992	4594
		3209	3835.93	3991	4589
		3209	3832.11	3987	4588
		3208	3832.1	3983	4581
		3205	3823.82	3981	4579
		3205	3823.03	3981	4579
		3204	3820	3973	4576
		3203	3819	3970	4575
		3203	3800	3969	4574
		3202	3800	3964	4574
		3201	3799.49	3963	4574
		3200	3798	3958	4572
		3199	3796	3957	4569
		3199	3795	3957	4567
		3197	3794.62	3953	4566
		3197	3793	3945	4565
		3196	3790.24	3937	4565
		3196	3788.29	3937	4560
		3195	3787.19	3937	4559
		3195	3784.32	3932	4558
		3193	3783.91	3932	4557
		3190	3777	3926	4556
		3188	3771.9	3925	4556
		3188	3770.28	3925	4554
		3186	3767.85	3923	4553
		3186	3766	3920	4552
		3186	3762	3915	4551
		3185	3761	3912	4551
		3185	3760	3910	4550
		3185	3757.18	3905	4548
		3185	3757	3904	4545
		3181	3753	3900	4544
		3181	3751	3898	4543
		3181	3745	3897	4540
		3180	3739	3895	4537
		3179	3739	3888	4536
		3178	3729.85	3884	4533
		3178	3727.94	3883	4531
		3177	3726.41	3880	4530
		3175	3725	3877	4528
		3173	3716.47	3877	4526
		3173	3714	3873	4521
		3173	3711.87	3871	4521
		3169	3711.7	3866	4517
		3168	3709	3866	4513
		3167	3706	3858	4511
		3165	3704.08	3852	4508
		3162	3702	3851	4508
		3159	3701.16	3850	4501
		3158	3700	3850	4499
		3157	3698	3845	4495
		3155	3698	3844	4486
		3152	3697.84	3841	4484
		3151	3694.49	3840	4479
		3150	3690.94	3839	4478
		3150	3685.69	3839	4478
		3149	3685.1	3834	4476
		3149	3685	3834	4473
		3149	3685	3832	4471
		3148	3682	3830	4470
		3148	3681	3827	4468
		3147	3681	3824	4463
		3147	3679	3823	4462
		3146	3677.8	3820	4461
		3146	3675.37	3820	4461
		3146	3671	3818	4460
		3145	3670	3817	4459
		3144	3666	3817	4455
		3143	3666	3811	4454
		3143	3664	3800	4454
		3141	3663	3799	4454
		3140	3660	3799	4452
		3137	3659	3799	4451
		3137	3658.71	3795	4448
		3135	3657	3794	4448
		3133	3655	3790	4446
		3133	3652	3784	4445
		3133	3648	3779	4444
		3130	3647	3772	4442
		3129	3644.7	3772	4436
		3129	3642	3771	4433
		3129	3641.93	3767	4431
		3129	3641.46	3758	4431
		3128	3638.35	3754	4430
		3128	3635	3754	4429
		3126	3634.48	3751	4428
		3125	3631	3747	4427
		3125	3630	3742	4426
		3122	3626	3742	4423
		3122	3623.3	3738	4421
		3122	3623	3735	4420
		3122	3621	3734	4418
		3122	3620.85	3733	4416
		3121	3620.37	3733	4416
		3117	3619.88	3731	4413
		3117	3618	3731	4412
		3116	3616	3731	4410
		3115	3616	3721	4408
		3115	3614	3719	4408
		3114	3614	3713	4408
		3113	3614	3710	4406
		3112	3607	3708	4406
		3112	3605	3706	4404
		3110	3604	3706	4404
		3105	3604	3701	4401
		3104	3599	3695	4401
		3103	3598	3694	4401
		3102	3597	3692	4399
		3100	3595	3687	4399
		3099	3593.2	3685	4399
		3099	3591.16	3684	4398
		3099	3588.24	3684	4397
		3098	3588	3681	4397
		3098	3588	3677	4397
		3097	3587	3676	4396
		3097	3582	3672	4396
		3095	3580.45	3670	4395
		3094	3573.61	3669	4395
		3092	3573	3669	4395
		3092	3573	3664	4391
		3090	3565.01	3663	4387
		3090	3565	3661	4386
		3088	3561.18	3661	4380
		3087	3554	3652	4380
		3086	3553.68	3651	4379
		3085	3553.06	3651	4379
		3085	3548	3651	4378
		3085	3547.8	3650	4377
		3085	3545	3646	4376
		3085	3544.43	3644	4373
		3085	3543	3640	4372
		3084	3539.68	3638	4370
		3083	3534.21	3633	4370
		3083	3532	3629	4368
		3082	3531	3625	4367
		3082	3530	3625	4366
		3082	3529	3625	4366
		3080	3527	3624	4365
		3080	3525	3624	4365
		3077	3525	3622	4364
		3075	3523	3622	4361
		3075	3520.58	3621	4360
		3073	3519	3618	4358
		3072	3519	3604	4357
		3071	3518.15	3602	4356
		3069	3514	3602	4354
		3069	3511	3598	4354
		3069	3507	3598	4353
		3068	3505.01	3597	4353
		3067	3501	3594	4353
		3067	3498	3590	4352
		3066	3496.25	3583	4350
		3065	3496.2	3578	4350
		3062	3495.27	3573	4349
		3062	3493	3572	4346
		3061	3491	3572	4344
		3060	3491	3571	4343
		3060	3486.51	3571	4341
		3059	3485.21	3570	4340
		3058	3483	3569	4340
		3056	3482.62	3569	4337
		3055	3482	3562	4330
		3055	3481	3562	4328
		3053	3479	3561	4327
		3053	3478	3561	4327
		3053	3477.85	3560	4324
		3052	3477.53	3551	4323
		3051	3476.61	3551	4322
		3051	3476.29	3549	4321
		3050	3476	3547	4321
		3050	3474.83	3543	4318
		3048	3474	3539	4318
		3048	3472.4	3539	4315
		3048	3468	3539	4312
		3048	3468	3538	4312
		3048	3467.53	3533	4311
		3047	3463	3533	4310
		3046	3458	3533	4307
		3046	3456	3532	4306
		3044	3453	3530	4306
		3043	3453	3528	4306
		3042	3452	3521	4304
		3042	3451	3521	4303
		3039	3450	3518	4303
		3037	3449	3516	4302
		3037	3443	3513	4301
		3037	3442.21	3512	4301
		3036	3441	3512	4298
		3035	3440	3506	4297
		3035	3437.91	3501	4297
		3035	3436	3499	4295
		3035	3436	3499	4294
		3033	3433	3495	4292
		3032	3432	3494	4290
		3032	3430	3494	4290
		3030	3429.56	3493	4286
		3029	3424.53	3491	4286
		3028	3423.57	3490	4284
		3028	3423.24	3490	4284
		3028	3423	3489	4282
		3027	3422.26	3489	4281
		3027	3422	3489	4280
		3027	3420	3489	4277
		3026	3420	3488	4277
		3026	3420	3486	4277
		3024	3420	3486	4277
		3024	3419.27	3485	4276
		3018	3419	3485	4270
		3018	3418	3482	4268
		3017	3417	3481	4263
		3017	3416.91	3479	4261
		3015	3416.91	3478	4261
		3014	3416	3476	4260
		3012	3415	3474	4259
		3012	3413	3472	4257
		3011	3410.19	3467	4257
		3011	3408	3466	4256
		3005	3405.71	3466	4255
		3005	3404.46	3462	4254
		3005	3404	3461	4253
		3003	3403	3461	4251
		3002	3401	3459	4246
		3001	3399	3452	4244
		3001	3399	3452	4243
		3001	3399	3451	4241
		3000	3398.25	3450	4241
		3000	3391.11	3450	4240
		2999	3390.14	3448	4239
		2999	3389.16	3445	4239
		2999	3389	3445	4239
		2998	3388.19	3442	4237
		2998	3387.22	3440	4237
		2997	3385.76	3440	4236
		2996	3381.52	3439	4235
		2995	3379	3438	4233
		2994	3379	3438	4229
		2993	3377	3437	4227
		2990	3375.54	3436	4226
		2990	3374	3436	4222
		2989	3373.59	3435	4219
		2989	3372	3433	4219
		2989	3371	3432	4217
		2989	3370	3432	4217
		2987	3369.1	3432	4216
		2987	3369	3431	4212
		2986	3368.72	3427	4211
		2986	3368.62	3427	4211
		2985	3366.12	3425	4209
		2985	3363.37	3423	4209
		2985	3363	3421	4208
		2985	3362.34	3420	4205
		2983	3360.45	3419	4202
		2982	3360.45	3418	4201
		2980	3359	3415	4200
		2980	3358	3415	4198
		2977	3355	3413	4198
		2976	3353	3413	4198
		2976	3349	3413	4197
		2976	3348	3409	4196
		2975	3347	3408	4196
		2975	3345	3408	4195
		2975	3342	3406	4195
		2975	3341.46	3406	4195
		2975	3340	3403	4195
		2975	3337	3400	4195
		2972	3334.4	3400	4192
		2972	3334	3396	4192
		2970	3334	3392	4191
		2969	3333.19	3391	4190
		2968	3331.24	3388	4190
		2968	3328	3385	4190
		2968	3328	3385	4188
		2967	3327.84	3383	4188
		2967	3327	3381	4187
		2967	3325.89	3376	4187
		2966	3324	3375	4187
		2966	3321	3371	4184
		2965	3320	3368	4181
		2965	3318	3367	4181
		2964	3317.02	3367	4180
		2964	3317	3365	4179
		2963	3316	3364	4179
		2962	3309.34	3356	4177
		2962	3309	3354	4176
		2962	3309	3352	4175
		2961	3308	3351	4175
		2960	3307.88	3350	4174
		2960	3307	3350	4170
		2959	3306	3349	4165
		2958	3305	3348	4165
		2958	3301.06	3345	4164
		2958	3300.58	3344	4164
		2956	3299.6	3343	4164
		2956	3297	3341	4162
		2953	3294	3340	4160
		2953	3293.13	3339	4159
		2951	3293	3339	4158
		2948	3292.3	3333	4157
		2947	3292.17	3332	4156
		2944	3292	3331	4156
		2943	3291	3331	4155
		2943	3289	3330	4154
		2942	3286.46	3322	4153
		2940	3286.44	3320	4152
		2938	3284	3318	4152
		2938	3284	3316	4150
		2936	3281	3315	4149
		2935	3280.23	3312	4148
		2934	3280	3311	4146
		2933	3279.75	3307	4146
		2933	3279	3307	4145
		2933	3278	3306	4144
		2932	3277.84	3304	4142
		2931	3276	3304	4142
		2928	3275.92	3303	4139
		2928	3275	3303	4139
		2927	3275	3302	4139
		2926	3273	3302	4137
		2926	3271	3302	4137
		2925	3270.49	3301	4135
		2925	3267.97	3300	4135
		2924	3267	3299	4131
		2922	3266.51	3297	4130
		2922	3264.46	3296	4125
		2921	3262	3294	4125
		2921	3258.25	3294	4124
		2921	3258	3288	4124
		2920	3257	3288	4120
		2920	3257	3285	4120
		2919	3255.38	3285	4120
		2918	3255	3282	4119
		2918	3254	3282	4116
		2918	3253	3281	4116
		2917	3252	3280	4115
		2917	3252	3279	4115
		2916	3248	3278	4113
		2916	3244	3277	4112
		2915	3242	3275	4112
		2915	3242	3273	4111
		2912	3241.68	3272	4109
		2911	3241	3271	4108
		2910	3239.61	3269	4108
		2910	3239.25	3269	4104
		2909	3239	3266	4104
		2908	3237	3266	4103
		2908	3235.84	3266	4103
		2907	3229	3264	4102
		2906	3227	3264	4102
		2906	3226	3264	4101
		2905	3225.13	3263	4100
		2905	3220	3263	4099
		2904	3219	3262	4096
		2904	3219	3260	4096
		2904	3217	3256	4095
		2903	3215	3255	4093
		2903	3213.68	3254	4091
		2902	3213	3254	4088
		2902	3213	3252	4082
		2901	3213	3250	4080
		2901	3212	3249	4080
		2901	3205	3248	4079
		2900	3204.2	3248	4078
		2900	3204	3247	4076
		2898	3203	3247	4074
		2897	3203	3247	4072
		2895	3200	3247	4071
		2895	3198.04	3246	4069
		2894	3198	3241	4069
		2894	3198	3241	4066
		2893	3191.83	3240	4063
		2891	3190.58	3238	4062
		2889	3190.4	3238	4061
		2888	3188.48	3238	4061
		2886	3188	3235	4061
		2886	3186	3234	4059
		2885	3184.25	3234	4059
		2885	3184	3233	4053
		2885	3183.12	3233	4053
		2885	3183	3232	4052
		2884	3181	3230	4048
		2882	3180	3230	4047
		2882	3180	3227	4047
		2882	3179	3226	4047
		2881	3178	3225	4046
		2880	3177.43	3224	4046
		2880	3175.81	3223	4046
		2880	3175.49	3220	4045
		2880	3174.63	3219	4045
		2879	3174.51	3218	4045
		2879	3174	3218	4042
		2879	3173.19	3214	4042
		2878	3173.18	3213	4042
		2878	3172.08	3212	4041
		2878	3171	3210	4041
		2877	3171	3208	4040
		2876	3170	3203	4040
		2875	3166	3201	4038
		2874	3165	3201	4038
		2874	3164	3201	4036
		2874	3162	3199	4035
		2873	3161	3198	4033
		2872	3161	3198	4032
		2871	3159	3197	4029
		2871	3159	3196	4029
		2868	3157	3196	4026
		2868	3156.95	3195	4026
		2868	3156.02	3195	4026
		2868	3155	3194	4026
		2866	3154	3193	4025
		2866	3153	3192	4024
		2866	3152	3191	4024
		2866	3152	3190	4023
		2865	3151.64	3188	4022
		2865	3151.15	3185	4018
		2865	3146.77	3183	4011
		2862	3145	3181	4010
		2862	3145	3180	4008
		2861	3145	3177	4008
		2860	3144	3177	4008
		2859	3143.09	3174	4006
		2859	3142.14	3172	4006
		2858	3141.41	3171	4004
		2858	3138.01	3167	4002
		2858	3138	3165	4000
		2858	3138	3163	3999
		2857	3137.52	3163	3998
		2857	3137.36	3161	3996
		2855	3137	3160	3994
		2854	3136	3158	3994
		2853	3134.11	3156	3993
		2852	3132	3155	3992
		2852	3130	3155	3989
		2851	3130	3154	3989
		2849	3129	3154	3988
		2849	3129	3151	3988
		2848	3129	3150	3988
		2848	3127.79	3150	3986
		2848	3127.79	3149	3985
		2846	3126	3142	3983
		2846	3125	3142	3982
		2846	3124.87	3141	3982
		2846	3123	3141	3981
		2845	3123	3140	3981
		2845	3122	3140	3981
		2845	3119.02	3138	3980
		2845	3118	3136	3980
		2844	3118	3136	3979
		2843	3118	3135	3979
		2842	3117	3135	3979
		2842	3115	3134	3979
		2842	3114	3134	3975
		2841	3112.7	3134	3974
		2841	3112	3133	3974
		2840	3111	3131	3973
		2840	3109.29	3130	3971
		2840	3109.17	3130	3971
		2839	3109	3128	3967
		2839	3109	3126	3966
		2839	3108.32	3124	3966
		2839	3108	3124	3966
		2838	3108	3122	3965
		2838	3107	3122	3964
		2836	3106	3122	3963
		2836	3105	3121	3961
		2835	3104	3119	3960
		2835	3103.91	3119	3959
		2835	3101	3118	3958
		2835	3100	3117	3956
		2834	3100	3117	3956
		2829	3099.13	3115	3956
		2829	3098.18	3114	3954
		2829	3098	3112	3953
		2828	3096.15	3111	3953
		2826	3096	3109	3952
		2825	3096	3109	3951
		2825	3094	3108	3951
		2824	3093	3107	3951
		2824	3091.28	3106	3950
		2824	3091	3105	3949
		2823	3090	3104	3949
		2823	3089	3104	3949
		2822	3088	3103	3948
		2822	3088	3103	3947
		2822	3088	3101	3947
		2822	3088	3101	3943
		2821	3087	3099	3942
		2821	3086	3099	3941
		2821	3086	3098	3940
		2818	3085	3097	3940
		2818	3084.95	3097	3939
		2818	3082.52	3096	3937
		2818	3082	3095	3936
		2816	3080.5	3093	3936
		2815	3080.49	3092	3936
		2815	3080	3091	3934
		2815	3078	3090	3934
		2815	3078	3088	3934
		2815	3077.15	3087	3932
		2814	3074	3084	3932
		2813	3073	3084	3931
		2812	3072	3080	3927
		2812	3069.03	3080	3927
		2812	3068.55	3078	3925
		2811	3068	3077	3925
		2811	3068	3077	3923
		2811	3066.94	3074	3920
		2810	3064	3073	3920
		2809	3062.56	3073	3918
		2808	3061	3072	3917
		2808	3061	3071	3917
		2805	3060.76	3069	3913
		2802	3060	3068	3912
		2801	3060	3068	3911
		2801	3059.64	3067	3910
		2800	3059	3067	3908
		2800	3057.21	3066	3908
		2796	3055	3066	3907
		2796	3054.77	3061	3906
		2796	3051.83	3059	3906
		2795	3049.4	3057	3906
		2795	3049	3056	3906
		2795	3046.5	3056	3905
		2794	3046.08	3052	3903
		2793	3045	3051	3900
		2793	3045	3049	3898
		2791	3045	3049	3897
		2791	3044	3049	3896
		2788	3041	3046	3895
		2788	3040.17	3046	3895
		2787	3040.17	3044	3894
		2785	3040	3044	3891
		2785	3038.45	3043	3891
		2783	3038.23	3043	3889
		2782	3038	3042	3889
		2781	3036.28	3038	3887
		2781	3036.28	3037	3887
		2780	3034	3037	3885
		2779	3033.3	3036	3884
		2778	3029.95	3036	3883
		2778	3029	3036	3883
		2777	3029	3035	3882
		2777	3027	3035	3881
		2777	3027	3034	3881
		2777	3025.08	3033	3880
		2775	3024	3032	3880
		2775	3023	3032	3879
		2775	3021	3029	3876
		2774	3021	3028	3874
		2774	3020	3027	3872
		2774	3020	3027	3870
		2773	3019.81	3025	3870
		2773	3018.27	3025	3870
		2772	3017	3023	3868
		2772	3016.26	3021	3867
		2771	3015.99	3017	3867
		2771	3015	3015	3866
		2771	3014	3014	3866
		2769	3012.94	3014	3864
		2769	3011	3013	3862
		2768	3010	3007	3861
		2767	3010	3004	3861
		2766	3009	3004	3860
		2766	3008.21	3003	3859
		2765	3008	3001	3858
		2765	3006.91	2999	3857
		2765	3005.48	2998	3855
		2764	3003	2998	3855
		2764	3002	2997	3854
		2763	3002	2996	3854
		2762	2999	2994	3852
		2762	2999	2992	3852
		2762	2997	2991	3850
		2761	2993	2991	3850
		2761	2993	2991	3850
		2760	2992	2987	3849
		2760	2991.14	2985	3849
		2760	2987	2984	3848
		2760	2986	2983	3848
		2758	2986	2982	3847
		2758	2983	2976	3847
		2758	2982.54	2976	3846
		2756	2982.07	2976	3846
		2755	2981	2973	3845
		2755	2980	2973	3845
		2755	2980	2972	3844
		2754	2980	2971	3844
		2753	2978	2971	3843
		2753	2976	2971	3843
		2753	2972.51	2971	3843
		2752	2972	2970	3842
		2752	2971	2970	3841
		2752	2970	2970	3840
		2752	2969.64	2967	3840
		2752	2969	2967	3840
		2752	2968	2967	3838
		2749	2968	2966	3837
		2748	2965	2965	3836
		2748	2964.73	2964	3836
		2748	2962.78	2964	3835
		2746	2962	2963	3834
		2746	2961	2962	3834
		2745	2959	2962	3833
		2745	2959	2960	3833
		2745	2957	2959	3832
		2745	2955	2958	3832
		2742	2954	2958	3831
		2741	2953.53	2956	3831
		2741	2953	2956	3830
		2740	2952	2956	3827
		2740	2952	2956	3826
		2739	2951	2955	3825
		2738	2951	2955	3819
		2737	2951	2955	3818
		2737	2949	2955	3818
		2737	2948.67	2954	3816
		2736	2947	2953	3812
		2735	2946.71	2953	3812
		2735	2946	2950	3809
		2734	2944.77	2949	3804
		2733	2943	2948	3803
		2732	2942.82	2944	3800
		2732	2941.93	2943	3798
		2732	2939	2940	3798
		2732	2937	2940	3798
		2732	2936.01	2940	3797
		2731	2935	2939	3793
		2730	2934.28	2939	3793
		2729	2934	2936	3793
		2729	2933	2936	3792
		2729	2933	2936	3792
		2729	2932	2936	3791
		2728	2931.42	2935	3791
		2728	2931	2933	3791
		2727	2930.94	2933	3790
		2726	2930	2932	3790
		2726	2926.16	2931	3788
		2725	2925.21	2931	3788
		2724	2923.46	2930	3788
		2724	2921.41	2929	3785
		2724	2918.73	2928	3784
		2724	2918	2928	3782
		2723	2917	2927	3781
		2722	2916	2926	3780
		2722	2916	2925	3776
		2721	2915	2925	3775
		2718	2915	2925	3775
		2718	2914	2924	3774
		2718	2912	2924	3774
		2718	2911	2923	3774
		2718	2910	2922	3772
		2717	2910	2922	3770
		2717	2905.14	2922	3770
		2716	2904	2921	3770
		2715	2904	2921	3769
		2713	2904	2920	3769
		2713	2900.97	2920	3766
		2713	2899.88	2919	3766
		2713	2898.93	2918	3766
		2713	2898	2917	3764
		2713	2896	2917	3764
		2712	2896	2915	3764
		2712	2896	2915	3763
		2712	2895.12	2914	3763
		2711	2893	2913	3762
		2710	2892.69	2912	3761
		2709	2889.37	2912	3755
		2709	2889	2910	3753
		2709	2889	2910	3753
		2708	2888	2907	3753
		2708	2887	2906	3752
		2705	2886.85	2906	3752
		2705	2883.64	2905	3752
		2704	2882	2904	3751
		2704	2882	2904	3751
		2704	2881.01	2904	3750
		2704	2880.29	2904	3748
		2704	2879.43	2903	3748
		2703	2876	2903	3747
		2702	2875	2903	3744
		2701	2874.22	2902	3741
		2701	2874	2901	3741
		2700	2874	2900	3740
		2699	2872.65	2898	3739
		2699	2871.69	2897	3735
		2699	2871.27	2891	3735
		2698	2871	2889	3735
		2698	2871	2888	3733
		2698	2870	2887	3732
		2698	2868	2883	3731
		2696	2868	2882	3731
		2696	2867	2882	3729
		2696	2867	2881	3728
		2695	2866	2881	3727
		2695	2864.05	2880	3727
		2695	2863	2879	3726
		2694	2862.13	2878	3726
		2694	2862	2876	3726
		2693	2861.54	2874	3724
		2693	2861	2873	3723
		2692	2860	2870	3723
		2692	2858	2867	3723
		2692	2857.16	2866	3722
		2692	2857	2866	3720
		2691	2856.19	2862	3720
		2691	2856	2862	3720
		2690	2854.73	2861	3719
		2689	2853	2860	3718
		2689	2853	2860	3718
		2689	2851	2860	3717
		2688	2850	2858	3716
		2687	2849.86	2857	3716
		2686	2849	2857	3715
		2683	2847.91	2856	3715
		2683	2846.94	2854	3714
		2683	2846.37	2854	3713
		2682	2846	2852	3712
		2681	2845	2852	3712
		2681	2843	2852	3711
		2680	2842	2851	3709
		2680	2842	2851	3709
		2680	2841	2851	3708
		2678	2840	2849	3706
		2678	2838	2848	3706
		2678	2835.85	2847	3703
		2676	2835	2847	3701
		2676	2833.51	2845	3701
		2676	2833	2843	3700
		2675	2831.08	2841	3700
		2675	2830	2840	3699
		2674	2829	2839	3699
		2673	2828.69	2839	3698
		2672	2828	2838	3698
		2672	2828	2838	3698
		2672	2827	2838	3697
		2672	2827	2837	3697
		2671	2825	2837	3697
		2670	2824	2837	3696
		2670	2823.57	2837	3696
		2669	2822.47	2835	3695
		2668	2821.63	2835	3695
		2668	2820	2832	3695
		2667	2820	2832	3694
		2667	2819.61	2831	3691
		2667	2819	2831	3691
		2665	2819	2830	3689
		2665	2818.71	2830	3688
		2664	2818	2829	3687
		2662	2818	2829	3687
		2662	2816	2826	3687
		2662	2815	2825	3687
		2662	2814.81	2824	3686
		2660	2814	2824	3685
		2659	2814	2824	3684
		2659	2814	2824	3683
		2659	2813.62	2822	3682
		2659	2813	2821	3681
		2658	2813	2819	3681
		2658	2811	2819	3681
		2657	2811	2818	3681
		2657	2807	2818	3679
		2656	2804.59	2818	3679
		2655	2804.32	2818	3678
		2655	2804	2817	3678
		2654	2803.36	2816	3678
		2652	2802	2816	3676
		2652	2801	2814	3676
		2652	2800.02	2814	3676
		2651	2799	2812	3675
		2650	2798.75	2811	3674
		2648	2797	2811	3674
		2648	2795.24	2811	3673
		2646	2794	2809	3672
		2646	2793	2808	3672
		2645	2791.89	2807	3672
		2645	2791	2807	3671
		2644	2791	2805	3671
		2644	2791	2804	3670
		2644	2790.46	2803	3667
		2644	2789.48	2803	3666
		2643	2789.03	2802	3665
		2642	2789	2801	3664
		2642	2788	2800	3663
		2642	2788	2800	3663
		2642	2787.56	2799	3662
		2642	2787	2799	3662
		2641	2786.16	2798	3662
		2639	2784.25	2797	3661
		2639	2784	2796	3661
		2637	2783.66	2794	3659
		2636	2782.34	2792	3659
		2635	2781	2792	3658
		2635	2780	2789	3657
		2635	2779.95	2787	3657
		2635	2779.95	2784	3654
		2635	2779.54	2784	3654
		2632	2775	2782	3653
		2631	2772.78	2782	3652
		2631	2772	2782	3652
		2630	2772	2782	3651
		2630	2771	2780	3651
		2628	2770	2779	3649
		2628	2769	2779	3649
		2627	2768	2779	3648
		2627	2768	2778	3648
		2627	2767	2778	3648
		2626	2766	2777	3648
		2625	2765.65	2775	3648
		2625	2765.14	2775	3647
		2623	2764.68	2774	3646
		2622	2764.19	2773	3646
		2622	2763.23	2773	3645
		2622	2762.73	2772	3645
		2621	2762	2772	3644
		2621	2761.79	2769	3641
		2620	2761.55	2769	3640
		2620	2761	2768	3639
		2618	2761	2768	3639
		2618	2761	2767	3639
		2617	2760	2767	3638
		2617	2759.81	2767	3637
		2616	2759	2767	3636
		2616	2757.97	2766	3636
		2615	2757	2765	3635
		2614	2757	2765	3634
		2613	2756	2764	3634
		2611	2753	2764	3631
		2610	2752	2761	3630
		2609	2751.28	2761	3630
		2608	2751.28	2760	3630
		2608	2749.37	2760	3629
		2608	2748	2756	3628
		2608	2747	2753	3627
		2607	2746	2753	3626
		2606	2745	2752	3625
		2606	2745	2752	3623
		2605	2743.16	2750	3618
		2605	2742	2749	3618
		2605	2741.31	2748	3617
		2604	2741	2747	3616
		2603	2740	2747	3616
		2602	2740	2746	3616
		2602	2739	2746	3616
		2602	2738	2745	3614
		2602	2738	2745	3613
		2601	2737.42	2745	3612
		2601	2736	2744	3611
		2601	2735.03	2742	3611
		2599	2735	2741	3610
		2598	2734	2740	3610
		2598	2733.6	2739	3610
		2597	2731.69	2739	3608
		2597	2730	2738	3608
		2595	2730	2738	3608
		2594	2729.3	2738	3606
		2594	2729	2737	3605
		2593	2729	2736	3604
		2593	2728	2736	3603
		2593	2727	2735	3602
		2592	2725.96	2735	3601
		2592	2724.62	2733	3599
		2592	2723	2733	3599
		2592	2723	2732	3598
		2592	2723	2732	3597
		2592	2722	2732	3596
		2592	2721	2731	3595
		2590	2720.87	2729	3594
		2590	2720	2728	3594
		2590	2720	2727	3591
		2590	2719	2726	3590
		2589	2719	2725	3589
		2589	2718	2724	3589
		2589	2717	2724	3587
		2588	2716.98	2724	3587
		2588	2716.88	2723	3586
		2587	2716	2723	3586
		2587	2715	2722	3585
		2587	2714.49	2722	3584
		2586	2714	2720	3584
		2585	2713	2720	3581
		2585	2711	2717	3581
		2583	2709.47	2716	3581
		2583	2708	2716	3578
		2582	2708	2716	3577
		2582	2707	2715	3575
		2580	2706.76	2715	3575
		2580	2706	2715	3574
		2579	2706	2714	3574
		2579	2705.78	2713	3574
		2579	2704	2713	3573
		2578	2703	2713	3572
		2578	2702	2712	3571
		2577	2700	2710	3570
		2577	2700	2709	3569
		2577	2699.68	2708	3569
		2576	2699	2707	3569
		2575	2697.02	2707	3566
		2575	2696.05	2707	3565
		2575	2693	2707	3565
		2574	2693	2706	3564
		2573	2692.03	2706	3564
		2573	2692	2706	3564
		2573	2691	2704	3564
		2572	2690.69	2703	3562
		2571	2689.23	2703	3561
		2571	2689	2702	3559
		2571	2688.26	2702	3559
		2571	2688.26	2700	3558
		2570	2687	2700	3558
		2569	2686	2699	3557
		2568	2685.34	2698	3556
		2568	2685	2698	3554
		2567	2685	2698	3554
		2566	2683.39	2697	3553
		2566	2683	2697	3553
		2566	2682.42	2696	3553
		2566	2682	2696	3553
		2565	2682	2696	3552
		2564	2681.54	2695	3551
		2564	2681	2695	3551
		2564	2679	2694	3551
		2562	2678.04	2694	3551
		2562	2678	2693	3551
		2562	2678	2691	3549
		2562	2677.22	2686	3548
		2562	2676	2686	3548
		2561	2675	2684	3544
		2560	2675	2684	3543
		2559	2675	2683	3543
		2559	2675	2683	3543
		2559	2674	2683	3542
		2559	2672.54	2682	3540
		2558	2672	2679	3539
		2558	2670.53	2678	3537
		2558	2670	2678	3536
		2556	2669.57	2678	3536
		2556	2669.28	2675	3536
		2556	2669.23	2675	3533
		2555	2669.1	2675	3532
		2555	2669	2675	3531
		2555	2668.28	2675	3531
		2554	2668	2674	3531
		2553	2667.81	2673	3531
		2553	2666	2673	3530
		2553	2666	2673	3527
		2552	2665	2670	3527
		2551	2665	2667	3526
		2550	2665	2667	3525
		2549	2665	2666	3520
		2549	2664	2666	3519
		2549	2664	2665	3518
		2548	2663	2663	3518
		2548	2663	2663	3517
		2547	2661	2661	3516
		2546	2660	2661	3515
		2546	2660	2660	3514
		2546	2659.54	2660	3513
		2545	2659	2660	3511
		2544	2658	2659	3511
		2542	2658	2659	3510
		2542	2658	2658	3510
		2542	2657	2658	3509
		2542	2656.19	2654	3509
		2541	2656.19	2654	3508
		2541	2656	2654	3508
		2540	2655	2654	3506
		2540	2654	2653	3503
		2539	2653	2653	3503
		2538	2653	2653	3502
		2537	2651	2653	3501
		2536	2651	2650	3501
		2536	2651	2650	3500
		2536	2650	2650	3499
		2536	2648.55	2650	3498
		2534	2648	2649	3497
		2532	2646.98	2649	3497
		2532	2646	2648	3495
		2532	2645.91	2648	3493
		2531	2644.25	2647	3493
		2530	2643.19	2647	3492
		2530	2643	2646	3489
		2530	2643	2646	3489
		2530	2642.82	2645	3489
		2529	2642	2643	3489
		2529	2642	2640	3489
		2528	2640.56	2640	3488
		2528	2639.57	2640	3487
		2528	2639.49	2639	3486
		2527	2639.47	2639	3483
		2527	2638.61	2639	3483
		2527	2638	2638	3482
		2526	2636.67	2636	3482
		2526	2636.18	2636	3481
		2526	2636	2635	3480
		2526	2636	2635	3479
		2525	2634	2634	3478
		2525	2633	2634	3477
		2525	2632	2634	3477
		2525	2632	2633	3476
		2523	2631.83	2632	3475
		2523	2631.31	2631	3475
		2522	2630.34	2630	3474
		2522	2630.34	2629	3474
		2522	2630	2629	3472
		2521	2629	2629	3472
		2521	2629	2628	3471
		2520	2629	2628	3470
		2519	2626	2627	3465
		2518	2624.72	2627	3463
		2518	2624	2626	3463
		2518	2623.7	2625	3462
		2518	2623	2625	3462
		2518	2622.27	2625	3462
		2518	2622.27	2625	3460
		2518	2618.66	2623	3459
		2518	2618.57	2623	3459
		2518	2618.17	2623	3456
		2518	2618	2622	3455
		2517	2618	2622	3454
		2516	2617	2621	3453
		2516	2616.06	2621	3453
		2516	2616	2621	3453
		2514	2616	2620	3452
		2513	2615.58	2619	3450
		2512	2615.25	2618	3449
		2512	2615	2618	3449
		2512	2615	2618	3449
		2512	2615	2617	3448
		2512	2614	2617	3448
		2512	2613	2617	3448
		2511	2613	2615	3446
		2511	2610.32	2614	3445
		2511	2608.41	2612	3444
		2510	2607	2612	3444
		2510	2607	2611	3444
		2509	2607	2610	3443
		2508	2606	2610	3443
		2508	2604.84	2609	3442
		2508	2604.05	2608	3442
		2508	2602	2607	3441
		2508	2602	2605	3441
		2508	2602	2605	3441
		2507	2602	2603	3440
		2506	2602	2602	3440
		2506	2601	2601	3440
		2505	2600.29	2601	3437
		2505	2600	2600	3437
		2504	2599	2599	3436
		2503	2598	2599	3435
		2503	2596.94	2599	3435
		2503	2596	2599	3435
		2502	2596	2598	3435
		2502	2595.84	2598	3433
		2502	2595.29	2597	3432
		2501	2594.08	2597	3432
		2500	2594	2597	3432
		2500	2594	2597	3432
		2500	2594	2597	3432
		2500	2593.95	2596	3431
		2499	2592.17	2596	3430
		2498	2592	2595	3430
		2497	2592	2594	3430
		2497	2592	2594	3426
		2495	2591.89	2593	3425
		2495	2591	2592	3424
		2495	2590	2592	3423
		2495	2588	2589	3423
		2495	2588	2589	3423
		2494	2588	2589	3423
		2494	2586.91	2588	3423
		2493	2586.91	2587	3422
		2492	2586.91	2586	3422
		2492	2586	2586	3422
		2492	2585.48	2586	3421
		2492	2585	2583	3420
		2491	2584.52	2582	3420
		2491	2584	2581	3419
		2491	2584	2581	3418
		2490	2583.54	2580	3417
		2489	2583	2579	3416
		2488	2583	2579	3416
		2488	2582.76	2578	3412
		2488	2582	2578	3412
		2488	2582	2578	3411
		2488	2581	2577	3409
		2488	2581	2575	3406
		2485	2580.7	2575	3404
		2485	2580.7	2575	3402
		2484	2577	2574	3402
		2484	2577	2574	3401
		2482	2576.91	2573	3400
		2482	2575	2572	3399
		2482	2574.96	2571	3399
		2481	2573.88	2571	3399
		2481	2573	2570	3395
		2481	2573	2569	3395
		2480	2572.76	2568	3394
		2479	2572.42	2568	3394
		2478	2572	2567	3394
		2478	2571.91	2567	3393
		2478	2571.14	2566	3393
		2477	2569	2565	3392
		2477	2568	2565	3389
		2476	2567.06	2565	3389
		2476	2567	2564	3388
		2476	2567	2563	3387
		2476	2567	2563	3385
		2476	2567	2563	3384
		2476	2566	2562	3384
		2475	2566	2562	3384
		2472	2566	2561	3384
		2471	2564	2560	3383
		2471	2564	2560	3381
		2470	2564	2560	3380
		2469	2563.5	2560	3379
		2469	2563	2559	3379
		2468	2562.19	2559	3379
		2467	2560.15	2558	3378
		2467	2560	2557	3378
		2467	2557.97	2557	3378
		2466	2552.95	2556	3377
		2466	2552	2556	3376
		2465	2551	2555	3376
		2465	2551	2555	3374
		2465	2551	2554	3373
		2465	2550	2554	3372
		2465	2549	2554	3372
		2462	2549	2554	3371
		2462	2548.08	2553	3371
		2461	2548	2553	3370
		2461	2548	2553	3370
		2460	2548	2552	3369
		2459	2548	2551	3367
		2459	2546.3	2551	3365
		2458	2546	2550	3364
		2458	2545	2549	3363
		2458	2544.67	2547	3363
		2457	2543.43	2547	3363
		2456	2543.21	2546	3363
		2456	2543	2546	3363
		2456	2542.47	2546	3361
		2455	2541	2545	3360
		2455	2540	2545	3359
		2455	2540	2544	3358
		2454	2540	2543	3357
		2453	2539.61	2542	3357
		2453	2538.56	2541	3356
		2452	2538	2537	3355
		2452	2537	2537	3355
		2452	2537	2537	3354
		2450	2536.74	2536	3354
		2450	2535	2536	3353
		2450	2533	2535	3352
		2449	2531	2534	3352
		2449	2530	2533	3351
		2449	2530	2532	3351
		2449	2529	2531	3349
		2448	2527.67	2530	3347
		2447	2526	2530	3345
		2447	2526	2530	3345
		2447	2525	2529	3344
		2446	2525	2528	3343
		2446	2524	2528	3343
		2446	2524	2528	3342
		2445	2524	2528	3342
		2444	2523.36	2527	3340
		2444	2522.77	2526	3339
		2442	2522	2526	3336
		2442	2522	2526	3336
		2441	2521	2525	3336
		2440	2520.82	2524	3334
		2440	2520.02	2523	3332
		2440	2519	2523	3331
		2439	2518.88	2523	3330
		2438	2518	2522	3330
		2437	2518	2522	3330
		2436	2518	2521	3329
		2435	2518	2521	3329
		2435	2516.67	2521	3329
		2435	2515	2518	3329
		2435	2513	2518	3326
		2433	2512.55	2517	3326
		2433	2512.06	2517	3326
		2433	2511	2516	3325
		2433	2511	2516	3325
		2431	2510.94	2515	3324
		2429	2509.03	2514	3322
		2429	2509	2514	3322
		2428	2508	2514	3322
		2428	2507.31	2513	3321
		2427	2507	2512	3318
		2426	2507	2512	3316
		2425	2507	2512	3316
		2424	2507	2511	3316
		2424	2506.64	2511	3316
		2424	2506.22	2511	3316
		2422	2506	2511	3315
		2422	2506	2510	3314
		2420	2505	2510	3313
		2419	2504.73	2509	3313
		2419	2503.77	2509	3312
		2418	2503	2509	3311
		2417	2499.47	2509	3310
		2417	2497	2508	3309
		2417	2497	2508	3309
		2415	2496.97	2508	3309
		2415	2496	2508	3309
		2415	2496	2506	3308
		2415	2495	2505	3307
		2415	2494	2505	3307
		2415	2493	2505	3307
		2413	2492	2505	3306
		2413	2492	2505	3305
		2412	2491.69	2503	3303
		2412	2489.91	2503	3303
		2411	2489	2503	3303
		2411	2489	2502	3302
		2411	2488.48	2502	3302
		2410	2488	2502	3301
		2410	2487.72	2501	3301
		2410	2486	2501	3300
		2409	2486	2500	3300
		2409	2484	2497	3298
		2408	2483	2497	3298
		2408	2483	2497	3297
		2408	2482.95	2496	3297
		2407	2482.75	2495	3295
		2406	2481.33	2495	3294
		2406	2481	2495	3294
		2406	2481	2495	3293
		2406	2480.8	2494	3293
		2405	2480	2493	3292
		2405	2479.94	2493	3289
		2403	2479.4	2491	3289
		2402	2479	2491	3287
		2401	2478.45	2490	3287
		2400	2478	2489	3285
		2400	2478	2488	3285
		2400	2478	2487	3285
		2399	2478	2487	3285
		2399	2475	2486	3284
		2398	2474	2486	3282
		2398	2474	2485	3281
		2398	2473.19	2485	3277
		2397	2473	2484	3276
		2397	2472.95	2484	3275
		2396	2471	2483	3274
		2395	2470.69	2483	3273
		2395	2470	2483	3272
		2394	2469.71	2481	3272
		2394	2469	2480	3272
		2394	2469	2480	3271
		2393	2468.02	2480	3269
		2393	2468	2479	3269
		2392	2467	2478	3265
		2392	2466	2478	3261
		2392	2466	2476	3259
		2391	2465.82	2476	3258
		2389	2464.59	2476	3258
		2389	2464	2474	3257
		2387	2464	2473	3256
		2387	2464	2472	3255
		2387	2463	2472	3255
		2384	2462	2472	3252
		2382	2458	2472	3252
		2382	2457	2471	3252
		2382	2457	2470	3252
		2382	2456	2470	3251
		2382	2455.6	2469	3249
		2381	2454.63	2466	3247
		2381	2454	2465	3247
		2381	2454	2465	3246
		2381	2453	2464	3245
		2379	2452	2463	3244
		2379	2451	2463	3244
		2378	2451	2461	3244
		2378	2451	2461	3244
		2378	2451	2461	3244
		2378	2451	2461	3244
		2377	2450.25	2461	3243
		2377	2450	2460	3243
		2376	2448.61	2458	3239
		2376	2448	2454	3239
		2376	2446	2453	3239
		2376	2445	2452	3238
		2375	2445	2451	3238
		2375	2444.4	2451	3236
		2375	2443	2450	3232
		2374	2442.61	2450	3232
		2374	2442	2450	3231
		2373	2440	2450	3231
		2373	2438.79	2449	3230
		2373	2438	2448	3230
		2372	2438	2448	3228
		2372	2438	2447	3228
		2372	2437	2446	3228
		2372	2437	2445	3226
		2371	2436	2445	3226
		2370	2435	2444	3225
		2370	2434.67	2444	3225
		2370	2434	2444	3224
		2370	2432	2443	3224
		2368	2431	2443	3223
		2368	2430	2442	3222
		2368	2430	2442	3222
		2367	2429	2442	3221
		2365	2428	2441	3221
		2365	2428	2441	3220
		2365	2427.8	2440	3219
		2364	2427	2440	3219
		2364	2427	2440	3217
		2364	2427	2439	3216
		2364	2427	2438	3215
		2362	2427	2437	3213
		2362	2426.84	2436	3212
		2360	2426	2436	3212
		2359	2426	2435	3211
		2358	2425	2435	3211
		2357	2424	2434	3210
		2357	2422.54	2434	3209
		2357	2422	2434	3208
		2357	2422	2434	3208
		2357	2420.63	2434	3208
		2356	2420.15	2434	3205
		2354	2420	2433	3204
		2354	2419	2432	3204
		2354	2418	2430	3203
		2354	2418	2430	3202
		2353	2417	2429	3202
		2352	2416	2429	3201
		2352	2415	2429	3200
		2351	2412	2428	3200
		2350	2410.6	2427	3199
		2350	2410.6	2427	3199
		2350	2409	2426	3198
		2349	2409	2426	3198
		2349	2409	2425	3196
		2349	2408	2424	3196
		2348	2408	2424	3196
		2348	2408	2424	3195
		2348	2408	2424	3194
		2347	2408	2423	3193
		2347	2408	2421	3192
		2347	2407	2421	3191
		2346	2407	2420	3189
		2346	2406	2420	3188
		2346	2405.46	2418	3184
		2345	2405	2418	3184
		2345	2404.98	2417	3184
		2345	2404.86	2416	3184
		2344	2404	2414	3183
		2343	2403.52	2413	3183
		2342	2403.52	2413	3182
		2342	2403	2412	3182
		2342	2401.57	2412	3182
		2342	2401	2411	3181
		2342	2400	2411	3180
		2342	2399	2411	3180
		2341	2399	2410	3180
		2341	2398	2409	3180
		2340	2398	2409	3180
		2340	2398	2408	3177
		2339	2397.22	2408	3176
		2338	2397	2406	3175
		2338	2396.26	2405	3175
		2338	2395	2405	3174
		2337	2395	2405	3174
		2336	2395	2405	3174
		2335	2393	2403	3173
		2335	2392.44	2401	3173
		2335	2392	2401	3173
		2334	2392	2399	3172
		2334	2392	2398	3172
		2334	2391.96	2397	3172
		2333	2391	2397	3171
		2333	2389	2397	3171
		2332	2388.55	2397	3170
		2332	2387	2395	3170
		2331	2384	2395	3170
		2330	2382.8	2394	3170
		2329	2382	2394	3166
		2329	2381	2394	3165
		2329	2381	2393	3165
		2328	2380	2393	3161
		2328	2380	2393	3161
		2327	2380	2393	3161
		2327	2380	2392	3160
		2326	2379	2390	3159
		2325	2377.23	2390	3159
		2325	2377	2389	3156
		2324	2375.22	2389	3155
		2323	2375	2388	3155
		2323	2375	2388	3154
		2322	2374.76	2388	3153
		2321	2372.85	2387	3153
		2321	2372.85	2386	3150
		2321	2372	2386	3149
		2321	2372	2385	3149
		2320	2369	2385	3148
		2319	2368	2383	3147
		2319	2367	2382	3146
		2318	2367	2382	3146
		2318	2367	2381	3146
		2318	2366	2381	3145
		2317	2364	2381	3144
		2317	2363.77	2380	3144
		2317	2363.7	2379	3143
		2316	2363	2378	3142
		2316	2363	2378	3140
		2315	2363	2377	3139
		2314	2362.91	2377	3139
		2314	2362.34	2377	3138
		2313	2361.86	2376	3138
		2313	2360.55	2376	3138
		2313	2360	2375	3137
		2313	2359	2374	3136
		2313	2359	2374	3136
		2312	2358.25	2374	3136
		2312	2358	2374	3135
		2312	2358	2374	3135
		2311	2357	2374	3135
		2311	2356.6	2374	3134
		2311	2356	2374	3134
		2310	2356	2373	3133
		2309	2356	2373	3133
		2308	2355.6	2373	3131
		2308	2355	2373	3130
		2308	2355	2372	3129
		2307	2354	2372	3128
		2307	2353.87	2372	3127
		2307	2353	2369	3127
		2306	2353	2369	3127
		2306	2352.3	2367	3126
		2306	2352	2367	3126
		2306	2350.13	2365	3125
		2305	2350	2365	3125
		2305	2349.84	2365	3125
		2305	2349.66	2365	3125
		2305	2349	2365	3124
		2305	2348	2365	3123
		2305	2348	2364	3123
		2304	2347.52	2364	3122
		2303	2347	2363	3121
		2302	2347	2363	3121
		2302	2346	2361	3121
		2302	2342.08	2359	3121
		2302	2342	2359	3119
		2301	2341.79	2358	3119
		2299	2341	2358	3118
		2299	2339.88	2357	3118
		2299	2339.76	2356	3117
		2298	2339	2356	3116
		2297	2338	2356	3115
		2297	2337	2355	3115
		2295	2337	2355	3114
		2295	2335.5	2354	3113
		2295	2335	2352	3113
		2295	2335	2352	3111
		2295	2334	2351	3110
		2294	2334	2350	3110
		2293	2333.32	2349	3107
		2293	2330	2349	3106
		2292	2330	2348	3105
		2292	2329.84	2348	3104
		2292	2329	2348	3104
		2291	2328.41	2348	3104
		2290	2328	2348	3103
		2289	2327.88	2347	3103
		2289	2326.98	2346	3103
		2289	2326	2345	3102
		2288	2325.51	2345	3102
		2288	2325	2345	3101
		2288	2325	2345	3101
		2285	2324	2345	3100
		2285	2323.63	2344	3098
		2285	2323	2344	3098
		2284	2323	2342	3098
		2284	2322	2341	3098
		2284	2321.25	2340	3098
		2284	2321	2339	3098
		2283	2320	2338	3096
		2283	2319.35	2338	3096
		2283	2319	2337	3096
		2282	2319	2337	3095
		2282	2318.85	2336	3094
		2282	2318.38	2335	3094
		2281	2317	2333	3093
		2281	2317	2333	3092
		2279	2315.58	2332	3092
		2279	2315.42	2332	3092
		2279	2315.03	2331	3091
		2278	2315	2330	3091
		2277	2315	2330	3091
		2277	2313.47	2330	3091
		2276	2313.35	2328	3089
		2276	2312.98	2328	3089
		2276	2312	2327	3089
		2276	2312	2326	3089
		2275	2312	2325	3089
		2275	2311	2325	3088
		2275	2310	2324	3087
		2275	2310	2324	3086
		2274	2310	2323	3083
		2274	2309.42	2323	3082
		2274	2309	2322	3082
		2273	2309	2321	3082
		2273	2308.82	2321	3081
		2273	2307	2321	3079
		2272	2307	2321	3078
		2272	2306	2320	3077
		2271	2306	2319	3077
		2271	2305.48	2318	3075
		2271	2305	2318	3075
		2271	2305	2317	3073
		2270	2305	2316	3073
		2269	2304.71	2316	3072
		2269	2304	2316	3072
		2269	2303	2315	3072
		2269	2303	2315	3072
		2268	2303	2314	3071
		2268	2301.79	2314	3071
		2268	2301.65	2313	3070
		2267	2301.3	2312	3067
		2267	2300.22	2312	3067
		2266	2298	2312	3066
		2265	2298	2311	3065
		2264	2296.87	2311	3064
		2264	2296	2311	3064
		2262	2296	2310	3064
		2262	2295	2310	3064
		2262	2294.01	2310	3063
		2262	2294	2309	3060
		2262	2294	2309	3059
		2262	2293	2308	3059
		2261	2292.54	2308	3058
		2261	2291	2307	3057
		2261	2290	2307	3057
		2259	2290	2306	3055
		2258	2289.62	2306	3053
		2258	2288	2305	3053
		2257	2287	2304	3051
		2257	2286	2303	3050
		2256	2286	2302	3050
		2256	2285	2302	3050
		2255	2285	2301	3050
		2254	2284.27	2301	3049
		2254	2284	2298	3049
		2254	2284	2298	3048
		2253	2284	2296	3047
		2253	2282	2295	3047
		2253	2281	2295	3046
		2253	2281	2294	3046
		2252	2281	2292	3046
		2252	2281	2292	3044
		2252	2281	2291	3043
		2252	2281	2291	3041
		2252	2281	2290	3041
		2251	2280.15	2290	3040
		2251	2279.89	2289	3039
		2251	2279	2288	3039
		2250	2278.43	2288	3038
		2250	2278	2287	3035
		2249	2277	2287	3035
		2248	2277	2286	3035
		2248	2276	2286	3035
		2248	2274	2286	3034
		2248	2274	2286	3034
		2247	2273.94	2286	3032
		2247	2273	2285	3031
		2246	2273	2284	3031
		2246	2272	2284	3030
		2245	2271.55	2284	3030
		2244	2271.07	2284	3029
		2244	2271.07	2283	3029
		2243	2271	2282	3029
		2243	2271	2281	3025
		2242	2270.12	2281	3025
		2242	2270	2280	3023
		2241	2270	2278	3023
		2241	2269.25	2278	3022
		2241	2269	2278	3021
		2241	2269	2277	3021
		2240	2268	2277	3020
		2240	2268	2276	3020
		2239	2267.57	2276	3020
		2239	2267.26	2276	3019
		2239	2267.26	2276	3019
		2239	2267.25	2274	3018
		2238	2267	2274	3016
		2238	2266	2273	3016
		2238	2266	2273	3016
		2238	2266	2272	3016
		2236	2265.82	2272	3016
		2235	2265.82	2272	3014
		2235	2265.77	2271	3013
		2235	2265.67	2271	3013
		2235	2265.34	2271	3011
		2235	2265.34	2271	3011
		2234	2265.34	2271	3011
		2234	2265	2270	3010
		2234	2265	2270	3009
		2234	2264	2269	3009
		2233	2264	2269	3007
		2233	2263.34	2269	3005
		2232	2262	2268	3005
		2232	2260	2266	3004
		2231	2258.47	2266	3004
		2231	2258	2265	3003
		2230	2257	2265	3003
		2230	2257	2264	3003
		2229	2256.52	2264	3003
		2228	2255.78	2264	3003
		2228	2254.35	2264	3002
		2228	2254	2262	3002
		2228	2254	2261	3000
		2228	2254	2261	3000
		2228	2252.92	2261	3000
		2227	2252	2260	3000
		2227	2251.17	2260	2999
		2227	2250	2260	2997
		2227	2250	2260	2996
		2226	2249.09	2259	2996
		2226	2249	2259	2995
		2226	2249	2259	2995
		2225	2248	2258	2994
		2225	2248	2258	2994
		2225	2248	2257	2994
		2224	2247.76	2257	2991
		2223	2246	2257	2991
		2223	2246	2256	2990
		2223	2246	2255	2990
		2223	2246	2255	2989
		2222	2245	2255	2989
		2222	2245	2254	2987
		2222	2243	2254	2987
		2222	2243	2253	2985
		2221	2243	2252	2985
		2220	2242	2251	2985
		2220	2240.97	2251	2984
		2220	2240.95	2251	2984
		2219	2240	2250	2982
		2218	2239.54	2250	2981
		2218	2239.49	2249	2979
		2218	2238.58	2249	2979
		2217	2238.58	2248	2979
		2217	2238.58	2247	2978
		2216	2238.58	2247	2978
		2215	2238	2247	2977
		2215	2237	2247	2977
		2215	2236.57	2246	2976
		2214	2236.08	2246	2975
		2214	2236	2246	2974
		2213	2236	2245	2973
		2213	2235.24	2244	2972
		2213	2235.24	2243	2972
		2212	2235.11	2243	2969
		2210	2235	2243	2969
		2210	2235	2240	2969
		2210	2235	2239	2968
		2210	2234	2239	2967
		2209	2234	2239	2966
		2209	2234	2238	2964
		2209	2233	2238	2964
		2208	2232	2236	2962
		2208	2232	2236	2961
		2207	2232	2236	2959
		2207	2231.41	2236	2959
		2206	2231.41	2234	2958
		2206	2231	2234	2958
		2206	2230.94	2234	2957
		2205	2229.27	2232	2957
		2205	2228.93	2232	2954
		2205	2228.78	2231	2953
		2205	2227.57	2231	2953
		2205	2226.64	2229	2953
		2204	2224	2229	2953
		2203	2224	2228	2952
		2202	2223	2228	2951
		2202	2223	2227	2951
		2202	2220.02	2227	2949
		2201	2220	2226	2949
		2201	2219.95	2226	2949
		2200	2219.47	2225	2949
		2200	2219.25	2225	2948
		2200	2218.56	2223	2948
		2199	2218	2223	2947
		2198	2217.56	2222	2947
		2198	2216.61	2222	2947
		2198	2216	2221	2947
		2197	2216	2221	2945
		2197	2216	2221	2945
		2196	2215.65	2219	2945
		2196	2215.23	2217	2945
		2196	2215	2216	2945
		2195	2215	2216	2944
		2195	2215	2215	2943
		2195	2214.21	2215	2943
[truncated: 9,457 more rows]
[truncated: 19 more columns]

## Sheet: FIGURE 8
FIGURE 8A							FIGURE 8B												FIGURE 8C
																					PPARγ
																					6m BlAJ	12m BlAJ	12m BlAJ+ONX	12m C57Bl
		%OilRED+ tissue							%WGA+ cells					%WGA+ TR7+ cells						2^-ΔΔCt	0.000398468	0.0004685	0.0001962	0.0001238
		6m BlAJ	12m BlAJ	12m BlAJ+ONX	12m C57Bl				6m BlAJ	12m BlAJ	12m BlAJ+ONX	12m C57Bl		6m BlAJ	12m BlAJ	12m BlAJ+ONX	12m C57Bl				0.000311045	0.0005478	0.0001646	5.792e-05
		2.46353	17.9121	8.26617	2.17602				9.02938	8.40708	8.96224	7.90495		1.81323	2.30865	1.86691	2.02483				0.000122013	0.0004069	0.0001928	0.0001777
		2.4411	13.5954	7.91805	2.11339				5.85409	10.8354	6.95887	8.59328		0.810717	1.90979	0.810221	2.23305				0.000150916	0.0006163	0.0003297	6.578e-05
		2.37326	9.17624	6.29907	2.08508				5.04609	7.4724	4.40526	6.5609		1.1674	1.88508	0.985242	2.05562				4.7366e-05	0.000512	0.0001634	7.6982e-05
		2.33111	9.0041	5.75773	1.93204				4.73724	11.1837	7.06302	6.34694		1.63776	2.58322	1.81314	2.19217				9.02921e-05	0.0004919	0.0001967	8.8369e-05
		2.32	8.21513	5.32193	1.92223				11.307	5.15029	6.24362	7.4132		0.671647	1.60356	0.63876	2.1628				6.65343e-05		0.0001785
		2.21148	7.64066	5.20673	1.81569				7.81776	13.1742	10.4469	7.13321		1.07838	1.94154	1.03512	2.10335				7.88222e-05		0.0002113
		2.11413	7.38559	5.16521	1.81569				4.86414	13.0503	8.15892	6.87963		0.961099	2.458	0.834307	2.10039						0.0002554
		2.01447	7.12857	5.01169	1.80157				4.36967	3.26659	6.6444	6.82699		0.548834	1.77402	0.489743	2.07579
		2.01254	6.92894	4.98965	1.79288				4.08085	5.53602	8.24063	5.69572		0.97618	2.25355	0.909923	2.00751
		2.01245	6.92703	4.97794	1.79115				6.74237	8.85731	6.42434	6.5867		1.00227	2.06963	1.00773	1.70791
		2.00232	6.78459	4.91385	1.77931				8.42409	14.0618	7.80048	5.73329		2.84697	3.64196	2.58143	1.58611		FIGURE 8D
		1.95217	6.48426	4.88545	1.77424				8.81016	12.229	13.7654	4.66216		3.18912	4.89916	3.26903	1.57225				ADIPONECTIN/actin					MMP9/actin					Perilipin/actin					MMP2/actin
		1.89712	5.99306	4.66867	1.70382				7.5438	9.6228	6.94992	5.53751		2.21806	2.73244	2.20554	1.5326				6m BlAJ	12m BlAJ	12m BlAJ+ONX	12m C57Bl		6m BlAJ	12m BlAJ	12m BlAJ+ONX	12m C57Bl		6m BlAJ	12m BlAJ	12m BlAJ+ONX	12m C57Bl		6m BlAJ	12m BlAJ	12m BlAJ+ONX	12m C57Bl
		1.88749	5.69526	4.57003	1.64386				9.25795	6.40701	5.06723	5.1242		1.73061	1.35848	1.66938	1.52728				0.642232	1.52073	1.33893	1.00257		0.239236	1.73983	1.31299	0.614487		0.68586	1.14281	1.09439	0.425716		0.272877	1.18631	1.0689	0.413654
		1.81257	5.56627	4.54531	1.62333				5.95183	15.4454	6.23026	5.1242		1.98348	2.23931	1.60408	1.22455				0.956613	1.59755	1.3834	1.05404		0.649217	1.88004	1.083	0.402564		0.670155	1.83042	1.48688	0.174261		0.455856	0.887799	1.21664	0.351331
		1.74878	5.53302	4.52182	1.62003				13.4924	7.42822	9.42822	4.84239		2.80884	2.83144	2.9249	1.13093				1.22453	1.37918	1.0635	0.965029		0.954683	1.72052	1.01194	0.123339		0.806007	1.6991	0.539218	0.557535		0.720307	1.73966	0.659254	0.473981
		1.72695	5.50351	4.41229	1.60078				10.5657	11.3307	5.0602	4.44911		3.22012	2.43296	2.32142	1.05553
		1.6687	5.37462	4.38183	1.50893				6.74237	11.3433	3.79341	4.40958		1.17537	2.64885	1.00773	0.839515
		1.66548	5.35624	4.29949	1.47027				7.0189	10.0042	7.78498	4.34279		0.877328	1.46621	0.79989	0.826545
		1.6651	5.32483	4.05503	1.43865				5.50899	13.2692	6.16349	4.30427		1.02508	2.2224	0.797261	0.55603
		1.66002	5.31248	3.91169	1.3682				8.64176	17.6293	9.60266	4.29276		3.28468	3.56279	2.70138	0.517161
		1.6447	5.18146	3.65783	1.36585				6.37157	11.4909	3.36514	4.26762		1.59646	1.38967	1.36153	0.513656
		1.55478	5.0413	3.45526	1.33672				7.48488	8.05813	5.70082	4.04724		1.78948	2.33211	1.48373	0.355864
		1.55211	5.01961	3.34494	1.28962				6.4661	9.43345	8.47585	3.02753		1.6522	2.30999	1.37923	0.338277
		1.519	4.82661	3.32509	1.28266				7.10071	3.99681	8.48699	2.91976		1.59032	1.85179	1.38402	0.33075
		1.44144	4.70859	3.26536	1.23572				7.2862	3.66361	8.43099	2.67443		1.81068	1.7588	1.28283	0.324902
		1.44126	4.65282	3.13637	1.16722				0.908784	4.40167	6.02095	1.04219		1.26371	1.25876	5.8624	0.219332
		1.44103	4.57406	3.07396	1.02093				6.68119	10.436	7.03078	0.961327		0.984553	1.34923	1.0075	0.202679
		1.44102	4.53258	2.95155	1.02086				6.32982	5.51915	5.05667	0.897788		1.46874	1.71517	0.819165	0.167912
		1.42155	4.44541	2.91483	1.01909				5.71232	3.7713	5.18188	0.199932		1.37082	2.34749	0.891166	0.137209
		1.41215	4.44348	2.8897	1.01893
		1.39488	4.383	2.86814	1.01893
		1.35474	4.38045	2.84635	1.01873		FIGURE 8E
		1.33659	4.36846	2.83988	1.01872
		1.33658	4.30882	2.78313	1.01811				ATG7/vinculin					P62/vinculin
		1.33325	4.07012	2.74383	1.00548				6m BlAJ	12m BlAJ	12m BlAJ+ONX	12m C57Bl		6m BlAJ	12m BlAJ	12m BlAJ+ONX	12m C57Bl
		1.33257	3.97783	2.68613	0.968393				0.919038	2.00457	0.900394	0.832734		1.91634	1.80599	1.20077	1.54259
		1.33251	3.89045	2.64436	0.967373				0.962056	1.65923	0.908209	0.774001		1.8892	1.21183	1.14201	1.17599
		1.33214	3.87565	2.62421	0.950105				0.690296	1.17118	0.448358	0.623752		1.65497	1.37865	1.21721	1.7271
		1.33179	3.65265	2.58288	0.927155
		1.33025	3.60954	2.44062	0.927124
		1.32025	3.55824	2.42911	0.926239				PGC1alpha
		1.30202	3.49669	2.32564	0.926228				6m BlAJ	12m BlAJ	12m BlAJ+ONX	12m C57Bl
		1.30021	3.48196	2.28783	0.926136				2.45302	2.80381	1.98355	1.49224
		1.2547	3.47753	2.2793	0.925834				2.33265	1.62908	1.85804	1.24457
		1.25416	3.45918	2.27927	0.92224				1.9511	1.77538	1.80374	1.03879
		1.24898	3.4387	2.2094	0.919943
		1.23256	3.42806	2.20482	0.919473
		1.22558	3.39458	2.19881	0.904711
		1.22214	3.35551	2.17872	0.89852
		1.22032	3.32673	2.15648	0.898359
		1.21214	3.3253	2.15137	0.898351
		1.21115	3.19269	2.14833	0.898351
		1.20258	3.12367	2.11936	0.879944
		1.20148	3.11688	2.11605	0.878634
		1.20022	3.04483	1.87911	0.874257
		1.17879	2.95103	1.86468	0.872742
		1.12247	2.94777	1.85109	0.872025
		1.11479	2.91373	1.79259	0.86967
		1.11459	2.86329	1.72659	0.866909
		1.11458	2.69208	1.67982	0.866892
		1.11458	2.64918	1.65388	0.866591
		1.11455	2.64631	1.6334	0.865858
		1.11448	2.60143	1.60992	0.858103
		1.11254	2.50963	1.58877	0.858027
		1.11237	2.49616	1.54714	0.858024
		1.11237	2.48785	1.54141	0.858018
		1.11215	2.4799	1.52413	0.858018
		1.11214	2.47212	1.47187	0.857838
		1.11148	2.40988	1.43233	0.857258
		1.11142	2.40179	1.20172	0.805935
		1.1114	2.39841	1.1723	0.805853
		1.11101	2.37335	1.15401	0.800185
		1.10013	2.35694	1.1537	0.798166
		1.03325	2.29389	1.13568	0.798063
		1.03314	2.24236	1.13102	0.7656
		1.02588	2.23188	1.1091	0.740273
		1.02329	2.20464	1.0976	0.739953
		1.02316	2.19446	1.08803	0.736896
		1.02133	2.17978	1.04881	0.72721
		1.01597	2.10884	1.04859	0.723092
		1.00237	1.97432	0.999805	0.617047
		1.00236	1.96736	0.992332	0.572669
		1.00236	1.95745	0.916769	0.572008
		1.00236	1.84473	0.8477	0.567708
		1.00215	1.83724	0.77917	0.559869
		1.00147	1.71952	0.761611	0.559092
		1.00125	1.71803	0.7456	0.517342
		1.00121	1.69012	0.6567	0.512631
		1.00026	1.5289	0.5899	0.489534
		1.00025	1.41864	0.50505	0.467236
		1.00015	1.34988	0.34057	0.373103
		0.999821	1.22857	0.33159	0.372999
		0.995147	1.12821	0	0.278641
		0.98874	1.0704		0.276847
		0.889742	0.946718		0.249128
		0.8897	0.77714		0.249116
		0.6897	0.502		0.193116
		0.47191			0.132135

## Sheet: Suppl Fig 1
	Suppl Fig 1A			Muscle Cd4+ Tcells				Muscle Cd8+ Tcells
				12m C57Bl	12m BlAJ			12m C57Bl	12m BlAJ
			#counts (x10^6)	12672.3	16603.5		#counts (x10^6)	9542.06	20369
				3763.77	18143.8			2100.87	14414
				11074.8	23990.7			8998.26	17190.5
				7564.37	19362.7			4949.65	41672
				9265.31	17144.4			13811.5	46136
					20015.8				47910.2
					12551.8				9840.15
					5320.77				4711.21
					17012				12786
	Suppl Fig 1B			Splenic granulocytes				Splenic monocytes				Splenic macrophages
				12m C57Bl	12m BlAJ			12m C57Bl	12m BlAJ			12m C57Bl	12m BlAJ
			#counts (x10^6)	2.52124	2.96078		#counts (x10^6)	0.819865	1.49083		#counts (x10^6)	2.8248	5.751
				3.82632	2.48999			1.4481	0.652806			4.4486	6.3098
				1.99914	4.71705			0.66638	1.4849			9.36819	6.488
				3.1515	0.355433			0.974624	0.260136			5.10053	14.7173
				2.7756	0.595258			0.8172	0.430822			4.928	14.8245
					0.654704				0.508128				16.1459
					1.23617				0.52721				25.4261
					4.40745				1.28451				19.5804
					0.4743				0.401732
	Suppl Fig 1C			Splenic CD4+Tcells				Splenic CD8+Tcells
				12m C57Bl	12m BlAJ			12m C57Bl	12m BlAJ
			#counts (x10^6)	7.392	16.65		#counts (x10^6)	6.864	12.87
				8.924	15.444			8.036	12.24
				5.304	20.68			4.6748	16.5
				4.49	4.747			7.43	4.0937
				6.04	5.4954			8.48	5.964
					11.3285				7.923
					14.38				8.648
					21.74				13.25
					17.02				9.52
	Suppl Fig 1D
			CD4+ Tcells								CD8+ Tcells
			Naive		Central Memory		Effector Memory				Naive		Central Memory		Effector Memory
			12m C57Bl	12m BlAJ	12m C57Bl	12m BlAJ	12m C57Bl	12m BlAJ			12m C57Bl	12m BlAJ	12m C57Bl	12m BlAJ	12m C57Bl	12m BlAJ
		#counts (x10^6)	4.54608	11.2887	0.488611	0.810855	1.67798	3.67965		#counts (x10^6)	4.27627	7.92792	1.4483	2.79279	0.598541	1.36422
			9.35693	11.3513	0.953794	0.713513	2.74303	2.73359			7.83544	5.75652	2.73217	1.91268	0.985748	1.22892
			3.59081	13.0491	0.34423	1.5572	1.02367	4.9632			2.77683	10.1805	1.1687	4.785	0.495529	1.16985
			10.8095	1.24371	1.02444	0.507929	2.07207	2.5254			6.97767	1.39595	2.52406	1.44098	0.705068	0.908801
			10.889	0.708907	1.26938	0.335769	2.31616	3.79183			8.56128	0.990024	2.9952	2.83886	0.708864	1.67588
				1.67662		0.698968		7.40884				1.74306		2.42444		2.99489
				0.15		0.59		8.68				0.122		1.84		8.64
				0.48		1.62		16.3				0.307		2.81		11.1
				0.18		0.57		7.21				0.118		1.35		4.34
	Suppl Fig 1E
			Bcells				FO Bcells				MZ Bcells
			12m C57Bl	12m BlAJ			12m C57Bl	12m BlAJ			12m C57Bl	12m BlAJ
		#counts (x10^6)	33.33	35.55		#counts (x10^6)	24.0309	23.6408		#counts (x10^6)	1.67317	2.19344
			57.702	23.496			42.5841	14.4265			2.93126	1.95252
			27.508	42.02			18.6779	30.2964			1.86779	2.3111
			27.37	9.635			18.2284	6.388			0.889525	0.383919
			31.76	13.9302			22.359	8.73424			1.28628	1.01317
				26.3405				16.9106				1.79252
	Suppl Fig 1F
			Mature Bcells				T1 Bcells				T2 Bcells
			12m C57Bl	12m BlAJ			12m C57Bl	12m BlAJ			12m C57Bl	12m BlAJ
		#counts (x10^6)	18.546	18.81		#counts (x10^6)	2.8776	4.023		#counts (x10^6)	2.8446	3.438
			32.332	11.352			5.1566	3.2868			6.0298	2.409
			14.612	24.31			2.9484	4.07			2.4648	4.455
			14.35	10.0318			2.849	1.02677			3.528	3.76824
			16.4	10.1094			3.464	7.34225			3.96	4.86057
				10.2527				2.62768				1.20611

## Sheet: Suppl Fig 2
	Suppl Fig 2A		Muscle Cd4+ Tcells				Muscle Cd8+ Tcells				Muscle Tregs
			12m BlAJ	12m BlAJ+ONX			12m BlAJ	12m BlAJ+ONX			12m BlAJ	12m BlAJ+ONX
		#counts (x10^6)	19362.7	8671.02		#counts (x10^6)	41672	33841.9		#counts (x10^6)	2575.24	433.551
			17144.4	14244.6			46136	33287.1			1320.12	1017.07
			20015.8	16541.1			47910.2	33839.9			1401.11	2117.26
			21946.5	11425.8			59058.7	44593.5			1689.88	571.29
			28610.6	19116.3			68482.8	44671.2			2002.74	1364.9
			23758.1	22826.8			51131.5	46699			3159.82	2921.82
	Suppl Fig 2B
			CD4+ Tcells								CD8+ Tcells
			Naive		Central Memory		Effector Memory				Naive		Central Memory		Effector Memory
			12m BlAJ	12m BlAJ+ONX	12m BlAJ	12m BlAJ+ONX	12m BlAJ	12m BlAJ+ONX			12m BlAJ	12m BlAJ+ONX	12m BlAJ	12m BlAJ+ONX	12m BlAJ	12m BlAJ+ONX
		#counts (x10^6)	830.621	2748.85	1177.36	522.482	6589.7	1828.69		#counts (x10^6)	984.25	2755.24	1180.82	235.089	4723	1175
			610.879	744.908	957.739	213.057	2979.63	2557.29			1475.2	942.241	1177.8	0	1649	3495
			461.215	1701.2	1701.2	817.706	10887.6	3636.64			417.111	1342.53	4508.33	728.798	6930	3850
	Suppl Fig 2C		Cellularity				Splenic CD4+Tcells				Splenic CD8+Tcells
			12m BlAJ	12m BlAJ+ONX			12m BlAJ	12m BlAJ+ONX			12m BlAJ	12m BlAJ+ONX
		#counts (x10^6)	42.6	107		#counts (x10^6)	4.747	7.8752		#counts (x10^6)	4.0937	8.346
			69.5	24			5.4954	3.48			5.964	3.336
			47	39			11.3285	6.591			7.923	4.914
							14.38	23.14			8.648	12.87
							21.74	31.14			13.25	18.62
							17.02	13.28			9.52	7.605
	Suppl Fig 2D		Splenic CD11b-				Splenic granulocytes				Splenic monocytes				Splenic macrophages
			12m BlAJ	12m BlAJ+ONX			12m BlAJ	12m BlAJ+ONX			12m BlAJ	12m BlAJ+ONX			12m BlAJ	12m BlAJ+ONX
		#counts (x10^6)	23.124	43.442		#counts (x10^6)	0.355433	0.744078		#counts (x10^6)	0.260136	0.597702		#counts (x10^6)	14.7173	14.34
			19.2978	9.744			0.595258	0.17976			0.430822	0.0813542			14.8245	11.6857
			33.221	18.447			0.654704	0.273062			0.508128	0.0857587			16.1459	14.2428
			86.19	70.594			1.23617	0.485153			0.52721	0.332472			25.4261	20.4723
			117.37	98.352			4.40745	1.76256			1.28451	1.13242			56.455	38.4556
			66.15	83.776			0.4743	0.904557			0.401732	0.43745			19.5804	29.8243
	Suppl Fig 2E
			CD4+ Tcells								CD8+ Tcells
			Naive		Central Memory		Effector Memory				Naive		Central Memory		Effector Memory
			12m BlAJ	12m BlAJ+ONX	12m BlAJ	12m BlAJ+ONX	12m BlAJ	12m BlAJ+ONX			12m BlAJ	12m BlAJ+ONX	12m BlAJ	12m BlAJ+ONX	12m BlAJ	12m BlAJ+ONX
		#counts (x10^6)	1.24371	1.89005	0.507929	0.734756	2.5254	4.18961		#counts (x10^6)	1.39595	2.23673	1.44098	3.54705	0.908801	1.76101
			0.708907	1.23888	0.335769	0.47328	3.79183	1.29804			0.990024	1.41113	2.83886	1.08086	1.67588	0.430344
			1.67662	2.55072	0.698968	0.916149	7.40884	2.08935			1.74306	2.36855	2.42444	1.32187	2.99489	0.678132
			0.15	0.14	0.59	0.59	8.68	8.53			0.122	0.099	1.84	1.21	8.64	5.2
			0.48	0.29	1.62	0.97	16.3	11.7			0.307	0.186	2.81	2.13	11.1	8
			0.18	0.26	0.57	1.11	7.21	9.92			0.118	0.192	1.35	1.59	4.34	4.84
	Suppl Fig 2F
			Bcells				FO Bcells				MZ Bcells
			12m BlAJ	12m BlAJ+ONX			12m BlAJ	12m BlAJ+ONX			12m BlAJ	12m BlAJ+ONX
		#counts (x10^6)	9.635	17.548		#counts (x10^6)	6.388	12.2134		#counts (x10^6)	0.383919	1.15295
			13.9302	6.384			8.73424	4.4305			1.01317	0.567103
			26.3405	16.263			16.9106	12.0346			1.79252	0.882138
	Suppl Fig 2G
			Mature Bcells				T1 Bcells				T2 Bcells
			12m BlAJ	12m BlAJ+ONX			12m BlAJ	12m BlAJ+ONX			12m BlAJ	12m BlAJ+ONX
		#counts (x10^6)	0.0317885	0.0817439		#counts (x10^6)	0.00102677	0.00190463		#counts (x10^6)	3.76824e-05	6.51384e-05
			0.109423	0.065784			0.00734225	0.00294712			0.000486057	0.000149419
			0.252746	0.17731			0.0162768	0.0104967			0.00120611	0.000785156

[truncated: 2 more sheets: Suppl FIG 3, Suppl FIG 4]
